# Supplementary material for: Morphometric variation of extant platyrrhine molars: taxonomic implications for fossil platyrrhines
Source: PeerJ. 2016 May 11;4:e1967. doi: 10.7717/peerj.1967 (PMC4867715; doi:10.7717/peerj.1967)
Supplement: Supplemental Information 1 [file peerj-04-1967-s001.txt]

Id	Sp	RawCoord1	RawCoord2	RawCoord3	RawCoord4	RawCoord5	RawCoord6	RawCoord7	RawCoord8	RawCoord9	RawCoord10	RawCoord11	RawCoord12	RawCoord13	RawCoord14	RawCoord15	RawCoord16	RawCoord17	RawCoord18	RawCoord19	RawCoord20	RawCoord21	RawCoord22	RawCoord23	RawCoord24	RawCoord25	RawCoord26	RawCoord27	RawCoord28	RawCoord29	RawCoord30
0	Cebus albifrons	0.153825	0.990633	0.364785	1.041615	0.451806	0.695289	0.20217	0.739239	0.09581100000000001	0.857904	0.13800300000000001	1.025793	0.260184	1.067106	0.419283	1.0934760000000001	0.524763	0.900096	0.456201	0.625848	0.319956	0.653097	0.179316	0.63288	0.230298	1.020519	0.38588100000000003	0.883395	0.306771	0.768246
1	Cebus albifrons	0.23575200000000002	1.022485	0.43667700000000004	1.028736	0.485792	0.7144	0.267007	0.717079	0.137522	0.878712	0.22325	1.06267	0.342912	1.075172	0.490257	1.073386	0.574199	0.886749	0.508117	0.641174	0.338447	0.6545690000000001	0.21521300000000002	0.655462	0.30362	1.026057	0.447393	0.862638	0.360772	0.736725
2	Cebus albifrons	0.264264	0.41756000000000004	0.47762000000000004	0.399828	0.50908	0.155012	0.26712400000000003	0.152152	0.152724	0.29744000000000004	0.235664	0.479908	0.362076	0.502216	0.465608	0.505076	0.606892	0.296296	0.47018400000000005	0.0572	0.362076	0.064636	0.219648	0.067496	0.355784	0.41184000000000004	0.483912	0.282568	0.416988	0.202488
3	Cebus albifrons	0.212212	0.681824	0.40040000000000003	0.711568	0.44959200000000005	0.5010720000000001	0.27284400000000003	0.474188	0.149864	0.551408	0.209352	0.716144	0.327756	0.7441720000000001	0.421564	0.76934	0.55198	0.610896	0.482196	0.382096	0.362076	0.38381200000000004	0.241956	0.36608	0.284856	0.702416	0.409552	0.582296	0.369512	0.49764
4	Cebus albifrons	0.306291	0.466674	0.578421	0.449883	0.585948	0.20959799999999998	0.36766499999999996	0.20091299999999998	0.201492	0.37519199999999997	0.30050099999999996	0.576105	0.449304	0.576105	0.603897	0.53847	0.7029059999999999	0.345084	0.614319	0.134907	0.471306	0.15864599999999998	0.30802799999999997	0.13316999999999998	0.43540799999999996	0.48462299999999997	0.5674199999999999	0.340452	0.473043	0.223494
5	Cebus albifrons	0.408195	0.7364879999999999	0.6322679999999999	0.726066	0.657744	0.473622	0.430776	0.46956899999999996	0.285447	0.574368	0.381561	0.783387	0.504309	0.7874399999999999	0.6369	0.78165	0.755595	0.604476	0.653112	0.332346	0.52689	0.352032	0.389088	0.343347	0.48635999999999996	0.7364879999999999	0.605055	0.61953	0.579579	0.484044
6	Cebus albifrons	0.365114	0.49366699999999997	0.599914	0.5042329999999999	0.633373	0.25886699999999996	0.40679099999999996	0.243605	0.26649799999999996	0.39739899999999995	0.356309	0.577021	0.47488299999999994	0.6104799999999999	0.6122409999999999	0.621633	0.729054	0.42792299999999994	0.6275029999999999	0.17199099999999998	0.49953699999999995	0.19371	0.380376	0.18725299999999998	0.44611999999999996	0.524191	0.602849	0.378028	0.555889	0.26062799999999997
7	Cebus albifrons	0.32546400000000003	0.635024	0.531648	0.620256	0.560048	0.35784000000000005	0.33284800000000003	0.36976800000000004	0.21640800000000002	0.521424	0.305016	0.6804640000000001	0.41861600000000004	0.6906880000000001	0.565728	0.683304	0.645248	0.48620800000000003	0.5538000000000001	0.251624	0.407824	0.257872	0.28456800000000004	0.27548	0.407824	0.621392	0.523128	0.4828	0.45212800000000003	0.35954400000000003
8	Cebus albifrons	0.186584	0.725542	0.38778	0.74465	0.470956	0.488378	0.240536	0.44735199999999997	0.12082999999999999	0.574364	0.183774	0.768254	0.331018	0.796916	0.444542	0.796916	0.549636	0.62944	0.479386	0.374292	0.335514	0.374292	0.212998	0.38778	0.287182	0.749146	0.40239199999999997	0.597406	0.380474	0.486692
9	Cebus olivaceus	0.171534	0.885753	0.40378800000000004	0.905487	0.41745	0.673233	0.186714	0.655776	0.049335000000000004	0.773421	0.119922	0.970761	0.289179	1.000362	0.405306	1.010229	0.527505	0.809094	0.427317	0.5631780000000001	0.289179	0.582912	0.148005	0.5889840000000001	0.248193	0.917631	0.387849	0.791637	0.31119	0.670956
10	Cebus olivaceus	0.26355	0.46158899999999997	0.46686	0.435987	0.515805	0.174696	0.29065799999999997	0.174696	0.137046	0.291411	0.246231	0.50451	0.365205	0.516558	0.503757	0.502251	0.605412	0.317013	0.521829	0.073041	0.384783	0.09788999999999999	0.252255	0.09788999999999999	0.349392	0.457824	0.47439	0.320778	0.405867	0.20180399999999998
11	Cebus olivaceus	0.32552499999999995	0.43499999999999994	0.54375	0.38425	0.586525	0.134125	0.37989999999999996	0.132675	0.22909999999999997	0.253025	0.308125	0.4785	0.440075	0.47124999999999995	0.560425	0.48574999999999996	0.6786	0.30522499999999997	0.6039249999999999	0.04785	0.485025	0.050025	0.33494999999999997	0.04567499999999999	0.41759999999999997	0.42919999999999997	0.547375	0.271875	0.48719999999999997	0.132675
12	Cebus olivaceus	0.169257	0.398475	0.399993	0.40227	0.418968	0.13662	0.21479700000000002	0.152559	0.059202000000000005	0.268686	0.13206600000000002	0.4554	0.283107	0.483483	0.427317	0.475134	0.517638	0.27248100000000003	0.440979	0.069828	0.302841	0.056166	0.1518	0.081972	0.239844	0.415932	0.393921	0.284625	0.321057	0.172293
13	Cebus olivaceus	0.20888	0.998148	0.39463400000000004	0.9787520000000001	0.4103	0.7213820000000001	0.214848	0.72735	0.077584	0.8601380000000001	0.15666	1.045892	0.287956	1.069764	0.439394	1.034702	0.5072800000000001	0.862376	0.41999800000000004	0.616942	0.282734	0.6534960000000001	0.166358	0.659464	0.259608	1.00337	0.383444	0.83925	0.33495400000000003	0.740778
14	Cebus olivaceus	0.183762	0.9389790000000001	0.41832	0.9061110000000001	0.40860900000000006	0.6655770000000001	0.20542500000000002	0.667818	0.08515800000000001	0.8246880000000001	0.15687	1.039824	0.294318	1.051029	0.46911600000000003	1.035342	0.561744	0.7992900000000001	0.47882700000000006	0.572202	0.298053	0.5841540000000001	0.160605	0.591624	0.300294	0.925533	0.40860900000000006	0.7933140000000001	0.312246	0.667818
15	Sapajus apella	0.36312500000000003	0.757043	0.581581	0.717535	0.623994	0.461314	0.349762	0.44156	0.212646	0.59262	0.311997	0.824439	0.454923	0.803523	0.581581	0.8128190000000001	0.7250880000000001	0.603078	0.576933	0.334656	0.454923	0.34220900000000004	0.32419800000000004	0.34395200000000004	0.444465	0.730898	0.554274	0.579257	0.44911300000000004	0.46596200000000004
16	Sapajus apella	0.170259	0.6970149999999999	0.39010799999999995	0.6782809999999999	0.44575899999999996	0.43253499999999995	0.18844199999999997	0.428127	0.07713999999999999	0.546592	0.14987199999999998	0.7653389999999999	0.278806	0.7642369999999999	0.382945	0.775257	0.532817	0.564224	0.39176099999999997	0.298091	0.278806	0.31406999999999996	0.15979	0.321233	0.27274499999999996	0.702525	0.381843	0.565326	0.290377	0.43804499999999996
17	Sapajus apella	0.298356	0.716844	0.542568	0.7343280000000001	0.588252	0.46981200000000006	0.33952800000000005	0.44499600000000006	0.23688	0.5781000000000001	0.29722800000000005	0.766476	0.39931200000000006	0.780012	0.5527200000000001	0.7974960000000001	0.694848	0.6000960000000001	0.5718960000000001	0.34122	0.44161200000000006	0.34855200000000003	0.32486400000000004	0.34404	0.39931200000000006	0.7258680000000001	0.527904	0.576408	0.463608	0.46981200000000006
18	Sapajus apella	0.31476	0.565665	0.516645	0.5508299999999999	0.543735	0.30831	0.31605	0.3096	0.18705	0.44182499999999997	0.29283	0.6346799999999999	0.40119	0.644355	0.5288999999999999	0.6475799999999999	0.661125	0.44504999999999995	0.555345	0.21478499999999998	0.40312499999999996	0.232845	0.29799	0.22252499999999997	0.3999	0.554055	0.52374	0.42699	0.41989499999999996	0.32959499999999997
19	Sapajus apella	0.332661	0.811146	0.583947	0.829374	0.621054	0.548793	0.36456	0.518847	0.236313	0.67053	0.30922499999999997	0.858018	0.4557	0.878199	0.594363	0.903588	0.742791	0.710892	0.641886	0.3906	0.511686	0.385392	0.332661	0.376929	0.425754	0.829374	0.570927	0.675738	0.492807	0.5442359999999999
20	Sapajus apella	0.303083	0.457545	0.5354249999999999	0.42509499999999995	0.558789	0.159654	0.31800999999999996	0.16744199999999998	0.200541	0.32125499999999996	0.295944	0.517902	0.410817	0.51271	0.5471069999999999	0.5282859999999999	0.685344	0.31411599999999995	0.5406169999999999	0.076582	0.40562499999999996	0.10059499999999999	0.28815599999999997	0.10578699999999999	0.39588999999999996	0.45559799999999995	0.511412	0.288805	0.42574399999999996	0.179773
21	Sapajus apella	0.27128199999999997	0.7710119999999999	0.5406169999999999	0.7710119999999999	0.5419149999999999	0.5016769999999999	0.28815599999999997	0.49713399999999996	0.17523	0.6230399999999999	0.244024	0.835263	0.38226099999999996	0.8657659999999999	0.516604	0.880693	0.666523	0.665225	0.530233	0.36084399999999994	0.387453	0.387453	0.275825	0.38550599999999996	0.36344	0.7917799999999999	0.510114	0.633424	0.420552	0.503624
22	Sapajus apella	0.39809599999999995	0.654968	0.6054839999999999	0.630504	0.6227199999999999	0.37418799999999997	0.41088399999999997	0.350836	0.285784	0.527088	0.39642799999999995	0.695556	0.502068	0.691108	0.6160479999999999	0.6810999999999999	0.7294719999999999	0.49817599999999995	0.6227199999999999	0.2641	0.49873199999999995	0.267436	0.37363199999999996	0.27299599999999996	0.488724	0.658304	0.576572	0.49483999999999995	0.510408	0.355284
23	Sapajus apella	0.354728	0.7300279999999999	0.5838	0.7300279999999999	0.628836	0.49483999999999995	0.39198	0.457588	0.253536	0.562672	0.35028	0.777844	0.448692	0.787852	0.588248	0.7917439999999999	0.7411479999999999	0.6143799999999999	0.6071519999999999	0.34360799999999997	0.50318	0.355284	0.34471999999999997	0.346388	0.42811999999999995	0.7417039999999999	0.57268	0.597144	0.49595199999999995	0.46759599999999996
24	Sapajus apella	0.2542	0.42222	0.47926	0.3689	0.45694	0.16306	0.24118	0.19034	0.14322	0.33542	0.23126	0.52204	0.3503	0.50902	0.48236	0.52514	0.59148	0.29822	0.465	0.1054	0.32488	0.13082	0.217	0.13764	0.33294	0.4092	0.42594	0.28706	0.33604	0.19034
25	Sapajus apella	0.28994000000000003	0.77805	0.52269	0.793345	0.57589	0.52269	0.32053	0.47747	0.19152	0.62111	0.265335	0.8379	0.386365	0.846545	0.52934	0.87248	0.677635	0.66899	0.572565	0.393015	0.43092	0.40166	0.29127000000000003	0.386365	0.38304	0.77938	0.514045	0.624435	0.43491	0.498085
26	Sapajus apella	0.30294	0.8052	0.5478	0.80322	0.5874	0.5412	0.33198	0.52074	0.19536	0.64416	0.30624	0.84414	0.41778	0.84612	0.55968	0.86988	0.71016	0.6732	0.57882	0.38214	0.43164	0.38412	0.28578	0.39204	0.40392	0.81378	0.53394	0.66462	0.44682	0.53262
27	Sapajus apella	0.256188	0.672205	0.483526	0.676821	0.534302	0.45871500000000004	0.294847	0.43275	0.184063	0.5706530000000001	0.24522500000000003	0.7200960000000001	0.36351	0.754716	0.448906	0.7564470000000001	0.6029650000000001	0.590271	0.493912	0.35947100000000004	0.39351400000000003	0.36985700000000005	0.279845	0.366972	0.345623	0.70394	0.46390800000000004	0.58277	0.416017	0.45698400000000006
28	Sapajus apella	0.271656	0.679448	0.487256	0.666512	0.5082	0.43797600000000003	0.2926	0.42196	0.193424	0.553168	0.268576	0.728728	0.37576	0.728728	0.51744	0.733656	0.626472	0.583352	0.538384	0.3388	0.404096	0.340648	0.277816	0.340648	0.359744	0.676368	0.45707200000000003	0.566104	0.397936	0.445984
29	Sapajus libidinosus	0.184269	1.013094	0.387813	0.989193	0.406317	0.699297	0.194292	0.7046939999999999	0.105627	0.875085	0.171933	1.057041	0.292209	1.060896	0.441783	1.063209	0.565914	0.87123	0.457974	0.622968	0.293751	0.631449	0.165765	0.649182	0.286041	1.005384	0.400149	0.861207	0.309942	0.720885
30	Sapajus libidinosus	0.15451800000000002	0.986538	0.345543	0.946635	0.389691	0.72165	0.149424	0.702123	0.07725900000000001	0.8498490000000001	0.145179	1.0544580000000001	0.262341	1.058703	0.398181	1.0544580000000001	0.508551	0.852396	0.42534900000000003	0.624864	0.273378	0.627411	0.145179	0.638448	0.23772000000000001	0.977199	0.343845	0.847302	0.266586	0.728442
31	Sapajus libidinosus	0.199448	1.03576	0.397184	1.009224	0.397184	0.802928	0.193456	0.773824	0.106144	0.90308	0.164352	1.09568	0.277344	1.1162239999999999	0.455392	1.113656	0.559824	0.942456	0.451112	0.6736719999999999	0.29531999999999997	0.6848	0.17548	0.6942159999999999	0.277344	1.03576	0.399752	0.90308	0.309016	0.79608
32	Sapajus libidinosus	0.225552	1.027416	0.467976	1.022976	0.4884	0.78144	0.2442	0.78588	0.154512	0.903096	0.202464	1.117992	0.336552	1.126872	0.4884	1.129536	0.619824	0.926184	0.49728	0.705072	0.349872	0.72816	0.225552	0.71484	0.336552	1.03008	0.453768	0.930624	0.37296	0.804528
33	Sapajus libidinosus	0.23889600000000002	0.9291240000000001	0.451332	0.893592	0.46645200000000003	0.7015680000000001	0.227556	0.6932520000000001	0.111888	0.7975800000000001	0.17841600000000002	0.997164	0.333396	0.993384	0.47854800000000003	0.977508	0.588168	0.7975800000000001	0.47628000000000004	0.579852	0.325836	0.579852	0.19807200000000003	0.576072	0.31752	0.9192960000000001	0.41958	0.787752	0.35078400000000004	0.68796
34	Sapajus libidinosus	0.209592	1.108452	0.415776	1.088856	0.443892	0.880968	0.23856	0.865632	0.108204	0.951684	0.18744	1.176612	0.278604	1.181724	0.431112	1.185984	0.569988	0.986616	0.47712	0.750612	0.307572	0.750612	0.192552	0.754872	0.300756	1.097376	0.40896	0.964464	0.328872	0.878412
35	Sapajus libidinosus	0.276048	0.405552	0.492456	0.39192	0.446448	0.146544	0.227484	0.115872	0.132912	0.270084	0.220668	0.495864	0.342504	0.49842	0.488196	0.518016	0.611736	0.237708	0.495012	0.040896	0.335688	0.049416	0.216408	0.047712	0.382548	0.385104	0.466044	0.26412	0.34932	0.120132
36	Sapajus libidinosus	0.189666	1.020804	0.435615	1.013094	0.499608	0.797214	0.249804	0.767145	0.097917	0.895131	0.144177	1.09482	0.289896	1.107156	0.434073	1.131057	0.592128	0.898986	0.489585	0.6792509999999999	0.32382	0.67077	0.189666	0.660747	0.296064	1.036995	0.421737	0.916719	0.367767	0.794901
37	Sapajus libidinosus	0.21684	0.46878	0.40248	0.43212	0.41886	0.20514	0.22464	0.20982	0.1053	0.32292	0.1638	0.54522	0.30966	0.53118	0.46098	0.53742	0.56472	0.32058	0.46098	0.09204	0.29562	0.09204	0.156	0.10062	0.30108	0.46878	0.39233999999999997	0.31278	0.3159	0.17706
38	Sapajus libidinosus	0.17854	1.06966	0.35471	1.07361	0.42581	0.82555	0.20066	0.76235	0.08216	0.92193	0.1659	1.13918	0.28282	1.11627	0.40132	1.1455	0.5451	0.96301	0.46136	0.711	0.31758000000000003	0.70626	0.16353	0.69046	0.28282	1.07519	0.39974	0.93615	0.30968	0.79237
39	Sapajus libidinosus	0.16512000000000002	0.98688	0.43392000000000003	0.9792000000000001	0.470016	0.719616	0.20736000000000002	0.72192	0.097536	0.855552	0.151296	1.072128	0.304896	1.082112	0.462336	1.0682880000000001	0.607488	0.861696	0.48998400000000003	0.6144000000000001	0.32256	0.630528	0.177408	0.61824	0.274944	1.006848	0.412416	0.847104	0.324864	0.704256
40	Sapajus libidinosus	0.20364500000000002	0.46559500000000004	0.42926000000000003	0.42841500000000005	0.418275	0.21801	0.20787	0.244205	0.12252500000000001	0.33377500000000004	0.181675	0.5272800000000001	0.29575	0.5331950000000001	0.43433000000000005	0.52052	0.563615	0.33377500000000004	0.46897500000000003	0.10816	0.315185	0.13013	0.18843500000000002	0.117455	0.30673500000000004	0.46982	0.396305	0.316875	0.32448	0.21801
41	Sapajus libidinosus	0.202016	1.06572	0.41088	1.032336	0.486208	0.796936	0.224272	0.796936	0.104432	0.929616	0.186608	1.152176	0.341544	1.136768	0.477648	1.111944	0.579512	0.940744	0.490488	0.7121919999999999	0.330416	0.7121919999999999	0.1712	0.683944	0.321856	1.06572	0.41516	0.909928	0.335552	0.796936
42	Sapajus libidinosus	0.192855	1.065636	0.416208	1.033344	0.461058	0.779493	0.18837	0.779493	0.088803	0.951717	0.163254	1.151748	0.306774	1.15713	0.481689	1.128426	0.591123	0.933777	0.481689	0.661089	0.290628	0.684411	0.151593	0.693381	0.278967	1.079988	0.409032	0.912249	0.293319	0.777699
43	Sapajus libidinosus	0.26224000000000003	1.08944	0.46552	1.04104	0.47432	0.8404	0.24904	0.83864	0.15048	0.9451200000000001	0.20328000000000002	1.18272	0.3608	1.17832	0.4796	1.18272	0.62744	0.9706400000000001	0.51568	0.74712	0.35816000000000003	0.74272	0.22176	0.74272	0.34496	1.10264	0.44088	0.9433600000000001	0.37224	0.84304
44	Sapajus nigritus	0.18564	1.019252	0.440232	1.0166	0.467636	0.69394	0.213044	0.701012	0.103428	0.881348	0.1768	1.07848	0.29614	1.089972	0.44730400000000003	1.092624	0.578136	0.8698560000000001	0.467636	0.6090760000000001	0.31382	0.617916	0.174148	0.622336	0.30056	1.039584	0.421668	0.858364	0.339456	0.741676
45	Sapajus nigritus	0.24468299999999998	1.051523	0.48322699999999996	1.019951	0.519184	0.766498	0.22714299999999998	0.7735139999999999	0.141197	0.935759	0.21223399999999998	1.112036	0.376233	1.1269449999999999	0.496382	1.119929	0.6393329999999999	0.898048	0.520938	0.6744129999999999	0.36834	0.69283	0.21398799999999998	0.6796749999999999	0.353431	1.0673089999999998	0.470072	0.8901549999999999	0.402543	0.77176
46	Sapajus nigritus	0.169617	1.053864	0.372813	1.048698	0.396921	0.777483	0.147231	0.74046	0.049938	0.934185	0.136899	1.109829	0.278964	1.126188	0.398643	1.146852	0.529515	0.937629	0.419307	0.666414	0.274659	0.679329	0.127428	0.670719	0.260022	1.059891	0.363342	0.916104	0.30996	0.768012
47	Sapajus nigritus	0.199956	0.533216	0.40166599999999997	0.49725899999999995	0.432361	0.257838	0.199956	0.285902	0.086823	0.399912	0.18417	0.601622	0.293795	0.5981139999999999	0.466564	0.5639109999999999	0.555141	0.376233	0.43937699999999996	0.14032	0.292041	0.154352	0.163999	0.14382799999999998	0.286779	0.531462	0.38938799999999996	0.374479	0.313089	0.256961
48	Sapajus nigritus	0.15555	0.9469	0.34764999999999996	0.93245	0.41224999999999995	0.7114499999999999	0.17085	0.6740499999999999	0.0612	0.8279	0.13599999999999998	1.0344499999999999	0.24225	1.05995	0.3893	1.0650499999999998	0.5550499999999999	0.8576499999999999	0.42414999999999997	0.5975499999999999	0.2686	0.6255999999999999	0.13599999999999998	0.6154	0.22014999999999998	0.9604999999999999	0.35955	0.816	0.27965	0.7055
49	Sapajus nigritus	0.206668	1.043504	0.394702	0.996919	0.453992	0.767382	0.21937299999999998	0.736043	0.123662	0.901208	0.19819799999999999	1.112111	0.333718	1.107876	0.466697	1.089242	0.579348	0.896126	0.483637	0.668283	0.33033	0.675059	0.188034	0.668283	0.323554	1.02487	0.39809	0.878339	0.337953	0.763994
50	Sapajus nigritus	0.18459	1.0829280000000001	0.41313	1.07238	0.443895	0.834171	0.207444	0.803406	0.104601	0.951078	0.162615	1.129515	0.301497	1.149732	0.455322	1.149732	0.572229	0.9730530000000001	0.464112	0.687378	0.297981	0.711111	0.178437	0.716385	0.28128	1.095234	0.41313	0.94053	0.328746	0.837687
51	Sapajus nigritus	0.162129	0.955434	0.384948	0.9537	0.40749	0.734349	0.177735	0.703137	0.089301	0.8418570000000001	0.124848	1.024794	0.256632	1.0534050000000001	0.422229	1.069878	0.547077	0.8756700000000001	0.456042	0.619038	0.30084900000000003	0.634644	0.160395	0.620772	0.247095	0.977109	0.383214	0.864399	0.28697700000000004	0.742152
52	Sapajus nigritus	0.196854	1.162161	0.436149	1.1431980000000002	0.48762000000000005	0.8759100000000001	0.218526	0.863268	0.11829300000000001	1.023099	0.188727	1.2244680000000001	0.300699	1.238013	0.47678400000000004	1.234401	0.6032040000000001	1.039353	0.5029710000000001	0.777483	0.34494600000000003	0.779289	0.20769	0.779289	0.297087	1.1675790000000001	0.443373	1.016778	0.34314	0.896679
53	Sapajus nigritus	0.220506	1.005576	0.429858	0.996996	0.507936	0.734448	0.239382	0.706134	0.1287	0.854568	0.17589000000000002	1.073358	0.315744	1.080222	0.44616	1.087086	0.595452	0.88803	0.488202	0.640926	0.369798	0.646074	0.21707400000000002	0.634062	0.320892	1.007292	0.41956200000000005	0.8382660000000001	0.349206	0.734448
54	Sapajus nigritus	0.212718	1.1172090000000001	0.426315	1.069743	0.494877	0.800769	0.239967	0.795495	0.104601	0.930861	0.169647	1.156764	0.296223	1.158522	0.451806	1.171707	0.585414	0.951078	0.47466	0.68562	0.310287	0.716385	0.181953	0.707595	0.294465	1.1066610000000001	0.426315	0.942288	0.328746	0.81747
55	Sapajus nigritus	0.248805	1.0929959999999999	0.473166	1.087758	0.5543549999999999	0.841572	0.275868	0.804033	0.12396599999999999	0.970776	0.21126599999999998	1.196883	0.35356499999999996	1.218708	0.500229	1.203867	0.649512	0.980379	0.5395139999999999	0.7237169999999999	0.367533	0.747288	0.21912299999999998	0.725463	0.357057	1.1087099999999999	0.47665799999999997	0.946332	0.387612	0.836334
56	Sapajus nigritus	0.146616	1.143426	0.37637400000000004	1.13985	0.43359000000000003	0.9029400000000001	0.15823800000000002	0.8644980000000001	0.07152	1.0021740000000001	0.1341	1.195278	0.23869800000000002	1.221204	0.396936	1.228356	0.56769	1.01469	0.423756	0.747384	0.284292	0.7670520000000001	0.139464	0.756324	0.22975800000000002	1.156836	0.37101	1.007538	0.294126	0.881484
57	Sapajus nigritus	0.174921	0.9888750000000001	0.409614	0.956352	0.46587	0.692652	0.167889	0.675072	0.065046	0.875484	0.164373	1.065348	0.297981	1.061832	0.426315	1.053921	0.568713	0.82626	0.443895	0.586293	0.299739	0.604752	0.133608	0.613542	0.274248	0.992391	0.390276	0.819228	0.318198	0.689136
58	Sapajus nigritus	0.25045500000000004	1.036335	0.46551000000000003	1.00359	0.47613	0.7841100000000001	0.27258	0.765525	0.16018500000000002	0.9345600000000001	0.234525	1.110675	0.33807000000000004	1.1328	0.46197000000000005	1.149615	0.631005	0.9071250000000001	0.48498	0.65136	0.356655	0.6726000000000001	0.238065	0.689415	0.32214000000000004	1.05492	0.45843	0.892965	0.367275	0.7761450000000001
59	Sapajus robustus	0.1829	1.00285	0.42469999999999997	1.0044	0.501425	0.747875	0.216225	0.72695	0.084475	0.868775	0.155775	1.082675	0.30845	1.109025	0.445625	1.107475	0.5781499999999999	0.9021	0.45492499999999997	0.620775	0.315425	0.619225	0.16895	0.622325	0.2883	1.0237749999999999	0.4216	0.8432	0.337125	0.7339249999999999
60	Sapajus robustus	0.212256	1.003057	0.39798	0.9905280000000001	0.396506	0.717101	0.202675	0.710468	0.089177	0.813648	0.184987	1.0318	0.311751	1.045066	0.490105	1.0133750000000001	0.555698	0.822492	0.453992	0.5534870000000001	0.297011	0.568227	0.156244	0.568227	0.281534	1.010427	0.38913600000000004	0.816596	0.314699	0.703098
61	Sapajus robustus	0.16585	1.0183499999999999	0.43632499999999996	0.9881249999999999	0.485925	0.7687999999999999	0.2356	0.7339249999999999	0.079825	0.8641249999999999	0.137175	1.06795	0.28675	1.08655	0.43787499999999996	1.091975	0.59365	0.9052	0.49522499999999997	0.623875	0.31077499999999997	0.620775	0.17515	0.619225	0.279775	1.031525	0.42469999999999997	0.856375	0.338675	0.743225
62	Sapajus robustus	0.195624	1.032768	0.432432	0.995544	0.473616	0.7745759999999999	0.200376	0.7611119999999999	0.105336	0.887832	0.167904	1.114344	0.30412799999999995	1.1285999999999998	0.458568	1.129392	0.587664	0.92268	0.49579199999999995	0.660528	0.331848	0.647064	0.17740799999999998	0.6438959999999999	0.30096	1.026432	0.41184	0.890208	0.330264	0.76428
63	Sapajus robustus	0.18537199999999998	1.010354	0.42513	0.972054	0.423598	0.720806	0.213714	0.713912	0.089622	0.867112	0.15703	1.1107	0.300272	1.099976	0.45117399999999996	1.08389	0.5714359999999999	0.883964	0.471856	0.63195	0.327082	0.6342479999999999	0.199926	0.63578	0.30180399999999996	1.008056	0.41364	0.84643	0.32861399999999996	0.726934
64	Sapajus robustus	0.217344	0.473088	0.444672	0.427776	0.46848	0.16128	0.215808	0.186624	0.113664	0.33792	0.20044800000000002	0.52224	0.34406400000000004	0.528384	0.50304	0.511488	0.6044160000000001	0.317184	0.48460800000000004	0.049152	0.3264	0.062976	0.185856	0.08064	0.307968	0.47539200000000004	0.436992	0.294912	0.3456	0.206592
65	Sapajus robustus	0.155373	0.969342	0.373359	0.929146	0.37645100000000004	0.692608	0.11904200000000001	0.6957	0.049472	0.835613	0.143005	1.029636	0.279053	1.0265440000000001	0.415874	1.011857	0.512499	0.8294290000000001	0.39654900000000004	0.5642900000000001	0.257409	0.585161	0.13141	0.57202	0.263593	0.9562010000000001	0.337801	0.783049	0.263593	0.6957
66	Sapajus robustus	0.155373	1.014949	0.436745	1.011857	0.411236	0.764497	0.183974	0.754448	0.084257	0.885085	0.132183	1.0822	0.28601	1.115439	0.43983700000000003	1.115439	0.563517	0.9090480000000001	0.44911300000000004	0.630768	0.29374	0.653185	0.16001100000000001	0.6439090000000001	0.274415	1.049734	0.40969	0.889723	0.299924	0.762951
67	Sapajus robustus	0.16642	1.02521	0.41919	1.01265	0.437245	0.749675	0.201745	0.71906	0.05966	0.853295	0.11932	1.091935	0.266115	1.102925	0.446665	1.096645	0.551855	0.873705	0.440385	0.60288	0.29516	0.611515	0.138945	0.59974	0.270825	1.043265	0.402705	0.873705	0.30772	0.740255
68	Sapajus robustus	0.153429	0.95604	0.34849199999999997	0.961437	0.434073	0.682335	0.180414	0.676167	0.047802	0.791817	0.112566	0.99459	0.222048	1.008468	0.357744	1.024659	0.511173	0.844245	0.396294	0.579021	0.261369	0.589044	0.127986	0.571311	0.215109	0.960666	0.345408	0.82497	0.273705	0.6715409999999999
69	Sapajus robustus	0.20987999999999998	1.062072	0.450648	1.05732	0.44272799999999995	0.8323919999999999	0.222552	0.813384	0.095832	0.9203039999999999	0.17265599999999998	1.127016	0.30729599999999996	1.139688	0.473616	1.138104	0.5908319999999999	0.9282239999999999	0.461736	0.666864	0.305712	0.68904	0.19483199999999998	0.689832	0.305712	1.0589039999999998	0.43639199999999995	0.923472	0.331848	0.816552
70	Sapajus robustus	0.205516	1.011536	0.455344	1.0153560000000001	0.45840000000000003	0.77164	0.218504	0.75636	0.105432	0.880128	0.165024	1.0887	0.287264	1.103216	0.449996	1.109328	0.568416	0.899228	0.46145600000000003	0.643288	0.314004	0.655512	0.17724800000000002	0.6494	0.284208	1.03522	0.4202	0.8786	0.321644	0.77164
71	Sapajus robustus	0.22678	0.996268	0.48484000000000005	0.997832	0.510646	0.732734	0.26979000000000003	0.6991080000000001	0.111044	0.845342	0.196282	1.086198	0.30498000000000003	1.11044	0.467636	1.147194	0.627946	0.917286	0.5411440000000001	0.596666	0.37927	0.599794	0.23303600000000002	0.59823	0.31514600000000004	1.014254	0.49657	0.839086	0.37770600000000004	0.713184
72	Sapajus robustus	0.22451	0.974185	0.46472	0.96241	0.52281	0.71121	0.264545	0.693155	0.11775	0.851725	0.18055	1.032275	0.336765	1.052685	0.47728	1.06446	0.60916	0.873705	0.504755	0.60916	0.36738	0.611515	0.22608	0.60445	0.336765	0.994595	0.456085	0.851725	0.401135	0.71749
73	Sapajus robustus	0.238278	0.526263	0.456831	0.505749	0.502593	0.255636	0.270627	0.247746	0.155433	0.359784	0.2367	0.5751809999999999	0.36294	0.589383	0.492336	0.594906	0.622521	0.422904	0.510483	0.127818	0.379509	0.138864	0.238278	0.13413	0.343215	0.53652	0.450519	0.372408	0.376353	0.272205
74	Sapajus xanthosternos	0.19074000000000002	1.043868	0.404022	1.019592	0.441303	0.736083	0.192474	0.7256790000000001	0.096237	0.876537	0.19941	1.090686	0.317322	1.082016	0.45084	1.1010900000000001	0.557481	0.864399	0.46124400000000004	0.625974	0.317322	0.64158	0.185538	0.627708	0.30084900000000003	1.024794	0.397086	0.880005	0.309519	0.7412850000000001
75	Sapajus xanthosternos	0.18837	0.5005000000000001	0.43407	0.49322	0.44863	0.18109	0.18837	0.23569	0.09009	0.33488	0.2002	0.53599	0.30121	0.53417	0.46501	0.55328	0.5996900000000001	0.34398	0.45955	0.06734	0.31395	0.11557	0.18655	0.10465	0.29302	0.48776	0.43589	0.33852	0.32487	0.22841
76	Sapajus xanthosternos	0.137712	1.074516	0.351528	1.061832	0.38505	0.752886	0.143148	0.752886	0.044394	0.896034	0.14496	1.117098	0.252774	1.11891	0.392298	1.124346	0.5436	0.908718	0.411324	0.6351060000000001	0.266364	0.66138	0.14496	0.666816	0.22559400000000002	1.065456	0.349716	0.922308	0.2718	0.767382
77	Sapajus xanthosternos	0.202272	1.043868	0.40996200000000005	1.017681	0.47859	0.7910280000000001	0.235683	0.778386	0.124614	0.904806	0.204078	1.097145	0.34855800000000003	1.097145	0.539994	1.0899210000000001	0.6321	0.91203	0.5327700000000001	0.683571	0.376551	0.7043400000000001	0.21491400000000002	0.709758	0.269094	1.0492860000000002	0.408156	0.904806	0.330498	0.815409
78	Sapajus xanthosternos	0.185058	1.003962	0.428226	0.979824	0.44431800000000005	0.7268220000000001	0.202044	0.71967	0.09208200000000001	0.87165	0.18774000000000002	1.079058	0.323628	1.084422	0.446106	1.06833	0.578418	0.8752260000000001	0.438954	0.6329520000000001	0.30843000000000004	0.664242	0.17969400000000002	0.64815	0.294126	1.022736	0.41839200000000004	0.842148	0.310218	0.756324
79	Sapajus xanthosternos	0.24009	1.112568	0.464778	1.09173	0.435786	0.84258	0.210192	0.812682	0.100566	0.954018	0.19932	1.172364	0.35334	1.174176	0.485616	1.174176	0.598866	0.952206	0.464778	0.6939960000000001	0.314382	0.713022	0.182106	0.718458	0.307134	1.118004	0.42582000000000003	0.962172	0.33522	0.840768
80	Sapajus xanthosternos	0.193104	1.0495560000000002	0.431802	1.0263120000000001	0.4917	0.789402	0.22618200000000002	0.756324	0.078672	0.9029400000000001	0.181482	1.1380620000000001	0.327204	1.136274	0.48276	1.136274	0.604344	0.93423	0.508686	0.649938	0.37458600000000003	0.662454	0.194892	0.627588	0.303066	1.05045	0.430014	0.894	0.37101	0.761688
0	Saimiri boliviensis	0.10892	0.9935060000000001	0.246626	0.9958400000000001	0.26996600000000004	0.834794	0.13226000000000002	0.819234	0.059906	0.912594	0.10347400000000001	1.018402	0.169604	1.0199580000000001	0.23340000000000002	1.0292940000000002	0.345432	0.900146	0.26063000000000003	0.730542	0.18672	0.749992	0.111254	0.748436	0.16727	1.000508	0.244292	0.917262	0.22717600000000002	0.8355720000000001
1	Saimiri boliviensis	0.173667	0.240279	0.31085599999999997	0.243451	0.336232	0.097539	0.19032	0.080093	0.123708	0.180804	0.168116	0.286273	0.233142	0.287859	0.291031	0.287859	0.39967199999999997	0.18239	0.331474	0.045994	0.26169	0.053131	0.183976	0.045994	0.230763	0.250588	0.312442	0.169702	0.281515	0.11577799999999999
2	Saimiri boliviensis	0.126385	0.9106	0.269255	0.91688	0.311645	0.77872	0.16328	0.72848	0.07222	0.8164	0.082425	0.93415	0.175055	0.947495	0.247275	0.9577	0.35325	0.8635	0.29987	0.68295	0.20567	0.690015	0.14444	0.672745	0.17898	0.925515	0.262975	0.853295	0.24963	0.77401
3	Saimiri boliviensis	0.283128	0.27410399999999996	0.412848	0.28012	0.444808	0.130472	0.292528	0.11129599999999999	0.23011199999999998	0.196272	0.2726	0.30719199999999997	0.34592	0.31207999999999997	0.422624	0.316592	0.49444	0.202288	0.416608	0.053767999999999996	0.33388799999999996	0.060536	0.270344	0.057151999999999994	0.35080799999999995	0.28049599999999997	0.407584	0.18611999999999998	0.388408	0.14851999999999999
4	Saimiri boliviensis	0.21052800000000002	0.414864	0.34778400000000004	0.414864	0.374616	0.27692	0.226696	0.263848	0.16856000000000002	0.364296	0.207432	0.460272	0.27967200000000003	0.45373600000000003	0.341248	0.460272	0.425528	0.348128	0.34778400000000004	0.219472	0.280704	0.233576	0.21052800000000002	0.222912	0.27864	0.43309600000000004	0.329896	0.34778400000000004	0.323016	0.294808
5	Saimiri boliviensis	0.28786	0.46509	0.41698999999999997	0.46731	0.47026999999999997	0.33152	0.31598	0.30007	0.24161	0.39294	0.27638999999999997	0.50098	0.35298	0.49284	0.42031999999999997	0.49765	0.50061	0.39886	0.42624	0.23606	0.36223	0.2479	0.296	0.23606	0.34743	0.47323	0.41920999999999997	0.38147	0.40626	0.333
6	Saimiri boliviensis	0.340614	0.306705	0.473583	0.29451299999999997	0.502158	0.150114	0.352806	0.140589	0.286893	0.23241	0.309753	0.353187	0.395859	0.356997	0.469773	0.34366199999999997	0.551307	0.23621999999999999	0.474726	0.102108	0.394716	0.120015	0.33223199999999997	0.11391899999999999	0.40005	0.323088	0.451104	0.235077	0.435864	0.165735
7	Saimiri boliviensis	0.378944	0.244098	0.5141720000000001	0.262052	0.574146	0.10963400000000001	0.423256	0.078692	0.35144000000000003	0.16120400000000001	0.365574	0.296814	0.443502	0.305218	0.5336540000000001	0.309802	0.610054	0.20437	0.53098	0.038964	0.466422	0.060738	0.417144	0.038964	0.44464800000000004	0.267782	0.516464	0.17724800000000002	0.504622	0.129498
8	Saimiri boliviensis	0.270838	0.24982800000000002	0.41829	0.24639	0.44464800000000004	0.10123	0.29261200000000004	0.086714	0.226526	0.17572000000000002	0.25059200000000004	0.296814	0.327374	0.29414	0.40874	0.29299400000000003	0.49736400000000003	0.18145	0.41829	0.03629	0.344182	0.066468	0.266254	0.047368	0.335778	0.266254	0.40339200000000003	0.161586	0.375888	0.11689200000000001
9	Saimiri boliviensis	0.32799	0.31395	0.46527	0.30303	0.4992	0.14625	0.34865999999999997	0.12909	0.27768	0.24531	0.32058	0.35919	0.39156	0.35685	0.46760999999999997	0.35295	0.54717	0.23673	0.47385	0.0702	0.3978	0.08736	0.32448	0.07527	0.39741	0.3198	0.45278999999999997	0.21528	0.4407	0.16731
10	Saimiri boliviensis	0.41944	0.326536	0.562128	0.326536	0.60172	0.192472	0.44295999999999996	0.175224	0.371616	0.26264	0.394744	0.39905599999999997	0.483336	0.389256	0.5707519999999999	0.381808	0.649544	0.277144	0.573496	0.13328	0.503328	0.15562399999999998	0.42924	0.141904	0.49	0.34809599999999996	0.550368	0.26107199999999997	0.53116	0.216384
11	Saimiri boliviensis	0.355238	0.353548	0.49550799999999995	0.35557599999999995	0.5387719999999999	0.21564399999999997	0.376532	0.19333599999999998	0.301158	0.282568	0.335296	0.39714999999999995	0.40931799999999996	0.40559999999999996	0.48908599999999997	0.40458599999999995	0.5729099999999999	0.304876	0.4901	0.146692	0.429598	0.162578	0.35658999999999996	0.14365	0.414726	0.37687	0.48131199999999996	0.274456	0.46272199999999997	0.232206
12	Saimiri boliviensis	0.283073	0.278621	0.427392	0.28567000000000004	0.45633	0.143577	0.299397	0.119091	0.224826	0.225197	0.27936300000000003	0.336868	0.360983	0.32981900000000003	0.427392	0.320544	0.508641	0.225197	0.43073100000000003	0.076055	0.355047	0.098315	0.271201	0.08904000000000001	0.358757	0.29383200000000004	0.41181	0.21666400000000002	0.387324	0.154336
13	Saimiri boliviensis	0.24161	0.46213	0.38073	0.46915999999999997	0.42735	0.29008	0.28342	0.28564	0.1998	0.37148	0.23346999999999998	0.4921	0.31228	0.48507	0.41107	0.4921	0.47508	0.38073	0.42735	0.21126999999999999	0.33892	0.22163	0.26011	0.21570999999999999	0.30414	0.46731	0.37999	0.37222	0.36297	0.31635
14	Saimiri boliviensis	0.335804	0.24845199999999998	0.47972	0.26527799999999996	0.533778	0.11277	0.35835799999999995	0.076612	0.28997999999999996	0.168976	0.30680599999999997	0.30358399999999996	0.39093599999999995	0.309312	0.47757199999999994	0.312534	0.5706519999999999	0.19904799999999997	0.487596	0.036157999999999996	0.42244	0.054057999999999995	0.35835799999999995	0.036157999999999996	0.403466	0.27745	0.46969599999999995	0.185444	0.46969599999999995	0.128164
15	Saimiri boliviensis	0.327149	0.43762500000000004	0.472635	0.436458	0.523594	0.28747100000000003	0.35399	0.266465	0.26996600000000004	0.358269	0.306532	0.47652500000000003	0.390556	0.479248	0.471079	0.487806	0.5652170000000001	0.360603	0.462521	0.193333	0.401837	0.21044900000000002	0.327149	0.20578100000000002	0.38511	0.45435200000000003	0.469523	0.329872	0.457075	0.29564
16	Saimiri boliviensis	0.184506	0.45114200000000004	0.314004	0.45114200000000004	0.367866	0.291848	0.200168	0.281152	0.12109400000000001	0.369776	0.167698	0.47177	0.252884	0.465658	0.33807000000000004	0.469478	0.411032	0.351822	0.33195800000000003	0.186416	0.23722200000000002	0.182596	0.161968	0.186416	0.251738	0.447322	0.31706	0.347238	0.30292600000000003	0.300252
17	Saimiri sciureus	0.11959199999999999	0.947232	0.238392	0.948024	0.28512	0.818928	0.13780799999999999	0.80784	0.07840799999999999	0.8909999999999999	0.11800799999999999	1.0058399999999998	0.181368	0.9915839999999999	0.24552	0.994752	0.31284	0.889416	0.279576	0.7690319999999999	0.210672	0.781704	0.13622399999999998	0.771408	0.179784	0.9630719999999999	0.23205599999999998	0.88308	0.2178	0.842688
18	Saimiri sciureus	0.13694	0.8651	0.2788	0.8651	0.32554	0.7265199999999999	0.17466	0.71258	0.09265999999999999	0.78392	0.12792	0.9044599999999999	0.21073999999999998	0.89954	0.27142	0.89708	0.36572	0.80114	0.30913999999999997	0.66174	0.24272	0.6806	0.1599	0.65682	0.19926	0.88314	0.26978	0.79458	0.26322	0.7339
19	Saimiri sciureus	0.119335	0.8978929999999999	0.253484	0.8962469999999999	0.302041	0.7464609999999999	0.14896299999999998	0.70778	0.058433	0.8073629999999999	0.111928	0.92999	0.181883	0.9316359999999999	0.24936899999999998	0.9373969999999999	0.35389	0.823	0.26994399999999996	0.637825	0.202458	0.654285	0.11768899999999999	0.6452319999999999	0.186821	0.8962469999999999	0.254307	0.8123009999999999	0.23867	0.739054
20	Saimiri sciureus	0.13013	0.901615	0.26533	0.8762650000000001	0.29913	0.74022	0.166465	0.732615	0.07351500000000001	0.81627	0.11999000000000001	0.9379500000000001	0.193505	0.93457	0.24674000000000001	0.93288	0.343915	0.8137350000000001	0.293215	0.676	0.20618	0.690365	0.14703000000000002	0.6743100000000001	0.18843500000000002	0.90415	0.24505000000000002	0.8145800000000001	0.23406500000000002	0.7478250000000001
21	Saimiri sciureus	0.109344	0.902088	0.243612	0.898068	0.282204	0.75978	0.14391600000000002	0.742896	0.065124	0.8442000000000001	0.109344	0.9535440000000001	0.17688	0.958368	0.250848	0.947916	0.330444	0.829728	0.266124	0.689832	0.208236	0.7147560000000001	0.134268	0.700284	0.17205600000000001	0.914952	0.230748	0.825708	0.210648	0.766212
22	Saimiri sciureus	0.119498	0.305562	0.243006	0.303156	0.311176	0.163608	0.15318199999999998	0.155588	0.082606	0.234986	0.110676	0.343256	0.18045	0.35287999999999997	0.25984799999999997	0.351276	0.348068	0.234986	0.281502	0.087418	0.20451	0.094636	0.12350799999999999	0.10425999999999999	0.194084	0.317592	0.25102599999999997	0.229372	0.238194	0.18445999999999999
23	Saimiri sciureus	0.12156900000000001	0.995708	0.252235	0.990746	0.310952	0.841886	0.143898	0.8360970000000001	0.081873	0.9353370000000001	0.11743400000000001	1.049463	0.191864	1.043674	0.265467	1.043674	0.353129	0.932856	0.30185500000000004	0.803844	0.221636	0.817903	0.14059000000000002	0.804671	0.19351800000000002	1.002324	0.25802400000000003	0.9187970000000001	0.23983000000000002	0.870831
24	Saimiri sciureus	0.08848	0.40764	0.20856	0.38631	0.2449	0.26465	0.12008	0.25043	0.04503	0.33891	0.07663	0.4582	0.14694000000000002	0.45346000000000003	0.19987	0.45346000000000003	0.2923	0.34602	0.24332	0.20856	0.18091000000000002	0.21014	0.10112	0.20461000000000001	0.14457	0.41633000000000003	0.21014	0.33417	0.1817	0.28598
25	Saimiri sciureus	0.103194	0.7919729999999999	0.22358699999999998	0.777231	0.25389	0.660933	0.131859	0.660114	0.054054	0.7526609999999999	0.101556	0.858312	0.172809	0.839475	0.219492	0.839475	0.310401	0.7338239999999999	0.257166	0.6191639999999999	0.195741	0.633906	0.113022	0.613431	0.15806699999999999	0.80262	0.214578	0.716625	0.206388	0.673218
26	Saimiri sciureus	0.23088	0.86736	0.39624	0.8424	0.40793999999999997	0.67938	0.24492	0.64194	0.1365	0.77844	0.20592	0.91416	0.29328	0.9087	0.38688	0.88764	0.4836	0.7565999999999999	0.38376	0.62634	0.32448	0.6372599999999999	0.2223	0.61386	0.3003	0.8735999999999999	0.37596	0.75894	0.3588	0.6747
27	Saimiri sciureus	0.268053	0.488512	0.37760900000000003	0.49210400000000004	0.44406100000000004	0.36009800000000003	0.28780900000000004	0.32777	0.21058100000000002	0.412631	0.268053	0.521738	0.34348500000000004	0.528024	0.400957	0.522636	0.488512	0.427897	0.407243	0.254583	0.356506	0.26715500000000003	0.277482	0.26491000000000003	0.31879	0.508268	0.378058	0.437326	0.383446	0.35111800000000004
28	Saimiri sciureus	0.193698	0.509949	0.328644	0.5154569999999999	0.37179	0.38556	0.225828	0.345627	0.15606	0.425952	0.180387	0.537489	0.254286	0.547128	0.322677	0.553095	0.430083	0.44477099999999997	0.37729799999999997	0.274023	0.30156299999999997	0.300186	0.208845	0.276318	0.255204	0.5237189999999999	0.326808	0.456246	0.318546	0.386478
29	Saimiri sciureus	0.188032	0.502172	0.317756	0.49991199999999997	0.362956	0.358888	0.21198799999999998	0.33221999999999996	0.135148	0.42352399999999996	0.181704	0.523868	0.240916	0.527936	0.315496	0.525224	0.391432	0.441152	0.353916	0.28702	0.284308	0.292444	0.21379599999999999	0.28702	0.24181999999999998	0.512568	0.299676	0.426236	0.28521199999999997	0.37018799999999996
30	Saimiri sciureus	0.25662	0.52029	0.41125	0.50807	0.44697	0.37318	0.29703999999999997	0.33981	0.18001	0.44556	0.24298999999999998	0.56024	0.31631	0.56447	0.40138	0.5546	0.49115	0.45449	0.41219	0.27636	0.33652	0.29328	0.25473999999999997	0.27824	0.32242	0.5287499999999999	0.38963	0.44273999999999997	0.37882	0.37646999999999997
31	Saimiri sciureus	0.218556	0.504827	0.34231100000000003	0.50903	0.399752	0.365194	0.254048	0.34137700000000004	0.177927	0.421234	0.20034300000000002	0.545456	0.28813900000000003	0.545456	0.364727	0.539852	0.441782	0.452056	0.381539	0.265723	0.319428	0.290007	0.24097200000000002	0.27086	0.28300200000000003	0.517436	0.3269	0.446919	0.33157000000000003	0.361925
32	Saimiri sciureus	0.24995599999999998	0.48138	0.37335199999999996	0.4859	0.42442799999999997	0.347588	0.276172	0.321824	0.20565999999999998	0.40499199999999996	0.24498399999999998	0.50624	0.317756	0.514828	0.38600799999999996	0.51302	0.478668	0.41719599999999996	0.39549999999999996	0.272104	0.32905599999999996	0.269844	0.26442	0.268036	0.313236	0.490872	0.37063999999999997	0.41719599999999996	0.366572	0.353012
33	Saimiri sciureus	0.296692	0.524172	0.414788	0.536272	0.47577200000000003	0.339768	0.319924	0.328636	0.225544	0.455444	0.270072	0.566764	0.351384	0.564344	0.431244	0.579832	0.516912	0.44286	0.446732	0.285076	0.372196	0.30008	0.295724	0.28556	0.37026	0.541112	0.405592	0.444312	0.408012	0.375584
34	Saimiri sciureus	0.156408	0.516705	0.300447	0.516705	0.357105	0.369873	0.198702	0.340746	0.091371	0.437703	0.125685	0.552615	0.216258	0.56259	0.299649	0.566979	0.40658099999999997	0.451668	0.339948	0.273714	0.25536	0.28368899999999997	0.177954	0.274113	0.229026	0.533064	0.298851	0.435309	0.289275	0.37905
35	Saimiri sciureus	0.220756	0.556928	0.355408	0.5486840000000001	0.4122	0.423192	0.252358	0.39617	0.15572	0.479068	0.21113800000000002	0.58853	0.28899800000000003	0.596774	0.36914800000000003	0.5926520000000001	0.45113000000000003	0.493724	0.38197200000000003	0.32976	0.312356	0.338004	0.22396200000000002	0.328386	0.28167000000000003	0.571584	0.353118	0.48227400000000004	0.342584	0.431894
36	Saimiri sciureus	0.237699	0.478485	0.367353	0.48995099999999997	0.396459	0.3528	0.256662	0.32633999999999996	0.196245	0.40571999999999997	0.23902199999999998	0.503622	0.300762	0.512442	0.373527	0.513765	0.451584	0.41453999999999996	0.395136	0.29370599999999997	0.319725	0.304731	0.254016	0.283563	0.29547	0.49083299999999996	0.358533	0.409248	0.340452	0.35324099999999997
37	Saimiri sciureus	0.21614399999999998	0.566904	0.35313	0.566904	0.4029	0.42470399999999997	0.250272	0.384414	0.17016599999999998	0.48158399999999996	0.207138	0.61146	0.28676999999999997	0.614304	0.363558	0.614304	0.45172199999999996	0.5100239999999999	0.39342	0.347916	0.32705999999999996	0.35170799999999997	0.23415599999999998	0.335592	0.28487399999999996	0.578754	0.350286	0.48822	0.345072	0.425178
38	Saimiri sciureus	0.187416	0.601464	0.3306	0.601464	0.364344	0.48062400000000005	0.207936	0.44414400000000004	0.15093600000000001	0.535344	0.18194400000000002	0.635208	0.25764000000000004	0.639312	0.3306	0.639312	0.407208	0.538992	0.33196800000000004	0.38030400000000003	0.261288	0.39580800000000005	0.19790400000000002	0.384408	0.239856	0.6165120000000001	0.32330400000000004	0.53808	0.298224	0.482904
39	Saimiri sciureus	0.23629499999999998	0.5958549999999999	0.373355	0.613655	0.43165	0.470365	0.278125	0.41829999999999995	0.20959499999999998	0.514865	0.22873	0.62389	0.30482499999999996	0.637685	0.36934999999999996	0.643025	0.472145	0.545125	0.41385	0.369795	0.35555499999999995	0.38759499999999997	0.271895	0.372465	0.30972	0.60876	0.377805	0.53667	0.375135	0.47614999999999996
40	Saimiri sciureus	0.209508	0.560014	0.325312	0.56355	0.378352	0.421226	0.228072	0.38851800000000003	0.156468	0.48178	0.198016	0.603772	0.26873600000000003	0.600236	0.345644	0.588744	0.43492800000000004	0.49062	0.369512	0.336804	0.301444	0.347854	0.209508	0.339014	0.27404	0.575926	0.318682	0.49283	0.314704	0.413712
41	Saimiri sciureus	0.21297000000000002	0.5546380000000001	0.344874	0.544104	0.373728	0.41449	0.237702	0.398918	0.152972	0.489144	0.193276	0.592194	0.26793	0.593568	0.35953	0.587156	0.43510000000000004	0.486396	0.36182000000000003	0.34029400000000004	0.280754	0.355866	0.21022200000000002	0.34945400000000004	0.277548	0.561508	0.332508	0.474488	0.321516	0.417238
42	Saimiri ustus	0.18840500000000002	0.279916	0.31529	0.279916	0.35758500000000004	0.142265	0.22301	0.122271	0.15380000000000002	0.218396	0.168411	0.33989800000000003	0.252232	0.34912600000000005	0.319135	0.35066400000000003	0.41526	0.234545	0.339129	0.09689400000000001	0.280685	0.109198	0.204554	0.08997300000000001	0.239928	0.293758	0.317597	0.21455100000000002	0.301448	0.154569
43	Saimiri ustus	0.198135	0.333333	0.342657	0.32634	0.379176	0.184926	0.203574	0.161616	0.135198	0.243978	0.172494	0.376068	0.265734	0.383061	0.337218	0.377622	0.42501900000000004	0.258741	0.384615	0.10101	0.300699	0.102564	0.219891	0.095571	0.267288	0.336441	0.345765	0.245532	0.310023	0.188034
44	Saimiri ustus	0.143055	0.865215	0.27081	0.849915	0.29605499999999996	0.704565	0.15911999999999998	0.70227	0.092565	0.78948	0.1377	0.9004049999999999	0.21037499999999998	0.888165	0.27463499999999996	0.8843399999999999	0.338895	0.7810649999999999	0.30217499999999997	0.6418349999999999	0.22032	0.63342	0.149175	0.63801	0.195075	0.8583299999999999	0.26163	0.7649999999999999	0.24250499999999997	0.707625
45	Saimiri ustus	0.13920000000000002	1.04	0.27840000000000004	1.0224	0.3224	0.8744000000000001	0.1608	0.8584	0.084	0.9680000000000001	0.12480000000000001	1.1024	0.1968	1.0856000000000001	0.264	1.0888	0.40080000000000005	0.9528000000000001	0.3296	0.8176	0.2336	0.8304	0.15360000000000001	0.8112	0.2024	1.0384	0.2752	0.932	0.268	0.88
46	Saimiri ustus	0.259749	0.30284099999999997	0.388227	0.312018	0.429324	0.158004	0.26733	0.141246	0.211869	0.23541	0.232218	0.353913	0.300447	0.359499	0.376656	0.361893	0.473613	0.248178	0.422541	0.08778	0.349524	0.101346	0.270921	0.093366	0.316806	0.321594	0.38304	0.233814	0.37107	0.165186
47	Saimiri ustus	0.211844	0.51906	0.35659	0.51906	0.389928	0.37431400000000004	0.24687	0.361232	0.159094	0.449008	0.20846800000000001	0.564636	0.285272	0.564636	0.351526	0.559994	0.446898	0.46462200000000003	0.378112	0.319032	0.30806	0.334646	0.237164	0.323674	0.28274	0.532986	0.34604	0.44858600000000004	0.33506800000000003	0.393726
48	Saimiri ustus	0.25727700000000003	0.5024310000000001	0.404998	0.5024310000000001	0.430591	0.352914	0.267604	0.333607	0.206091	0.429693	0.229439	0.533412	0.31519800000000003	0.534759	0.380303	0.542392	0.477736	0.44091800000000003	0.400957	0.272094	0.33046400000000004	0.30532000000000004	0.252338	0.291401	0.319688	0.512758	0.386589	0.43104000000000003	0.366833	0.370425
49	Saimiri ustus	0.259299	0.496602	0.40438799999999997	0.501255	0.46699199999999996	0.3384	0.296946	0.32148	0.22672799999999999	0.408195	0.234342	0.521982	0.31978799999999996	0.529173	0.39719699999999997	0.541017	0.508023	0.436113	0.43188299999999996	0.268182	0.375201	0.291447	0.276219	0.269451	0.32148	0.507177	0.406926	0.41073299999999996	0.391275	0.349821
50	Saimiri ustus	0.3078	0.38988	0.42826000000000003	0.38342000000000004	0.47044	0.24548	0.33402000000000004	0.22078	0.25916	0.31616	0.29374	0.42218	0.37620000000000003	0.42218	0.43054000000000003	0.41800000000000004	0.52022	0.31388	0.47158	0.17746	0.39672	0.17936000000000002	0.32528	0.16986	0.36974	0.38874000000000003	0.42408	0.30970000000000003	0.41268000000000005	0.25270000000000004
51	Saimiri ustus	0.274245	0.47496900000000003	0.40067	0.47146800000000005	0.45046200000000003	0.335318	0.29291700000000004	0.294084	0.217451	0.39405700000000005	0.266465	0.5115350000000001	0.351656	0.5084230000000001	0.41856400000000005	0.49947600000000003	0.498309	0.40845000000000004	0.42401	0.247404	0.374996	0.258685	0.28397	0.24857100000000001	0.34037500000000004	0.480804	0.40378200000000003	0.397558	0.391334	0.329872
52	Saimiri ustus	0.223685	0.44073	0.37184	0.436165	0.412095	0.285935	0.25564	0.25398	0.17513	0.367275	0.21082	0.480155	0.298385	0.483475	0.362295	0.47642	0.46646	0.37101	0.39176	0.213725	0.33615	0.227835	0.22742	0.219535	0.297555	0.44737	0.3652	0.349015	0.3486	0.28801
53	Saimiri ustus	0.238038	0.431086	0.375871	0.432313	0.41309	0.28752700000000003	0.26257800000000003	0.2454	0.177506	0.33660700000000005	0.22740400000000002	0.45767100000000005	0.292844	0.46707800000000005	0.39345800000000003	0.45889800000000003	0.46217	0.35992	0.39918400000000004	0.20122800000000002	0.307977	0.21268	0.23558400000000002	0.197547	0.29693400000000003	0.440493	0.356648	0.35296700000000003	0.350104	0.280574
54	Saimiri ustus	0.211044	0.434358	0.348877	0.42740500000000003	0.375871	0.276893	0.23353900000000002	0.25358	0.177506	0.35174	0.18895800000000001	0.47403100000000004	0.270758	0.481393	0.325564	0.478939	0.44008400000000003	0.35992	0.36155600000000004	0.217588	0.311658	0.23722000000000001	0.22290500000000002	0.22086	0.260942	0.4499	0.328836	0.35214900000000005	0.31861100000000003	0.29979700000000004
55	Saimiri ustus	0.262773	0.26664299999999996	0.396288	0.2709	0.431892	0.128484	0.29605499999999996	0.090945	0.222912	0.18459899999999999	0.24961499999999998	0.29528099999999996	0.34133399999999997	0.29953799999999997	0.415251	0.29528099999999996	0.501165	0.20704499999999998	0.43963199999999997	0.056888999999999995	0.35333099999999995	0.066564	0.275931	0.051084	0.324306	0.278253	0.38854799999999995	0.183825	0.37229399999999996	0.12461399999999999
56	Saimiri ustus	0.292995	0.235928	0.430492	0.253546	0.47415399999999996	0.09843099999999999	0.332061	0.06128	0.262355	0.157413	0.27422799999999997	0.26656799999999997	0.353892	0.286101	0.41747	0.28954799999999997	0.527774	0.193415	0.444663	0.02298	0.382617	0.0383	0.320188	0.03064	0.350828	0.26848299999999997	0.423981	0.18154199999999998	0.4213	0.112219
57	Saimiri ustus	0.23303300000000002	0.509964	0.35818900000000004	0.5328470000000001	0.42216800000000004	0.392747	0.26665700000000003	0.344646	0.190536	0.43384300000000003	0.218556	0.542187	0.29327600000000004	0.5538620000000001	0.367529	0.5660040000000001	0.451589	0.467467	0.41703100000000004	0.32223	0.346514	0.311489	0.25031200000000003	0.29934700000000003	0.302149	0.53705	0.362392	0.45439100000000004	0.35492	0.381539
58	Saimiri ustus	0.26529800000000003	0.389778	0.387444	0.389	0.445016	0.246626	0.296418	0.214728	0.214339	0.304587	0.246237	0.41778600000000005	0.33181700000000003	0.428678	0.415063	0.42012000000000005	0.48819500000000005	0.324426	0.425177	0.17116	0.352823	0.18360800000000002	0.277357	0.168048	0.322481	0.40378200000000003	0.380442	0.321703	0.374996	0.248182
59	Saimiri ustus	0.226745	0.551372	0.36773100000000003	0.554964	0.413978	0.43104000000000003	0.25727700000000003	0.39377300000000004	0.17555900000000002	0.492553	0.210132	0.608844	0.279278	0.608844	0.369078	0.5998640000000001	0.457531	0.5024310000000001	0.379405	0.356506	0.31879	0.37716	0.23078600000000002	0.362792	0.290503	0.5648420000000001	0.366833	0.4939	0.348424	0.44091800000000003
60	Saimiri vanzolinii	0.25661	0.475686	0.384532	0.476835	0.41861899999999996	0.33244399999999996	0.262355	0.319422	0.203373	0.403682	0.234013	0.516284	0.29491	0.511688	0.374957	0.518199	0.450025	0.40138399999999996	0.375723	0.24282199999999998	0.330912	0.273462	0.239375	0.259291	0.308698	0.492921	0.368446	0.40138399999999996	0.350062	0.344317
61	Saimiri vanzolinii	0.25193699999999997	0.486459	0.40751099999999996	0.522837	0.46246499999999996	0.36726299999999995	0.29025	0.31656599999999996	0.225234	0.413703	0.25193699999999997	0.51084	0.312309	0.520515	0.412929	0.537156	0.49690799999999996	0.43769699999999995	0.42956999999999995	0.250002	0.361071	0.26006399999999996	0.27476999999999996	0.250002	0.318888	0.504648	0.408672	0.41099399999999997	0.408672	0.35603999999999997
62	Saimiri vanzolinii	0.289926	0.46569600000000005	0.41844600000000004	0.455112	0.450954	0.311472	0.29862	0.30315600000000004	0.23625000000000002	0.40219200000000005	0.270648	0.49820400000000004	0.33642	0.48762000000000005	0.401058	0.492912	0.48421800000000004	0.38934	0.43772400000000006	0.25326000000000004	0.371952	0.26762400000000003	0.272916	0.250236	0.337554	0.46834200000000004	0.40030200000000005	0.385938	0.38556	0.323946
63	Saimiri vanzolinii	0.186089	0.432818	0.328593	0.444946	0.34943799999999997	0.296757	0.200112	0.2653	0.142883	0.36384	0.166381	0.453284	0.239907	0.456695	0.317981	0.47071799999999997	0.40553	0.37142	0.333141	0.208071	0.273638	0.206934	0.179646	0.209208	0.248245	0.441914	0.31836	0.36005	0.308127	0.30206299999999997
64	Saimiri vanzolinii	0.32555	0.47492	0.454621	0.461898	0.482963	0.315592	0.32555	0.284952	0.241673	0.392192	0.300655	0.51322	0.38031899999999996	0.50556	0.457685	0.49789999999999995	0.521263	0.392958	0.453472	0.24129	0.38683	0.24665199999999998	0.306017	0.23363	0.390277	0.477601	0.435088	0.37917	0.429343	0.33435899999999996
65	Saimiri vanzolinii	0.254016	0.402192	0.384552	0.426888	0.429632	0.2646	0.274008	0.235592	0.200312	0.31948	0.22932	0.42924	0.30184	0.441392	0.37357599999999996	0.457072	0.470792	0.346528	0.397096	0.15288	0.32418399999999997	0.172088	0.247352	0.156408	0.29596	0.421792	0.37357599999999996	0.333592	0.36652	0.271264
66	Saimiri vanzolinii	0.252504	0.44037000000000004	0.385182	0.44377200000000006	0.41428800000000005	0.29899800000000004	0.270648	0.288414	0.203742	0.38442600000000005	0.24910200000000002	0.46305	0.30429	0.458892	0.393498	0.465318	0.44415000000000004	0.35645400000000005	0.38291400000000003	0.20638800000000002	0.325836	0.21621600000000002	0.25137000000000004	0.207522	0.31071600000000005	0.44566200000000006	0.37422000000000005	0.371196	0.35834400000000005	0.30088800000000004
68	Saimiri vanzolinii	0.32894999999999996	0.46749599999999997	0.46478699999999995	0.47407499999999997	0.49690799999999996	0.32817599999999997	0.354492	0.29528099999999996	0.277092	0.41022	0.31579199999999996	0.5170319999999999	0.37964699999999996	0.512775	0.45278999999999997	0.522837	0.5464439999999999	0.41022	0.48142799999999997	0.250002	0.408672	0.26316	0.334368	0.24884099999999998	0.389322	0.48065399999999997	0.44504999999999995	0.398997	0.43382699999999996	0.33669
0	Callithrix aurita	0.162504	0.621468	0.293715	0.611586	0.312381	0.506727	0.18117	0.485316	0.11748600000000001	0.580842	0.154818	0.6505650000000001	0.23222700000000002	0.643977	0.295911	0.646722	0.354105	0.556137	0.303597	0.447435	0.241011	0.454023	0.165249	0.44469000000000003	0.212463	0.633546	0.27999	0.560529	0.260775	0.502335
1	Callithrix aurita	0.16808	0.21208000000000002	0.28864	0.20284000000000002	0.31548000000000004	0.09768	0.18348	0.07216	0.12056	0.16016	0.15664	0.23892000000000002	0.22616	0.24112	0.2904	0.24024	0.35904	0.1562	0.31416	0.049280000000000004	0.24816000000000002	0.057640000000000004	0.1628	0.04312	0.22	0.22440000000000002	0.29788000000000003	0.15708	0.26752000000000004	0.09988000000000001
2	Callithrix aurita	0.15696000000000002	0.594595	0.27141	0.5935050000000001	0.290485	0.48014500000000004	0.17985	0.46325	0.11445000000000001	0.544455	0.13734000000000002	0.6174850000000001	0.22999	0.624025	0.28013	0.6213000000000001	0.349345	0.53519	0.30084	0.42619	0.23653000000000002	0.44145	0.14933000000000002	0.430005	0.190205	0.6104	0.26487	0.5390050000000001	0.251245	0.48832000000000003
3	Callithrix aurita	0.173847	0.5400780000000001	0.301101	0.5210400000000001	0.32264400000000004	0.427854	0.182865	0.41482800000000003	0.122745	0.496491	0.166332	0.574146	0.232965	0.574146	0.296592	0.56613	0.36623100000000003	0.47043900000000005	0.307113	0.369738	0.22545	0.379257	0.16883700000000001	0.378255	0.21893700000000002	0.5521020000000001	0.29108100000000003	0.47695200000000004	0.26252400000000004	0.43035900000000005
4	Callithrix aurita	0.19709600000000002	0.629344	0.33228	0.618552	0.35216000000000003	0.502112	0.20902400000000002	0.481096	0.138024	0.56516	0.175512	0.660016	0.253328	0.653768	0.3266	0.657744	0.3976	0.560048	0.324328	0.433952	0.268096	0.44872	0.195392	0.44304000000000004	0.23969600000000002	0.6418400000000001	0.32376000000000005	0.55664	0.29422400000000004	0.503248
5	Callithrix aurita	0.149264	0.496401	0.267595	0.49492800000000003	0.288217	0.393291	0.172341	0.360885	0.093781	0.447301	0.126187	0.5238970000000001	0.191981	0.526352	0.260721	0.528807	0.322096	0.4419	0.275451	0.344682	0.21898600000000001	0.35352	0.135516	0.341245	0.18707100000000002	0.509167	0.252374	0.441409	0.239117	0.384944
6	Callithrix aurita	0.16195500000000002	0.586881	0.278343	0.578097	0.313479	0.452376	0.160308	0.433161	0.097173	0.531432	0.143838	0.614331	0.22509	0.608841	0.29151900000000003	0.611586	0.346968	0.521001	0.300303	0.391437	0.226737	0.411201	0.139995	0.399123	0.213012	0.588528	0.271755	0.52704	0.251991	0.462258
7	Callithrix aurita	0.19430400000000003	0.5464800000000001	0.30764800000000003	0.54395	0.332948	0.45236400000000004	0.21606200000000003	0.42099200000000003	0.14927	0.50094	0.18975000000000003	0.5798760000000001	0.267168	0.5834180000000001	0.319792	0.5808880000000001	0.39113800000000004	0.49284400000000006	0.33902000000000004	0.39265600000000006	0.285384	0.398222	0.19582200000000002	0.393668	0.24541000000000002	0.562166	0.30613	0.50094	0.288926	0.44376200000000005
8	Callithrix aurita	0.149896	0.474366	0.276942	0.466597	0.298421	0.367428	0.166805	0.351433	0.108766	0.445118	0.143498	0.521894	0.197424	0.5141249999999999	0.256377	0.51641	0.331782	0.429123	0.284254	0.332239	0.22393	0.338637	0.151724	0.327669	0.195139	0.492189	0.263232	0.414499	0.24038199999999998	0.374283
9	Callithrix aurita	0.15345599999999998	0.6314879999999999	0.294216	0.619896	0.301944	0.517224	0.16780799999999998	0.49128	0.105432	0.590088	0.152352	0.664056	0.225216	0.656328	0.282624	0.657984	0.349968	0.566352	0.27710399999999996	0.46533599999999997	0.230184	0.46919999999999995	0.14076	0.46368	0.211968	0.638664	0.269376	0.5713199999999999	0.245088	0.5117039999999999
10	Callithrix aurita	0.18838300000000002	0.619931	0.325338	0.617695	0.335959	0.493597	0.20291700000000001	0.47515	0.131924	0.5662670000000001	0.18447000000000002	0.647881	0.259935	0.640055	0.325338	0.641173	0.38067900000000005	0.545025	0.321425	0.42092700000000005	0.25825800000000004	0.43043000000000003	0.18335200000000001	0.42763500000000004	0.252109	0.624403	0.314717	0.555087	0.28956200000000004	0.49527400000000005
11	Callithrix emiliae	0.25428	0.387614	0.36675	0.380768	0.390548	0.28851	0.279056	0.268298	0.202772	0.348494	0.238958	0.42282200000000003	0.298942	0.431298	0.360556	0.431298	0.435862	0.332194	0.375226	0.224614	0.328282	0.228526	0.24221800000000002	0.23146	0.304158	0.3912	0.353058	0.324696	0.33806200000000003	0.29992
12	Callithrix emiliae	0.24667499999999998	0.3679	0.366925	0.37277499999999997	0.40299999999999997	0.27299999999999996	0.280475	0.23627499999999999	0.207025	0.31427499999999997	0.246025	0.3926	0.306475	0.398775	0.365625	0.407225	0.43842499999999995	0.31427499999999997	0.38025	0.1924	0.327275	0.2002	0.2613	0.194025	0.30095	0.381225	0.358475	0.317525	0.3497	0.280475
13	Callithrix emiliae	0.168156	0.40856400000000004	0.275724	0.414072	0.317844	0.3321	0.194724	0.301644	0.128952	0.377136	0.17496	0.43448400000000004	0.23295600000000002	0.443556	0.290952	0.43837200000000004	0.354456	0.37648800000000004	0.312336	0.258876	0.261144	0.254988	0.181764	0.25336800000000004	0.219024	0.42476400000000003	0.26892	0.37422	0.26146800000000003	0.324648
14	Callithrix emiliae	0.21010199999999998	0.415872	0.309738	0.412623	0.354141	0.309738	0.228152	0.300352	0.159923	0.372552	0.199272	0.457026	0.269667	0.45847	0.32598299999999997	0.451611	0.398544	0.35739	0.336091	0.26714	0.277609	0.275443	0.21262899999999998	0.268584	0.266057	0.42561899999999997	0.314431	0.374357	0.300713	0.32670499999999997
15	Callithrix emiliae	0.198768	0.405736	0.303072	0.397208	0.332592	0.31980000000000003	0.211888	0.28044	0.14924	0.356864	0.190896	0.42804000000000003	0.25584	0.437224	0.310944	0.436568	0.373592	0.358504	0.324064	0.2378	0.263056	0.242392	0.194832	0.23944000000000001	0.255184	0.414592	0.292576	0.355552	0.275848	0.310944
16	Callithrix emiliae	0.134212	0.194909	0.257868	0.190385	0.270309	0.070122	0.165503	0.072007	0.104806	0.142129	0.140621	0.234871	0.196417	0.236379	0.246181	0.232232	0.32799	0.141375	0.26917800000000003	0.021489	0.213382	0.032045	0.150046	0.01885	0.176813	0.220168	0.240903	0.137228	0.215644	0.071253
17	Callithrix geoffroyi	0.19614	0.51282	0.32676	0.5019	0.35574	0.39774000000000004	0.22092	0.3612	0.14364000000000002	0.462	0.1932	0.54222	0.25662	0.53928	0.31794	0.5434800000000001	0.39816	0.43764000000000003	0.3654	0.32172	0.29232	0.30786	0.19698000000000002	0.31542000000000003	0.25326	0.50946	0.33012	0.44604	0.30324	0.37464000000000003
18	Callithrix geoffroyi	0.19596	0.460932	0.312258	0.469026	0.354432	0.373602	0.22791	0.327594	0.14271	0.420888	0.179772	0.500124	0.238134	0.503106	0.335688	0.49714200000000003	0.395754	0.414924	0.344634	0.2982	0.279456	0.293514	0.204054	0.287124	0.238986	0.477546	0.3195	0.414498	0.290532	0.360822
19	Callithrix geoffroyi	0.176841	0.47010599999999997	0.294147	0.47010599999999997	0.320166	0.372645	0.190512	0.347508	0.137151	0.440118	0.166257	0.524349	0.228879	0.530523	0.28179899999999997	0.528318	0.358533	0.42335999999999996	0.32633999999999996	0.290619	0.253575	0.300762	0.171549	0.306936	0.220059	0.493038	0.29767499999999997	0.418068	0.27694799999999997	0.365589
20	Callithrix geoffroyi	0.22410400000000003	0.4142	0.353596	0.405916	0.37016400000000005	0.28383600000000003	0.23326000000000002	0.258984	0.1635	0.34967200000000004	0.204484	0.429896	0.27773200000000003	0.43818	0.333976	0.441232	0.423356	0.336156	0.37408800000000003	0.22018000000000001	0.300404	0.221924	0.21712800000000002	0.22715600000000002	0.267268	0.40984000000000004	0.32918000000000003	0.34008	0.31392000000000003	0.2943
21	Callithrix geoffroyi	0.267007	0.49730599999999997	0.395485	0.472397	0.406847	0.368391	0.264822	0.344793	0.198835	0.447925	0.244283	0.523963	0.320321	0.525274	0.389367	0.520904	0.458413	0.429134	0.409906	0.312018	0.324691	0.318136	0.242098	0.313766	0.307648	0.498617	0.373198	0.426075	0.348726	0.377568
22	Callithrix geoffroyi	0.1953	0.474796	0.306838	0.453096	0.328538	0.342426	0.17707199999999998	0.315952	0.11674599999999999	0.42532	0.18531799999999998	0.4991	0.244776	0.492156	0.29902599999999996	0.486948	0.378448	0.3906	0.32246199999999997	0.26777799999999996	0.245644	0.26777799999999996	0.14756	0.27732599999999996	0.233058	0.47436199999999995	0.29295	0.40145	0.261702	0.345898
23	Callithrix geoffroyi	0.18216	0.27918	0.2871	0.29799	0.30657	0.17985	0.17028	0.17193	0.11814	0.19074	0.14157	0.30426	0.23199	0.32373	0.29634	0.33363	0.35574	0.2343	0.28314	0.12771	0.21318	0.13926	0.13761	0.12276	0.22869	0.27456	0.28182	0.23661	0.231	0.16632
24	Callithrix geoffroyi	0.21333	0.19032	0.34398	0.18914999999999998	0.36036	0.078	0.23166	0.04836	0.15834	0.13767	0.20319	0.23049	0.27144	0.23712	0.32916	0.23712	0.41028	0.13572	0.35685	0.02379	0.28041	0.02379	0.22619999999999998	0.01443	0.26949	0.20553	0.3471	0.13299	0.28509	0.06863999999999999
25	Callithrix geoffroyi	0.179648	0.574336	0.311808	0.554624	0.325248	0.42784	0.191296	0.42112	0.120512	0.536256	0.171136	0.602112	0.247296	0.5936	0.316736	0.590464	0.381248	0.490112	0.3136	0.358848	0.23968	0.361984	0.16576	0.372736	0.232064	0.57344	0.297024	0.499072	0.26208	0.436352
26	Callithrix geoffroyi	0.193118	0.49362	0.339905	0.489723	0.35332800000000003	0.371081	0.206108	0.349864	0.134663	0.444691	0.175798	0.529559	0.256336	0.53259	0.32171900000000003	0.53259	0.397061	0.435598	0.342936	0.316956	0.269326	0.307863	0.184891	0.313925	0.241181	0.504445	0.323884	0.436031	0.274955	0.374545
27	Callithrix geoffroyi	0.21198999999999998	0.42871	0.33669	0.42053999999999997	0.35174	0.3182	0.20898	0.28981999999999997	0.15093	0.38614	0.19565	0.45838	0.27262	0.46310999999999997	0.34056	0.45408	0.40162	0.36507	0.33884	0.25929	0.27477	0.25843	0.18963	0.26359	0.25714	0.44032	0.32422	0.37238	0.29068	0.3053
28	Callithrix geoffroyi	0.190968	0.513336	0.30879	0.5207820000000001	0.339888	0.42048	0.21462	0.38544	0.136218	0.474354	0.16950600000000002	0.546624	0.23564400000000002	0.553632	0.33463200000000004	0.554946	0.38719200000000004	0.468222	0.34383	0.37098600000000004	0.27462600000000004	0.36354000000000003	0.192282	0.35959800000000003	0.234768	0.5256000000000001	0.30660000000000004	0.46690800000000005	0.284262	0.42354600000000003
29	Callithrix geoffroyi	0.188718	0.45582	0.309276	0.43878	0.322482	0.337392	0.182754	0.312258	0.116724	0.4047	0.164862	0.480102	0.24921	0.480954	0.310554	0.478824	0.377862	0.374454	0.327594	0.267102	0.254322	0.270936	0.160602	0.273066	0.233448	0.463062	0.296496	0.388938	0.273066	0.331854
30	Callithrix geoffroyi	0.133352	0.51062	0.26586	0.49163	0.27978600000000003	0.397946	0.148122	0.37009400000000003	0.087354	0.450696	0.136306	0.54016	0.202982	0.5384720000000001	0.256576	0.530454	0.330426	0.443944	0.28063	0.332536	0.20678000000000002	0.340554	0.146434	0.33127	0.18188200000000002	0.52328	0.250668	0.453228	0.225348	0.405542
31	Callithrix geoffroyi	0.14608000000000002	0.54076	0.26444	0.51832	0.29656	0.42988000000000004	0.17644	0.39556	0.0902	0.5038	0.14212	0.57816	0.2156	0.57816	0.28424	0.56496	0.3432	0.47036	0.29876	0.3718	0.23452	0.38104	0.17644	0.36256	0.20504	0.5522	0.26576	0.47344	0.24244000000000002	0.429
32	Mico humeralifer	0.18499200000000002	0.306516	0.30971400000000004	0.293232	0.344646	0.21771000000000001	0.227304	0.1968	0.14907600000000001	0.271584	0.17761200000000002	0.336036	0.248952	0.345384	0.29643	0.338496	0.36309600000000003	0.269862	0.33874200000000004	0.16851000000000002	0.27675	0.17072400000000001	0.19778400000000002	0.16678800000000002	0.23862000000000003	0.31980000000000003	0.302088	0.258054	0.28339200000000003	0.22484400000000002
33	Mico humeralifer	0.36039600000000005	0.19176	0.470658	0.184428	0.50619	0.10490400000000001	0.389442	0.07501200000000001	0.31302	0.14833200000000002	0.34686000000000006	0.22870200000000002	0.418488	0.24336600000000003	0.467556	0.23772600000000002	0.5439780000000001	0.145794	0.49716600000000005	0.046248000000000004	0.43456200000000006	0.058092000000000005	0.36998400000000004	0.046248000000000004	0.41341200000000006	0.20839800000000003	0.47178600000000004	0.15538200000000002	0.45035400000000003	0.10913400000000001
34	Mico humeralifer	0.279	0.317	0.40800000000000003	0.302	0.42375	0.19275	0.2975	0.1665	0.231	0.2635	0.271	0.34400000000000003	0.3375	0.35050000000000003	0.39225	0.34550000000000003	0.4685	0.2455	0.4265	0.12725	0.36175	0.1315	0.28600000000000003	0.12925	0.331	0.32525	0.393	0.24975	0.37575000000000003	0.19025
35	Mico humeralifer	0.239841	0.295488	0.359883	0.29354399999999997	0.372276	0.203391	0.25515	0.182007	0.20169	0.260253	0.236439	0.316386	0.294759	0.327564	0.356481	0.320517	0.402894	0.243	0.356481	0.148716	0.302292	0.148716	0.234252	0.154062	0.289899	0.304722	0.347733	0.248832	0.321003	0.19926
36	Mico humeralifer	0.288927	0.330165	0.408204	0.333819	0.436392	0.227331	0.311373	0.220023	0.239076	0.281097	0.27927	0.345042	0.351567	0.351045	0.413946	0.349479	0.469017	0.274311	0.426735	0.16704	0.361224	0.169389	0.28971	0.179046	0.344781	0.336168	0.401418	0.277182	0.366966	0.218196
37	Mico humeralifer	0.23073999999999997	0.346944	0.36556999999999995	0.33804799999999996	0.39809599999999995	0.257984	0.267992	0.224624	0.194322	0.314418	0.240192	0.37947	0.30857999999999997	0.38642	0.356952	0.378636	0.43395799999999995	0.29051	0.383918	0.20099399999999998	0.33082	0.196268	0.24825399999999997	0.19932599999999998	0.29746	0.36417999999999995	0.361956	0.299684	0.33860399999999996	0.256872
38	Mico humeralifer	0.273402	0.29431799999999997	0.40636799999999995	0.29929799999999995	0.42703499999999994	0.21115199999999998	0.31548299999999996	0.17579399999999998	0.243771	0.26095199999999996	0.27564299999999997	0.319218	0.35084099999999996	0.324198	0.40064099999999997	0.33191699999999996	0.46313999999999994	0.257466	0.42703499999999994	0.14939999999999998	0.358062	0.15014699999999997	0.29133	0.14790599999999998	0.33515399999999995	0.31448699999999996	0.394665	0.256719	0.37599	0.21214799999999998
39	Mico humeralifer	0.31824	0.22848	0.41208	0.213792	0.442272	0.136816	0.324496	0.11424	0.26384	0.186592	0.288592	0.265744	0.36175999999999997	0.276624	0.402832	0.274992	0.478176	0.19584	0.43003199999999997	0.091936	0.367744	0.098736	0.300288	0.09111999999999999	0.362032	0.240176	0.402016	0.170272	0.378896	0.143888
40	Mico humeralifer	0.336426	0.29892	0.45204600000000006	0.29892	0.48278400000000005	0.196554	0.36293400000000003	0.178788	0.298638	0.2538	0.327402	0.313302	0.39818400000000004	0.31809600000000005	0.452892	0.319788	0.512394	0.244212	0.46586400000000006	0.137052	0.40241400000000005	0.14833200000000002	0.34601400000000004	0.149178	0.38859600000000005	0.30738000000000004	0.45035400000000003	0.24731400000000003	0.42215400000000003	0.203886
41	Mico humeralifer	0.27779400000000004	0.17558200000000002	0.402017	0.16116100000000003	0.420233	0.05717800000000001	0.297275	0.051612000000000005	0.22592900000000002	0.13156	0.262108	0.21100200000000002	0.331936	0.21909800000000001	0.38607800000000003	0.21403800000000003	0.44831600000000005	0.12295800000000001	0.40125800000000006	0.013915000000000002	0.340791	0.021252000000000004	0.28158900000000003	0.027071	0.32940600000000003	0.18696700000000002	0.39063200000000003	0.11460900000000002	0.36457300000000004	0.082984
42	Mico humeralifer	0.278898	0.324048	0.404802	0.324822	0.419508	0.230652	0.30908399999999997	0.215946	0.24742199999999998	0.281478	0.288444	0.339528	0.34958999999999996	0.340302	0.405576	0.343914	0.46233599999999997	0.25335599999999997	0.403512	0.142416	0.347526	0.146802	0.284058	0.158412	0.335142	0.325854	0.397578	0.27322199999999996	0.357072	0.22471799999999997
43	Mico humeralifer	0.298506	0.335352	0.406107	0.334017	0.42960299999999996	0.241635	0.31692899999999996	0.22721699999999997	0.249111	0.296637	0.287292	0.36605699999999997	0.353508	0.37193099999999996	0.41144699999999995	0.369795	0.46244399999999997	0.293433	0.42346199999999995	0.18770099999999998	0.358047	0.199983	0.302511	0.193842	0.34442999999999996	0.348168	0.40049999999999997	0.29369999999999996	0.37299899999999997	0.25498499999999996
44	Mico humeralifer	0.29747399999999996	0.178278	0.428538	0.15996	0.429828	0.050309999999999994	0.30985799999999997	0.053147999999999994	0.252582	0.143706	0.29592599999999997	0.21078599999999997	0.361458	0.21517199999999997	0.415896	0.21001199999999998	0.46956	0.111456	0.403512	0.01419	0.35113799999999995	0.02967	0.28792799999999996	0.041538	0.356298	0.19221	0.414606	0.110424	0.379776	0.075594
45	Mico humeralifer	0.33149999999999996	0.33409999999999995	0.44589999999999996	0.32292	0.46669999999999995	0.23399999999999999	0.34268	0.21086	0.28547999999999996	0.28131999999999996	0.32499999999999996	0.34813999999999995	0.3887	0.35932	0.45109999999999995	0.35412	0.50362	0.2704	0.46071999999999996	0.16562	0.40196	0.17836	0.33071999999999996	0.17914	0.36711999999999995	0.34215999999999996	0.43498	0.27612	0.4095	0.23945999999999998
46	Mico humeralifer	0.299182	0.368846	0.43757700000000005	0.35018600000000005	0.45623700000000006	0.254087	0.32033	0.22392	0.24755600000000003	0.302292	0.302603	0.399013	0.369157	0.39808000000000004	0.42762500000000003	0.38812800000000003	0.48982500000000007	0.287986	0.44628500000000004	0.176959	0.384085	0.175404	0.305091	0.17167200000000002	0.34956400000000004	0.375066	0.42762500000000003	0.302914	0.39434800000000003	0.254087
47	Mico humeralifer	0.25264200000000003	0.280932	0.351534	0.274782	0.375396	0.180564	0.25830000000000003	0.16875600000000002	0.20295000000000002	0.24452400000000002	0.24624600000000002	0.29716800000000004	0.30676200000000003	0.30282600000000004	0.35301000000000005	0.299136	0.407868	0.218448	0.36555600000000005	0.12669	0.309468	0.135054	0.249198	0.13997400000000002	0.29249400000000003	0.290526	0.34440000000000004	0.23345400000000002	0.32349	0.198768
48	Callithrix jacchus	0.32199999999999995	0.1974	0.44575999999999993	0.19011999999999998	0.45219999999999994	0.11171999999999999	0.33796	0.08231999999999999	0.27552	0.15652	0.29316	0.23239999999999997	0.37155999999999995	0.23492	0.43063999999999997	0.22931999999999997	0.48663999999999996	0.15427999999999997	0.44575999999999993	0.059079999999999994	0.38108	0.062439999999999996	0.31472	0.04955999999999999	0.36735999999999996	0.21028	0.42783999999999994	0.15483999999999998	0.40431999999999996	0.11284
49	Callithrix jacchus	0.23485	0.35807	0.35319	0.36173	0.382775	0.26413	0.25681	0.23729	0.190625	0.31903	0.23332499999999998	0.385215	0.29341	0.39375499999999997	0.34648	0.39558499999999996	0.40809	0.319945	0.37332	0.21106	0.30805	0.207705	0.243695	0.20251999999999998	0.27663499999999996	0.36905	0.33702499999999996	0.314455	0.325435	0.26931499999999997
50	Callithrix jacchus	0.36296399999999995	0.333462	0.49318999999999996	0.32511799999999996	0.5271619999999999	0.21873199999999998	0.39782999999999996	0.20174599999999998	0.315582	0.297106	0.36385799999999996	0.35908999999999996	0.43359	0.366838	0.49050799999999994	0.360878	0.56024	0.265518	0.5065999999999999	0.171946	0.452364	0.171946	0.37845999999999996	0.16777399999999998	0.425544	0.336144	0.480674	0.270584	0.46100599999999997	0.22767199999999999
51	Callithrix jacchus	0.11946	0.40887	0.24189	0.41646	0.27951	0.32241	0.14124	0.2772	0.07425	0.36366	0.11384999999999999	0.43626	0.17688	0.4455	0.23925	0.4521	0.31449	0.37125	0.25971	0.24222	0.19305	0.24123	0.12143999999999999	0.24024	0.17193	0.42207	0.23496	0.35871	0.20625	0.31119
52	Callithrix jacchus	0.28814799999999996	0.315413	0.429926	0.313978	0.46350499999999994	0.22213799999999997	0.333207	0.18367999999999998	0.24739399999999998	0.283556	0.283269	0.348418	0.36449	0.357315	0.42648199999999997	0.344113	0.49880599999999997	0.259161	0.448007	0.169904	0.39720799999999995	0.164738	0.31770899999999996	0.15497999999999998	0.351288	0.32631899999999997	0.42074199999999995	0.26891899999999996	0.400939	0.216685
53	Callithrix jacchus	0.351352	0.355792	0.47537599999999997	0.337144	0.488992	0.23857599999999998	0.375032	0.21903999999999998	0.29392799999999997	0.306064	0.342176	0.381248	0.41647199999999995	0.377104	0.465312	0.36851999999999996	0.527768	0.27971999999999997	0.47981599999999996	0.187664	0.42298399999999997	0.184408	0.354608	0.187072	0.40581599999999995	0.35431199999999996	0.45436	0.29481599999999997	0.433048	0.25396799999999997
54	Callithrix jacchus	0.303028	0.332564	0.446448	0.3195	0.46434000000000003	0.23117600000000002	0.3337	0.19567600000000002	0.26014400000000004	0.295928	0.305584	0.37062	0.37914000000000003	0.37232400000000004	0.42543200000000003	0.361816	0.49984	0.25957600000000003	0.446448	0.16472	0.40100800000000003	0.165572	0.319216	0.168128	0.36465600000000004	0.346196	0.43310000000000004	0.275764	0.405552	0.23288
55	Callithrix jacchus	0.347035	0.353217	0.460278	0.341977	0.486692	0.257115	0.369515	0.218618	0.297579	0.315563	0.341415	0.381317	0.405764	0.386094	0.460278	0.375697	0.530809	0.294769	0.465055	0.190518	0.422624	0.191361	0.361647	0.182369	0.386375	0.35743199999999997	0.446228	0.298422	0.433021	0.241941
56	Callithrix jacchus	0.34221599999999996	0.340158	0.472164	0.334866	0.49979999999999997	0.233436	0.35720999999999997	0.202566	0.29106	0.303996	0.33133799999999997	0.369264	0.399252	0.37690799999999997	0.450408	0.373674	0.526848	0.275478	0.470694	0.166404	0.409248	0.17052	0.340452	0.172284	0.400428	0.346332	0.468636	0.281946	0.442764	0.230202
57	Callithrix jacchus	0.28447900000000004	0.34652700000000003	0.39915700000000004	0.34098700000000004	0.423533	0.240436	0.30359200000000003	0.225478	0.241821	0.30137600000000003	0.28780300000000003	0.36065400000000003	0.35733000000000004	0.361485	0.40469700000000003	0.35677600000000004	0.47034600000000004	0.265089	0.406359	0.161491	0.350128	0.169524	0.29805200000000004	0.181158	0.346804	0.34902	0.391955	0.292512	0.376443	0.23766600000000002
58	Callithrix jacchus	0.30942800000000004	0.31328300000000003	0.433302	0.290667	0.45540400000000003	0.185811	0.330759	0.17630200000000001	0.260341	0.270878	0.30583	0.329474	0.391668	0.325876	0.445124	0.306858	0.484702	0.220249	0.428933	0.112566	0.379846	0.10794000000000001	0.304288	0.13004200000000002	0.370337	0.318166	0.425078	0.23669700000000002	0.388841	0.18735300000000002
59	Callithrix jacchus	0.32546800000000004	0.328328	0.455312	0.328328	0.498498	0.24910600000000002	0.363792	0.20105800000000001	0.28056600000000004	0.267982	0.320606	0.345488	0.391534	0.36179	0.45273800000000003	0.362648	0.5434	0.275418	0.48877400000000004	0.15873	0.42671200000000004	0.15444	0.349206	0.14872000000000002	0.38953200000000004	0.3432	0.447876	0.27684800000000004	0.43615000000000004	0.235664
60	Callithrix jacchus	0.27327999999999997	0.33000999999999997	0.39161999999999997	0.31781	0.416935	0.222955	0.27937999999999996	0.20038499999999998	0.208925	0.29158	0.26809499999999997	0.35258	0.34190499999999996	0.357765	0.40107499999999996	0.34465	0.45780499999999996	0.249795	0.40198999999999996	0.161955	0.33244999999999997	0.16988499999999998	0.247965	0.1769	0.325435	0.33824499999999996	0.383995	0.27205999999999997	0.360815	0.23088499999999998
61	Callithrix jacchus	0.234025	0.1859	0.3531	0.174625	0.395175	0.07205	0.25630000000000003	0.054725	0.18975	0.1375	0.22962500000000002	0.218625	0.303875	0.2255	0.35805000000000003	0.21532500000000002	0.43752500000000005	0.116875	0.40040000000000003	0.026125000000000002	0.3289	0.035750000000000004	0.24255000000000002	0.026125000000000002	0.285725	0.19635000000000002	0.3443	0.1298	0.33825	0.08937500000000001
62	Callithrix jacchus	0.18942	0.40755	0.29733	0.39732	0.31185	0.30822	0.20196	0.28743	0.14487	0.36003	0.17292	0.43758	0.231	0.44187	0.28908	0.43989	0.35838	0.36003	0.30756	0.25344	0.24453	0.26697	0.18545999999999999	0.25971	0.23298	0.41283	0.28281	0.36102	0.26103	0.32604
63	Callithrix jacchus	0.198645	0.426683	0.30297399999999997	0.420869	0.333659	0.326553	0.202844	0.307173	0.16214599999999998	0.378233	0.197676	0.447032	0.250325	0.455107	0.299098	0.451231	0.375003	0.375972	0.337535	0.27874899999999997	0.27067399999999997	0.27777999999999997	0.198645	0.276811	0.246449	0.438957	0.29296099999999997	0.38114	0.27164299999999997	0.32429199999999997
64	Callithrix jacchus	0.289062	0.370266	0.386022	0.377841	0.410868	0.275124	0.295728	0.26179199999999997	0.234825	0.332391	0.282396	0.390264	0.331785	0.396021	0.382386	0.402687	0.44692499999999996	0.323604	0.411777	0.209676	0.34996499999999997	0.211494	0.28421399999999997	0.208767	0.32724	0.380871	0.38026499999999996	0.319059	0.353601	0.277245
65	Callithrix jacchus	0.21812900000000002	0.423018	0.31776000000000004	0.40547500000000003	0.345895	0.318091	0.232693	0.28995600000000005	0.170465	0.370058	0.201579	0.44486400000000004	0.274399	0.451153	0.31776000000000004	0.44486400000000004	0.38429100000000005	0.36575500000000005	0.34059900000000004	0.263145	0.28763900000000003	0.260828	0.21515	0.25685600000000003	0.24825000000000003	0.42500400000000005	0.30452	0.363769	0.29492100000000004	0.313788
66	Callithrix jacchus	0.20016699999999998	0.39897	0.318835	0.379533	0.343387	0.292919	0.225742	0.261888	0.16368	0.352935	0.20119	0.432047	0.268708	0.432047	0.314743	0.425568	0.38533	0.337931	0.335885	0.237336	0.269731	0.236313	0.206646	0.232903	0.246202	0.401016	0.30178499999999997	0.343387	0.286781	0.294965
67	Callithrix jacchus	0.174492	0.38727900000000004	0.289377	0.38195100000000004	0.314685	0.294372	0.202797	0.264069	0.138861	0.337995	0.175491	0.410256	0.240426	0.414252	0.292707	0.41325300000000004	0.35730900000000004	0.334998	0.309357	0.213786	0.246753	0.227439	0.181818	0.225108	0.219447	0.393606	0.282051	0.337995	0.258075	0.294372
68	Callithrix jacchus	0.197632	0.306432	0.315648	0.3072	0.366336	0.196352	0.22988799999999998	0.173056	0.14310399999999998	0.261376	0.192	0.33766399999999996	0.26905599999999996	0.345088	0.322304	0.34099199999999996	0.410624	0.254208	0.36403199999999997	0.14336	0.299776	0.13849599999999998	0.208896	0.133632	0.244224	0.321024	0.315648	0.250112	0.303616	0.207616
69	Callithrix kuhlii	0.278663	0.37736299999999995	0.43066099999999996	0.37209899999999996	0.453362	0.27603099999999997	0.33130299999999996	0.23359	0.23951199999999997	0.33294799999999997	0.27274099999999996	0.410263	0.35202999999999995	0.41651399999999994	0.405657	0.41848799999999997	0.49349999999999994	0.31748499999999996	0.45237499999999997	0.190491	0.37374399999999997	0.190491	0.284914	0.18720099999999998	0.34906899999999996	0.39381299999999997	0.417172	0.32143299999999997	0.383943	0.274057
70	Callithrix kuhlii	0.32871999999999996	0.36679999999999996	0.46396	0.35979999999999995	0.48495999999999995	0.26123999999999997	0.36119999999999997	0.22091999999999998	0.27859999999999996	0.31948	0.31808	0.40012	0.38499999999999995	0.40207999999999994	0.43932	0.40012	0.52976	0.31332	0.47879999999999995	0.19096	0.41131999999999996	0.1946	0.3444	0.1848	0.37072	0.37548	0.45696	0.308	0.42783999999999994	0.25423999999999997
71	Callithrix kuhlii	0.271611	0.41622299999999995	0.40818899999999997	0.38810399999999995	0.41714999999999997	0.28706099999999996	0.27840899999999996	0.270684	0.21722699999999998	0.36183899999999997	0.266667	0.44032499999999997	0.33742799999999995	0.437544	0.38903099999999996	0.43352699999999994	0.45855599999999996	0.336501	0.391812	0.232677	0.335574	0.24256499999999998	0.253998	0.239475	0.321978	0.418077	0.38903099999999996	0.341445	0.36554699999999996	0.29293199999999997
72	Callithrix kuhlii	0.28485	0.34695	0.4077	0.34776	0.43551	0.24867	0.30348	0.21897	0.24408	0.30699	0.26865	0.36477	0.34749	0.37476	0.39393	0.37233	0.46683	0.29781	0.41958	0.16551	0.35505000000000003	0.1674	0.28971	0.16227	0.32697	0.35964	0.40419	0.29619	0.38205	0.2376
73	Callithrix kuhlii	0.316635	0.359385	0.45087	0.359385	0.48222	0.257355	0.35055	0.21888	0.26733	0.3192	0.308655	0.38361	0.37848	0.389025	0.443745	0.39159	0.513285	0.30837	0.462555	0.18581999999999999	0.39443999999999996	0.18781499999999998	0.32376	0.17955	0.36394499999999996	0.37107	0.43833	0.31122	0.4275	0.24681
74	Callithrix kuhlii	0.12447	0.21465	0.25326	0.21897	0.28728	0.1377	0.15093	0.08937	0.09072	0.17739	0.12528	0.2538	0.19143	0.26649	0.23814	0.26649	0.32022	0.18414	0.26946	0.06048	0.20682	0.06804	0.13635	0.05535	0.18306	0.24111	0.25083	0.17739	0.22977	0.12906
75	Callithrix kuhlii	0.16907	0.2233	0.302412	0.220429	0.331441	0.129195	0.205117	0.098252	0.131109	0.199375	0.170346	0.278487	0.235422	0.281358	0.291247	0.281358	0.373549	0.182149	0.322509	0.084216	0.244354	0.091234	0.191081	0.071137	0.227128	0.245311	0.303369	0.182149	0.273383	0.142274
76	Callithrix kuhlii	0.23556399999999997	0.39052299999999995	0.37275699999999995	0.38525899999999996	0.392497	0.27899199999999996	0.26122599999999996	0.25201399999999996	0.202335	0.352359	0.238525	0.42440999999999995	0.30662799999999996	0.42967399999999994	0.36124199999999995	0.42769999999999997	0.44086	0.340844	0.40072199999999997	0.21483699999999997	0.32209099999999996	0.22306199999999998	0.25826499999999997	0.212863	0.29741599999999996	0.39447099999999996	0.359268	0.336896	0.34380499999999997	0.27899199999999996
77	Callithrix kuhlii	0.260764	0.21572799999999998	0.39614999999999995	0.19321	0.420614	0.090906	0.279946	0.074504	0.21822999999999998	0.18876199999999999	0.260764	0.256038	0.330542	0.25854	0.380304	0.250756	0.46147999999999995	0.13649799999999998	0.40921599999999997	0.038641999999999996	0.33248799999999995	0.060326	0.27216199999999996	0.052542	0.31414	0.22796	0.390868	0.15206599999999998	0.36723799999999995	0.103138
78	Callithrix kuhlii	0.38189999999999996	0.291555	0.511575	0.291555	0.533235	0.18781499999999998	0.40441499999999997	0.16815	0.333735	0.263055	0.36765	0.34086	0.44631	0.34257	0.51072	0.330885	0.572565	0.23883	0.50445	0.12967499999999998	0.44802	0.13166999999999998	0.37392	0.13509	0.439185	0.308655	0.50274	0.242535	0.48392999999999997	0.186105
79	Callithrix kuhlii	0.220785	0.211092	0.350384	0.193142	0.37300099999999997	0.100879	0.242325	0.063543	0.163345	0.170525	0.199604	0.266378	0.280379	0.270686	0.340332	0.259557	0.407824	0.16155	0.360436	0.053491	0.289713	0.050978	0.210733	0.048824	0.276071	0.230119	0.345717	0.154729	0.311971	0.109854
80	Callithrix kuhlii	0.230584	0.418856	0.361456	0.401472	0.385072	0.297496	0.256168	0.263384	0.179088	0.362112	0.2296	0.437224	0.312912	0.434272	0.385072	0.418856	0.427056	0.340464	0.37884	0.222056	0.30897600000000003	0.228288	0.231568	0.236488	0.292248	0.41984	0.35916	0.349976	0.338824	0.288968
81	Callithrix kuhlii	0.27118	0.38293	0.415114	0.381142	0.45176799999999995	0.264922	0.313198	0.23333399999999999	0.222606	0.329588	0.27863	0.40349199999999996	0.350746	0.410942	0.40587599999999996	0.40915399999999996	0.48722999999999994	0.316476	0.44133799999999995	0.18922999999999998	0.36564599999999997	0.19489199999999998	0.28608	0.193104	0.32631	0.39216799999999996	0.40974999999999995	0.318264	0.390976	0.26224
82	Callithrix kuhlii	0.40467600000000004	0.33501600000000004	0.53298	0.321732	0.558252	0.219024	0.41796	0.19051200000000001	0.35283600000000004	0.305532	0.39657600000000004	0.362232	0.47984400000000005	0.36126	0.5469120000000001	0.347976	0.59778	0.270864	0.564408	0.154872	0.49636800000000003	0.160056	0.40273200000000003	0.151956	0.45846000000000003	0.34506000000000003	0.5226120000000001	0.272808	0.500256	0.222912
83	Callithrix kuhlii	0.26730000000000004	0.33112800000000003	0.41277600000000003	0.34311600000000003	0.4374	0.247536	0.29808	0.21513600000000002	0.221616	0.31266	0.250128	0.38685600000000003	0.32335200000000003	0.402084	0.39042000000000004	0.402084	0.48405600000000004	0.300348	0.411804	0.166212	0.34473600000000004	0.17334000000000002	0.26956800000000003	0.17042400000000002	0.334692	0.36061200000000004	0.403704	0.300348	0.36709200000000003	0.256608
84	Callithrix kuhlii	0.251248	0.43296	0.373592	0.434928	0.407704	0.320784	0.27388	0.284704	0.210904	0.369984	0.2378	0.455592	0.31816	0.470024	0.375888	0.46904	0.445752	0.378184	0.396224	0.251576	0.331608	0.263056	0.258464	0.254856	0.313896	0.44936	0.376872	0.376216	0.357192	0.331936
85	Callithrix kuhlii	0.232237	0.386308	0.375972	0.396321	0.401489	0.291023	0.267767	0.252586	0.198645	0.331721	0.235144	0.420869	0.30814199999999997	0.429913	0.371127	0.429913	0.438957	0.341734	0.391153	0.2261	0.321385	0.224162	0.24515699999999999	0.215118	0.298129	0.399551	0.372096	0.343672	0.357884	0.291023
86	Callithrix kuhlii	0.27852499999999997	0.35717499999999996	0.41209999999999997	0.34807499999999997	0.43355	0.2379	0.29575	0.22555	0.23854999999999998	0.32045	0.2743	0.3939	0.34385	0.39585	0.41405	0.385775	0.47645	0.288925	0.432575	0.167375	0.36205	0.1716	0.282425	0.176475	0.342875	0.37245	0.4069	0.292825	0.38155	0.23984999999999998
87	Callithrix kuhlii	0.240833	0.35092	0.369598	0.35092	0.392521	0.26120899999999997	0.269133	0.23036199999999998	0.20885399999999998	0.311017	0.230079	0.378654	0.304508	0.383748	0.35007099999999997	0.38742699999999997	0.433556	0.29856499999999997	0.390823	0.194704	0.33309099999999997	0.199232	0.248757	0.18310099999999999	0.304508	0.367051	0.356297	0.299414	0.343845	0.257813
88	Callithrix kuhlii	0.239704	0.407696	0.367856	0.41831999999999997	0.40105599999999997	0.32536	0.272904	0.285852	0.20119199999999998	0.351588	0.2407	0.43591599999999997	0.31274399999999997	0.448532	0.38445599999999996	0.441228	0.442888	0.358892	0.40105599999999997	0.221444	0.32204	0.231736	0.255308	0.225428	0.300128	0.42662	0.356236	0.375492	0.352252	0.31307599999999997
89	Callithrix penicillata	0.212647	0.42259800000000003	0.319476	0.413836	0.34374	0.327227	0.225116	0.304985	0.177599	0.397997	0.207255	0.44147000000000003	0.27398100000000003	0.45326500000000003	0.317454	0.446862	0.38485400000000003	0.36834100000000003	0.336326	0.26286	0.282406	0.264882	0.214669	0.270274	0.266567	0.433045	0.315095	0.364297	0.299256	0.343066
90	Callithrix penicillata	0.220416	0.376872	0.32636	0.36572	0.348992	0.263712	0.227632	0.247312	0.16564	0.33784000000000003	0.19352	0.403768	0.261416	0.40278400000000003	0.31816	0.400488	0.382776	0.30176000000000003	0.325376	0.1968	0.274864	0.192536	0.205984	0.201064	0.260432	0.376872	0.32308	0.314224	0.291264	0.270928
91	Callithrix penicillata	0.288306	0.293083	0.402111	0.293926	0.434707	0.21018799999999999	0.298984	0.175063	0.24165999999999999	0.234916	0.268074	0.325679	0.338605	0.330175	0.405764	0.331018	0.460278	0.250933	0.418128	0.138814	0.351812	0.141343	0.281281	0.135161	0.338605	0.299265	0.394243	0.250933	0.357994	0.221709
92	Callithrix penicillata	0.12654	0.178182	0.258552	0.173736	0.27462600000000004	0.085842	0.161082	0.07284600000000001	0.09883800000000001	0.15561	0.136458	0.21033000000000002	0.19972800000000002	0.21990600000000002	0.25957800000000003	0.21238200000000002	0.309168	0.137484	0.271548	0.045144000000000004	0.20075400000000002	0.052668	0.143982	0.044118000000000004	0.18468	0.19972800000000002	0.25342200000000004	0.13303800000000002	0.22230000000000003	0.102942
93	Callithrix penicillata	0.23567200000000002	0.38561500000000004	0.345895	0.380319	0.37204400000000004	0.297238	0.247257	0.26811	0.19529000000000002	0.34490200000000004	0.22541100000000003	0.42699000000000004	0.292935	0.43129300000000004	0.334641	0.432286	0.41143300000000005	0.350198	0.37403000000000003	0.247257	0.315774	0.242292	0.24096800000000002	0.23070700000000002	0.28466	0.39488300000000004	0.34192300000000003	0.336627	0.31478100000000003	0.297238
94	Callithrix penicillata	0.221445	0.438228	0.331335	0.43190100000000003	0.35331300000000004	0.339993	0.236097	0.310689	0.17982	0.39327300000000004	0.203796	0.463536	0.274725	0.480186	0.331335	0.480186	0.398268	0.39660300000000004	0.36996300000000004	0.280386	0.307359	0.27639	0.22977	0.270063	0.26973	0.44655300000000003	0.326007	0.38727900000000004	0.30636	0.334998
95	Callithrix penicillata	0.193888	0.37516	0.31374	0.369184	0.337644	0.27224	0.21878799999999998	0.248004	0.154048	0.33366	0.192892	0.407696	0.249	0.413672	0.31042	0.409688	0.373168	0.32536	0.333328	0.212812	0.267924	0.212812	0.193888	0.205508	0.2407	0.38345999999999997	0.309424	0.318056	0.282532	0.27721999999999997
96	Callithrix penicillata	0.269098	0.361414	0.38936	0.35764599999999996	0.42170199999999997	0.276634	0.297672	0.249002	0.234558	0.330014	0.261248	0.389988	0.310546	0.400978	0.36957799999999996	0.40788599999999997	0.449334	0.326874	0.411026	0.219486	0.35670399999999997	0.221684	0.276006	0.207868	0.322164	0.372404	0.388418	0.315256	0.366438	0.276634
97	Callithrix penicillata	0.26070000000000004	0.319825	0.39022500000000004	0.31185	0.41855000000000003	0.230725	0.28902500000000003	0.207625	0.23897500000000002	0.280775	0.264	0.35255000000000003	0.32532500000000003	0.36795	0.36850000000000005	0.368775	0.45925000000000005	0.2783	0.417725	0.17902500000000002	0.35035	0.17985	0.28655	0.17545000000000002	0.32532500000000003	0.34045000000000003	0.38830000000000003	0.27555	0.36767500000000003	0.23595000000000002
98	Callithrix penicillata	0.259308	0.39342099999999997	0.382102	0.39239199999999996	0.403711	0.30527	0.280917	0.277144	0.217462	0.348145	0.255192	0.41503	0.31315899999999997	0.425663	0.371469	0.429093	0.443499	0.341628	0.398223	0.23838499999999999	0.335797	0.232897	0.255192	0.23735599999999998	0.301497	0.390334	0.36701	0.346087	0.347802	0.297724
99	Callithrix penicillata	0.16711800000000002	0.23874	0.28545	0.24739	0.312784	0.135632	0.198604	0.111412	0.135632	0.198604	0.158468	0.262614	0.211752	0.278876	0.26607400000000003	0.287526	0.346346	0.19306800000000002	0.315898	0.076812	0.25085	0.090998	0.179228	0.085462	0.22040200000000001	0.265728	0.283374	0.195144	0.26815	0.155008
100	Callithrix penicillata	0.16572599999999998	0.399652	0.273823	0.400675	0.314743	0.32054	0.194711	0.289509	0.12958	0.36111899999999997	0.161634	0.42966	0.223696	0.439208	0.268708	0.443641	0.35532199999999997	0.353617	0.295306	0.242451	0.236654	0.24892999999999998	0.16709	0.24654299999999998	0.211761	0.410223	0.271777	0.363165	0.254727	0.310992
101	Callithrix penicillata	0.21634799999999998	0.35936999999999997	0.34956899999999996	0.373164	0.37824599999999997	0.26499	0.25845599999999996	0.235224	0.183315	0.328878	0.209451	0.380061	0.265353	0.406197	0.336138	0.416361	0.41019	0.326337	0.380424	0.204732	0.32234399999999996	0.204732	0.24829199999999998	0.19783499999999998	0.27696899999999997	0.389136	0.33396	0.333234	0.319077	0.26825699999999997
102	Callithrix penicillata	0.20052799999999998	0.198204	0.310752	0.186916	0.34196	0.09561599999999999	0.21878799999999998	0.075032	0.140436	0.16533599999999998	0.18592	0.232732	0.242692	0.242028	0.297804	0.23704799999999998	0.36519999999999997	0.156704	0.334988	0.060424	0.266928	0.071712	0.198868	0.050796	0.241696	0.216132	0.31042	0.1411	0.282532	0.103584
0	Mico argentata	0.26631	0.38214	0.36135	0.38643	0.43130999999999997	0.28347	0.30657	0.2673	0.23034	0.33924	0.26004	0.40326	0.34221	0.41811	0.41415	0.39996	0.46464	0.33759	0.42042	0.22869	0.37587	0.23232	0.28149	0.22539	0.31119	0.40755	0.38115	0.3267	0.37059	0.29073
1	Mico argentata	0.216032	0.36842400000000003	0.332648	0.367392	0.37220800000000004	0.284488	0.24630400000000002	0.255936	0.17475200000000002	0.338152	0.21396800000000002	0.404888	0.279328	0.41727200000000003	0.338152	0.403168	0.399728	0.334368	0.35432	0.236328	0.29893600000000004	0.230824	0.21328	0.232888	0.25972	0.390096	0.31992000000000004	0.327488	0.306848	0.29584
2	Mico argentata	0.199283	0.365981	0.32482099999999997	0.35329	0.347802	0.26170899999999997	0.22878099999999998	0.240443	0.158466	0.32928	0.18762099999999998	0.398909	0.26170899999999997	0.406798	0.317618	0.398909	0.38416	0.319676	0.330995	0.225351	0.27680099999999996	0.227066	0.207172	0.21814799999999998	0.254506	0.379015	0.324135	0.310072	0.297724	0.279202
3	Mico argentata	0.26144	0.40592	0.3784	0.39904	0.42484	0.3096	0.294464	0.281048	0.21328	0.37048800000000004	0.24802400000000002	0.435504	0.319576	0.444448	0.38356	0.43	0.460272	0.353288	0.39800800000000003	0.25352800000000003	0.341592	0.249056	0.26935200000000004	0.245616	0.299968	0.41761600000000004	0.37152	0.3526	0.35982400000000003	0.324736
4	Mico argentata	0.20875	0.37541599999999997	0.326652	0.36239	0.35437399999999997	0.287908	0.236472	0.262858	0.164662	0.346024	0.20540999999999998	0.398796	0.262524	0.40414	0.324982	0.398796	0.388108	0.330326	0.329992	0.24448799999999998	0.27721999999999997	0.240146	0.209752	0.238476	0.2505	0.387106	0.31429399999999996	0.324314	0.29558999999999996	0.291916
5	Mico argentata	0.218648	0.21358000000000002	0.35005400000000003	0.21539	0.40001000000000003	0.109324	0.26679400000000003	0.087604	0.18027600000000002	0.15928	0.22625	0.24724600000000002	0.29865	0.259554	0.35005400000000003	0.24833200000000002	0.42897	0.173398	0.366344	0.06443600000000001	0.310958	0.069866	0.24978	0.055748000000000006	0.28417000000000003	0.225526	0.348244	0.16652	0.337384	0.132492
6	Mico argentata	0.208616	0.360628	0.326808	0.364544	0.35742399999999996	0.259168	0.24208	0.23709599999999997	0.1691	0.32289199999999996	0.210396	0.38661599999999996	0.275188	0.396584	0.33072399999999996	0.39017599999999997	0.400856	0.31185599999999997	0.351728	0.20363199999999998	0.30580399999999996	0.20292	0.21716	0.20363199999999998	0.262372	0.372376	0.318976	0.316484	0.30758399999999997	0.267712
7	Mico argentata	0.220286	0.39215	0.360778	0.388399	0.39453699999999997	0.30008	0.270754	0.27962	0.192665	0.365552	0.223014	0.427614	0.301444	0.43375199999999997	0.383966	0.410564	0.436821	0.34441	0.397265	0.255068	0.326337	0.253363	0.249271	0.24892999999999998	0.2728	0.413633	0.34782	0.350889	0.331111	0.325314
8	Mico argentata	0.33176	0.19140000000000001	0.451066	0.195547	0.470844	0.087725	0.361427	0.058058	0.282953	0.155672	0.326975	0.24244	0.383757	0.249139	0.44022	0.24244	0.513909	0.160776	0.463188	0.046574	0.41119100000000003	0.044979	0.342606	0.037323	0.36685	0.215006	0.436711	0.133342	0.412148	0.101442
9	Mico argentata	0.228557	0.41844000000000003	0.341092	0.424146	0.378181	0.330314	0.257404	0.298931	0.181641	0.39276300000000003	0.22950800000000002	0.452042	0.289421	0.457748	0.352821	0.456163	0.41844000000000003	0.374694	0.365184	0.267865	0.31319600000000003	0.266914	0.238384	0.264378	0.26057400000000003	0.429852	0.333801	0.381034	0.321121	0.325876
10	Mico argentata	0.284991	0.324023	0.39892999999999995	0.309673	0.427343	0.214389	0.305942	0.20118699999999998	0.24108	0.291018	0.29245299999999996	0.35444499999999995	0.34899199999999997	0.35157499999999997	0.398356	0.33952099999999996	0.468097	0.2583	0.413854	0.16846899999999998	0.361046	0.170478	0.29417499999999996	0.16674699999999998	0.33004999999999995	0.336364	0.394625	0.26289199999999996	0.368508	0.219268
11	Mico argentata	0.295336	0.3484	0.412988	0.3484	0.445684	0.24146800000000002	0.309272	0.230212	0.23208800000000002	0.285956	0.29399600000000004	0.37198400000000004	0.360728	0.371448	0.419956	0.36582000000000003	0.489368	0.287296	0.430408	0.172592	0.380828	0.17822000000000002	0.305252	0.175272	0.337948	0.36260400000000004	0.393692	0.28408	0.372252	0.254064
12	Mico argentata	0.32383199999999995	0.193434	0.43908899999999995	0.183546	0.46566299999999994	0.093009	0.359058	0.071379	0.294168	0.13719599999999998	0.3399	0.21908099999999997	0.395829	0.22217099999999998	0.44804999999999995	0.216609	0.517884	0.13472399999999998	0.45670199999999994	0.045731999999999995	0.41282399999999997	0.039552	0.350097	0.037697999999999995	0.36925499999999994	0.204867	0.42487499999999995	0.137814	0.41096999999999995	0.104442
13	Mico argentata	0.34988800000000003	0.35604800000000003	0.44506	0.34188	0.483252	0.24178	0.36898400000000003	0.213136	0.297836	0.30892400000000003	0.347424	0.389004	0.417956	0.389004	0.470624	0.378532	0.5263720000000001	0.304304	0.4928	0.199584	0.441056	0.198044	0.36344	0.19712000000000002	0.395472	0.36898400000000003	0.44814	0.28982800000000003	0.431508	0.248556
14	Mico argentata	0.291564	0.221076	0.42105899999999996	0.20799299999999998	0.441084	0.113742	0.32120099999999996	0.09078	0.252048	0.151923	0.295035	0.259791	0.358848	0.26192699999999997	0.41144699999999995	0.250179	0.48620699999999994	0.15672899999999998	0.42025799999999996	0.065949	0.36845999999999995	0.067284	0.306783	0.063813	0.346566	0.24243599999999998	0.41144699999999995	0.166341	0.38848499999999997	0.118281
15	Mico argentata	0.34119	0.357408	0.435744	0.355878	0.47766600000000004	0.24449400000000002	0.365976	0.214506	0.295902	0.30875400000000003	0.3366	0.386784	0.39933	0.389844	0.457164	0.388314	0.5174460000000001	0.307224	0.476136	0.17411400000000002	0.42075	0.18574200000000002	0.358632	0.175644	0.38862	0.364446	0.433908	0.29529	0.432072	0.236844
16	Mico argentata	0.119799	0.331209	0.230724	0.31842	0.264654	0.230985	0.14355	0.19836	0.064989	0.2871	0.113796	0.353394	0.186093	0.346086	0.236205	0.343476	0.297801	0.268308	0.246384	0.166779	0.187398	0.167301	0.119799	0.164691	0.165213	0.341388	0.227853	0.273528	0.196533	0.222111
17	Mico argentata	0.2992	0.306272	0.404192	0.306272	0.449344	0.210256	0.321776	0.185776	0.258128	0.258944	0.304096	0.328848	0.361216	0.33592	0.403648	0.33592	0.494496	0.2584	0.446624	0.146064	0.37944	0.142528	0.307632	0.143344	0.345984	0.320688	0.400384	0.25024	0.387328	0.21216
18	Mico argentata	0.275064	0.317696	0.38251999999999997	0.288788	0.40734	0.201772	0.294628	0.182208	0.214328	0.268348	0.261924	0.348064	0.32704	0.339596	0.371132	0.330544	0.44822	0.23506	0.376388	0.141328	0.330252	0.145124	0.268932	0.145708	0.303972	0.320324	0.36237199999999997	0.24966	0.343976	0.202064
19	Mico argentata	0.322089	0.392385	0.44238	0.3939	0.465105	0.297243	0.35753999999999997	0.262701	0.280578	0.345117	0.324513	0.420564	0.390567	0.422988	0.436926	0.419958	0.499041	0.34845	0.46146899999999996	0.236037	0.407838	0.236643	0.35451	0.232704	0.368145	0.40238399999999996	0.426321	0.341784	0.405414	0.287244
20	Mico argentata	0.30688	0.336198	0.42058999999999996	0.323594	0.443332	0.219748	0.326882	0.192074	0.26578	0.28359	0.311264	0.362502	0.374558	0.35537799999999997	0.423604	0.344692	0.49402199999999996	0.272356	0.43785199999999996	0.175086	0.392916	0.180566	0.31921	0.16275599999999998	0.351816	0.34113	0.413466	0.261396	0.39319	0.230982
21	Mico chrysoleuca	0.31183099999999997	0.34564399999999995	0.425697	0.316455	0.450551	0.247384	0.33870799999999995	0.22195199999999998	0.26472399999999996	0.306629	0.306629	0.37714499999999995	0.37020899999999995	0.37483299999999997	0.42511899999999997	0.36442899999999995	0.49158899999999994	0.28553199999999995	0.440725	0.19940999999999998	0.39506299999999994	0.198543	0.320212	0.19334099999999999	0.36124999999999996	0.355759	0.412981	0.286688	0.40575599999999995	0.240448
22	Mico chrysoleuca	0.236763	0.39194100000000004	0.34798500000000004	0.36796500000000004	0.37062900000000004	0.269397	0.246087	0.254745	0.174492	0.34299	0.227106	0.41724900000000004	0.290043	0.406926	0.339327	0.40059900000000004	0.406926	0.318681	0.351648	0.215118	0.298701	0.214119	0.223776	0.221112	0.272727	0.39527100000000004	0.335331	0.315351	0.30969	0.268731
23	Mico chrysoleuca	0.22661099999999998	0.320133	0.356103	0.33452099999999996	0.394362	0.225957	0.268794	0.19979699999999997	0.195873	0.28285499999999997	0.2289	0.360681	0.2943	0.373434	0.354468	0.365913	0.435891	0.277623	0.380955	0.174291	0.328962	0.17331	0.25178999999999996	0.17004	0.28350899999999996	0.34662	0.352506	0.277623	0.333213	0.23543999999999998
24	Mico chrysoleuca	0.288273	0.174967	0.407526	0.147423	0.430375	0.06792100000000001	0.306114	0.070425	0.253217	0.141789	0.299541	0.22285600000000003	0.35243800000000003	0.230994	0.40439600000000003	0.218787	0.47669900000000004	0.127078	0.416603	0.054149	0.37340900000000005	0.059783	0.294846	0.047576	0.340231	0.19719	0.39751000000000003	0.11236700000000001	0.371531	0.09264800000000001
25	Mico chrysoleuca	0.21124199999999999	0.400902	0.315555	0.392727	0.34956299999999996	0.31130399999999997	0.22661099999999998	0.290049	0.161211	0.37049099999999996	0.207645	0.434256	0.27141	0.42902399999999996	0.334194	0.41725199999999996	0.38586	0.348582	0.321441	0.26029199999999997	0.277296	0.26192699999999997	0.207645	0.25767599999999996	0.257349	0.41234699999999996	0.311631	0.35283299999999995	0.29201099999999997	0.30607199999999996
26	Mico chrysoleuca	0.366873	0.340262	0.485576	0.32082700000000003	0.51727	0.23322	0.395577	0.223951	0.324116	0.299299	0.356707	0.379132	0.423384	0.379132	0.490958	0.369863	0.56212	0.278369	0.493948	0.200629	0.448201	0.200629	0.377637	0.197639	0.408733	0.353119	0.478699	0.279864	0.453882	0.24219000000000002
27	Mico chrysoleuca	0.222056	0.368344	0.3444	0.356208	0.361456	0.266008	0.23386400000000002	0.245672	0.18532	0.33423200000000003	0.216808	0.403112	0.277488	0.40639200000000003	0.328328	0.403112	0.41164	0.30536800000000003	0.343744	0.217792	0.294216	0.224352	0.214512	0.217792	0.262072	0.38113600000000003	0.325704	0.313568	0.302416	0.276176
28	Mico chrysoleuca	0.29184	0.16112	0.40523200000000004	0.169024	0.436848	0.076	0.33288	0.048944	0.257792	0.11916800000000001	0.290016	0.18057600000000001	0.342304	0.19243200000000002	0.40523200000000004	0.197296	0.47849600000000003	0.12646400000000002	0.42408	0.027664	0.37148800000000004	0.024624	0.313728	0.024624	0.34078400000000003	0.178144	0.406752	0.11552000000000001	0.38608000000000003	0.080864
29	Mico chrysoleuca	0.35112	0.175275	0.45827999999999997	0.162735	0.493905	0.06897	0.36822	0.04446	0.297255	0.125115	0.34656	0.215175	0.404985	0.21973499999999999	0.46797	0.21004499999999998	0.5218349999999999	0.13394999999999999	0.49077	0.0342	0.43548	0.0399	0.34598999999999996	0.020805	0.39443999999999996	0.193515	0.443175	0.11799	0.42693	0.090345
30	Mico chrysoleuca	0.189572	0.309424	0.288508	0.307432	0.327352	0.235388	0.21015599999999998	0.208496	0.149732	0.274896	0.176624	0.337644	0.253316	0.341296	0.317724	0.334324	0.36686	0.26726	0.31872	0.186252	0.263608	0.17928	0.19189599999999998	0.170648	0.22908	0.324032	0.2822	0.271908	0.267924	0.232068
31	Mico chrysoleuca	0.295074	0.362586	0.41904	0.37218900000000005	0.45803400000000005	0.26946600000000004	0.333486	0.24240300000000004	0.24298500000000003	0.32475600000000004	0.298275	0.40158000000000005	0.35560200000000003	0.40478100000000006	0.42049500000000006	0.396342	0.48975300000000005	0.308169	0.44232000000000005	0.195552	0.377427	0.19118700000000002	0.30787800000000004	0.189732	0.34279800000000005	0.379755	0.40594500000000006	0.31573500000000004	0.397797	0.274413
32	Mico chrysoleuca	0.386308	0.380029	0.491556	0.387803	0.510991	0.295711	0.407238	0.265512	0.344448	0.324415	0.375245	0.394979	0.428766	0.403351	0.49335	0.403351	0.548964	0.339066	0.505011	0.22724	0.44760300000000003	0.22126	0.386308	0.225147	0.421291	0.387504	0.488865	0.33398300000000003	0.46075900000000003	0.285246
33	Mico chrysoleuca	0.36852	0.362212	0.47974	0.358892	0.5312	0.268256	0.396076	0.23571999999999999	0.308428	0.3071	0.371176	0.387112	0.43326	0.391428	0.49169199999999996	0.385452	0.578676	0.28884	0.50796	0.199532	0.450524	0.1909	0.36354	0.19754	0.420644	0.373832	0.49069599999999997	0.304444	0.464136	0.27058
34	Mico chrysoleuca	0.30876	0.36239	0.4278	0.35371	0.46004	0.25637	0.31775	0.22165	0.25327	0.32457	0.30628	0.39556	0.36735	0.39804	0.41664	0.38998	0.4929	0.30132	0.41881	0.20491	0.36673	0.19995	0.29915	0.19282	0.3565	0.36766	0.41478	0.29946	0.38378	0.26319
35	Mico chrysoleuca	0.31418399999999996	0.32436	0.42134999999999995	0.31545599999999996	0.45187799999999995	0.223872	0.33231	0.190164	0.254718	0.27825	0.31164	0.349164	0.36951599999999996	0.35075399999999995	0.41498999999999997	0.34248599999999996	0.49417199999999994	0.263304	0.43629599999999996	0.14882399999999998	0.39177599999999996	0.14309999999999998	0.311004	0.145644	0.35202599999999995	0.32817599999999997	0.414672	0.262986	0.39749999999999996	0.22768799999999997
36	Mico chrysoleuca	0.39431	0.360598	0.490931	0.347354	0.536984	0.265181	0.408457	0.229362	0.342839	0.31605	0.391902	0.387086	0.443373	0.386183	0.491834	0.373842	0.56287	0.298893	0.495747	0.200466	0.447286	0.19565	0.388892	0.195048	0.434644	0.361802	0.487921	0.304311	0.468055	0.272405
37	Mico melanurus	0.341011	0.237655	0.465102	0.225214	0.504658	0.159181	0.368126	0.126643	0.293799	0.189486	0.322828	0.285505	0.401302	0.296351	0.455851	0.287419	0.543576	0.204479	0.476586	0.116116	0.430331	0.114202	0.344201	0.099528	0.397793	0.267003	0.456808	0.196823	0.436711	0.169708
38	Mico melanurus	0.179055	0.423315	0.28635	0.40986	0.309465	0.332235	0.20768999999999999	0.317055	0.13868999999999998	0.38571	0.16835999999999998	0.44573999999999997	0.21735	0.45298499999999997	0.27393	0.446775	0.344655	0.36707999999999996	0.29186999999999996	0.29290499999999997	0.24598499999999998	0.290145	0.18699	0.287385	0.22045499999999998	0.43056	0.27841499999999997	0.378465	0.25599	0.339825
39	Mico melanurus	0.220689	0.340356	0.334932	0.321033	0.354255	0.239334	0.244419	0.228825	0.177636	0.30171	0.217977	0.377307	0.271539	0.377307	0.336627	0.36951	0.401715	0.282387	0.335949	0.207807	0.289167	0.211197	0.2373	0.202383	0.262047	0.351204	0.321033	0.285438	0.298998	0.257301
40	Mico melanurus	0.34853999999999996	0.209124	0.478222	0.184632	0.49768999999999997	0.09106	0.375544	0.100794	0.296416	0.170188	0.341318	0.26219	0.399094	0.266272	0.463464	0.25873599999999997	0.5375679999999999	0.147266	0.47728	0.063428	0.420132	0.07473199999999999	0.355134	0.076302	0.404118	0.223568	0.46848799999999996	0.143812	0.43080799999999997	0.11712199999999999
41	Mico melanurus	0.199998	0.41844600000000004	0.30627000000000004	0.412542	0.344646	0.308115	0.22398300000000002	0.28044	0.14538600000000002	0.36162	0.196308	0.437265	0.25645500000000004	0.445014	0.31106700000000004	0.434682	0.36863100000000004	0.36088200000000004	0.29852100000000004	0.233577	0.25350300000000003	0.234684	0.193356	0.24390900000000001	0.23911200000000002	0.42324300000000004	0.30331800000000003	0.35571600000000003	0.28855800000000004	0.30627000000000004
42	Mico melanurus	0.316767	0.343909	0.42500400000000005	0.339606	0.46704100000000004	0.24494000000000002	0.34424000000000005	0.223756	0.27042700000000003	0.29922400000000005	0.316767	0.374692	0.378664	0.373699	0.42334900000000003	0.368734	0.502127	0.280357	0.421694	0.19198	0.378664	0.18569100000000002	0.32272500000000004	0.19198	0.356818	0.35847300000000004	0.425997	0.288632	0.408123	0.253546
43	Mico melanurus	0.206074	0.378015	0.310387	0.371316	0.345158	0.286143	0.229999	0.254562	0.144826	0.310068	0.207669	0.402897	0.259666	0.40194	0.316767	0.402897	0.388861	0.322509	0.323466	0.208307	0.281996	0.202565	0.213411	0.207669	0.254881	0.386628	0.311344	0.330165	0.287738	0.274021
44	Mico melanurus	0.27166	0.43316000000000004	0.37842000000000003	0.42942	0.40834000000000004	0.33354	0.29104	0.30600000000000005	0.20740000000000003	0.38284	0.25568	0.45084	0.31314000000000003	0.45594	0.36686	0.45764000000000005	0.43112000000000006	0.37842000000000003	0.38454000000000005	0.27540000000000003	0.32538	0.26826	0.26452000000000003	0.27098	0.29784	0.4403	0.35802	0.38012	0.34340000000000004	0.33762000000000003
0	Cebuella pygmaea	0.252216	0.30256	0.35067200000000004	0.313968	0.371752	0.249736	0.282472	0.20336	0.21427200000000002	0.260648	0.24452800000000002	0.31347200000000003	0.284208	0.323144	0.341	0.329592	0.39828800000000003	0.26585600000000004	0.349928	0.172608	0.312728	0.17508800000000002	0.265112	0.16789600000000002	0.287184	0.30752	0.341744	0.27776	0.323144	0.250232
1	Cebuella pygmaea	0.34071	0.316356	0.446736	0.312666	0.463218	0.23025600000000002	0.35473200000000005	0.20614800000000003	0.31020600000000004	0.276996	0.33751200000000003	0.33948	0.38548200000000005	0.34144800000000003	0.437634	0.33825	0.49249200000000004	0.278718	0.431976	0.17023200000000002	0.390402	0.178596	0.329886	0.17933400000000002	0.377118	0.329394	0.43615800000000005	0.26912400000000003	0.41082	0.23345400000000002
2	Cebuella pygmaea	0.34272	0.30702	0.41412000000000004	0.29962500000000003	0.43911000000000006	0.22312500000000002	0.344505	0.20578500000000002	0.301665	0.27132	0.33864000000000005	0.323595	0.38505	0.31824	0.42738000000000004	0.31365000000000004	0.47302500000000003	0.24811500000000003	0.42202500000000004	0.16677	0.37842000000000003	0.176715	0.33405	0.172635	0.37867500000000004	0.30906	0.410295	0.25857	0.38760000000000006	0.230775
3	Cebuella pygmaea	0.262236	0.308238	0.347106	0.307008	0.37269	0.25608600000000004	0.28782	0.218448	0.22853400000000001	0.27379800000000004	0.261006	0.328164	0.29544600000000004	0.328164	0.347106	0.325458	0.398766	0.27183	0.35227200000000003	0.187698	0.31020600000000004	0.19015800000000002	0.26469600000000004	0.180072	0.29077200000000003	0.31488000000000005	0.345876	0.275274	0.33234600000000003	0.24280200000000002
4	Cebuella pygmaea	0.18421200000000001	0.378828	0.266526	0.37087200000000003	0.289782	0.304164	0.19614600000000001	0.26928	0.138924	0.335988	0.181764	0.39168000000000003	0.2295	0.388314	0.27387	0.386784	0.32068800000000003	0.32497200000000004	0.27540000000000003	0.248778	0.228582	0.239904	0.18819	0.23286600000000002	0.227052	0.375462	0.262548	0.33690600000000004	0.24480000000000002	0.30049200000000004
5	Cebuella pygmaea	0.32121	0.199434	0.41279999999999994	0.20768999999999999	0.43885799999999997	0.133386	0.335916	0.10319999999999999	0.285864	0.15996	0.312438	0.22497599999999998	0.367392	0.235812	0.403512	0.23710199999999998	0.473172	0.168732	0.42956999999999995	0.091848	0.37461599999999995	0.08978399999999999	0.32456399999999996	0.08514	0.351396	0.21800999999999998	0.413058	0.166926	0.389322	0.12383999999999999
6	Cebuella pygmaea	0.310851	0.312156	0.408204	0.314244	0.441351	0.243252	0.329121	0.212715	0.264654	0.297279	0.316854	0.343998	0.365661	0.342693	0.414207	0.338517	0.47058300000000003	0.271701	0.428562	0.178785	0.38106	0.186354	0.30798	0.18009	0.365661	0.31842	0.41238	0.280053	0.392544	0.239598
0	Callimico goeldii	0.22650499999999998	0.47258999999999995	0.38314499999999996	0.46814	0.394715	0.319065	0.24119	0.28257499999999997	0.16821	0.41385	0.22561499999999998	0.5135299999999999	0.292365	0.534445	0.36668	0.5219849999999999	0.44233	0.416075	0.37914	0.24697499999999997	0.30171	0.262995	0.216715	0.23851999999999998	0.271005	0.49572999999999995	0.371575	0.395605	0.31417	0.327075
1	Callimico goeldii	0.27729200000000004	0.422092	0.40435400000000005	0.426074	0.426798	0.288514	0.287066	0.26245	0.217924	0.36055200000000004	0.270052	0.447432	0.337746	0.460102	0.405802	0.450328	0.472772	0.35765600000000003	0.418472	0.21394200000000002	0.353312	0.22950800000000002	0.270052	0.21394200000000002	0.326886	0.44381200000000004	0.38408200000000003	0.35114	0.36055200000000004	0.29684
2	Callimico goeldii	0.2322	0.32535	0.35595	0.33255	0.37485	0.17145	0.23804999999999998	0.13275	0.1809	0.24029999999999999	0.22544999999999998	0.3618	0.2835	0.378	0.3537	0.3816	0.441	0.26145	0.38384999999999997	0.09809999999999999	0.31275	0.1188	0.23354999999999998	0.0837	0.28215	0.3429	0.3438	0.24075	0.32489999999999997	0.16695
3	Callimico goeldii	0.292448	0.43263999999999997	0.44761599999999996	0.41641599999999995	0.47132799999999997	0.259168	0.28496	0.237536	0.22422399999999998	0.33571199999999995	0.292448	0.46092799999999995	0.379808	0.45968	0.45094399999999996	0.45094399999999996	0.529984	0.35276799999999997	0.463008	0.167232	0.368992	0.18678399999999998	0.28371199999999996	0.17264	0.37439999999999996	0.44012799999999996	0.44262399999999996	0.32073599999999997	0.38979199999999997	0.248768
0	Leontopithecus chrysomelas	0.275412	0.23262200000000002	0.457075	0.239624	0.489362	0.109698	0.314701	0.06729700000000001	0.20772600000000002	0.17932900000000002	0.254406	0.29213900000000004	0.369161	0.301475	0.44307100000000005	0.302253	0.5399320000000001	0.187498	0.470301	0.054071	0.39639100000000005	0.057183000000000005	0.301864	0.038122	0.367605	0.25285	0.44307100000000005	0.18088500000000002	0.410395	0.095305
1	Leontopithecus chrysomelas	0.247156	0.443872	0.393432	0.437664	0.426024	0.295268	0.255692	0.286732	0.181584	0.3977	0.2522	0.480344	0.317772	0.486552	0.378688	0.484224	0.47724	0.365884	0.406624	0.228532	0.328636	0.24793199999999999	0.247156	0.244052	0.3104	0.447752	0.381016	0.369764	0.354244	0.301476
2	Leontopithecus chrysomelas	0.247154	0.44121	0.40301000000000003	0.436626	0.43166000000000004	0.314386	0.278096	0.28306200000000004	0.17877600000000002	0.386202	0.24448	0.47750000000000004	0.311712	0.47138800000000003	0.388494	0.479792	0.49278	0.37665200000000004	0.42554800000000004	0.22920000000000001	0.34762000000000004	0.23875000000000002	0.23722200000000002	0.23531200000000002	0.32508200000000004	0.45076	0.398044	0.363282	0.37397800000000003	0.297578
3	Leontopithecus chrysomelas	0.2562	0.20971800000000002	0.408822	0.19947	0.451278	0.073932	0.268644	0.05124	0.18483	0.142008	0.23424	0.266082	0.325008	0.27633	0.40772400000000003	0.26352	0.483486	0.153354	0.40992	0.012078	0.325008	0.035136	0.25254	0.012078	0.33672	0.228018	0.40443	0.1281	0.35502	0.06954
4	Leontopithecus chrysomelas	0.237804	0.481992	0.400596	0.470421	0.423339	0.331569	0.241794	0.311619	0.186732	0.42294	0.24299099999999998	0.529473	0.327978	0.528276	0.413364	0.503139	0.47959799999999997	0.401793	0.41815199999999997	0.258951	0.325584	0.274113	0.227829	0.266532	0.324387	0.494361	0.389424	0.404187	0.354312	0.33516
5	Leontopithecus rosalia	0.222768	0.5406	0.39168	0.538152	0.413712	0.390864	0.243168	0.379032	0.166464	0.462264	0.221544	0.589152	0.302328	0.59568	0.377808	0.586704	0.463488	0.474096	0.40188	0.326808	0.302328	0.34068	0.223992	0.33048	0.304776	0.5712	0.372504	0.474096	0.347208	0.394536
6	Leontopithecus rosalia	0.242916	0.502572	0.396924	0.492156	0.434124	0.343728	0.254448	0.315828	0.170376	0.41478	0.229896	0.531588	0.318804	0.545724	0.39804	0.534192	0.47988	0.424452	0.430776	0.266724	0.332568	0.28086	0.23696399999999998	0.263004	0.322152	0.51894	0.39246	0.434868	0.354888	0.34261199999999997
7	Leontopithecus rosalia	0.293306	0.490854	0.438828	0.488592	0.479167	0.346463	0.32082700000000003	0.307632	0.219037	0.412815	0.288782	0.528554	0.353626	0.528554	0.43053400000000003	0.525161	0.525161	0.43053400000000003	0.479167	0.270686	0.381147	0.27898	0.299338	0.261261	0.357396	0.506311	0.43317300000000003	0.423371	0.411684	0.338169
8	Leontopithecus rosalia	0.27959	0.255135	0.44676	0.23688499999999998	0.47888	0.07993499999999999	0.286525	0.08541	0.23725	0.185055	0.278495	0.31098	0.36317499999999997	0.31462999999999997	0.447855	0.29528499999999996	0.511	0.180675	0.46281999999999995	0.04088	0.36207999999999996	0.06132	0.27959	0.058034999999999996	0.36646	0.273385	0.437635	0.17009	0.38616999999999996	0.09125
9	Leontopithecus rosalia	0.205232	0.46217600000000003	0.365216	0.458136	0.394304	0.314716	0.225836	0.298556	0.150692	0.387032	0.206848	0.501364	0.294112	0.50904	0.36764	0.497324	0.44642	0.38824400000000003	0.386628	0.241188	0.301788	0.251692	0.20806	0.244016	0.2828	0.48116400000000004	0.362792	0.393496	0.329664	0.31996800000000003
10	Leontopithecus rosalia	0.28178	0.501145	0.4088	0.489465	0.43982499999999997	0.354415	0.27593999999999996	0.330325	0.216445	0.416465	0.26681499999999997	0.535455	0.34018	0.533265	0.407705	0.517205	0.48107	0.42996999999999996	0.43069999999999997	0.2993	0.34018	0.30733	0.25769	0.29273	0.33798999999999996	0.51027	0.403325	0.418655	0.35733499999999996	0.356605
11	Leontopithecus rosalia	0.32082299999999997	0.516645	0.45433799999999996	0.516645	0.49922999999999995	0.380808	0.321984	0.33204599999999995	0.246519	0.41718599999999995	0.307278	0.5445089999999999	0.36919799999999997	0.5433479999999999	0.45433799999999996	0.538704	0.5367689999999999	0.447372	0.48955499999999996	0.28947599999999996	0.399771	0.293346	0.31346999999999997	0.277479	0.37539	0.522837	0.45665999999999995	0.44621099999999997	0.429957	0.358749
12	Leontopithecus rosalia	0.282615	0.552365	0.44156	0.549875	0.47559	0.396325	0.31125	0.378065	0.227835	0.458575	0.27888	0.586395	0.364785	0.59428	0.45069	0.59013	0.524975	0.476835	0.47393	0.30627	0.388025	0.32702	0.300875	0.32204	0.37267	0.574775	0.442805	0.476835	0.406285	0.39093
13	Leontopithecus rosalia	0.29175	0.49753100000000006	0.453963	0.503366	0.487028	0.37032800000000005	0.313923	0.337652	0.236901	0.43529100000000004	0.29680700000000004	0.5414880000000001	0.381998	0.5512130000000001	0.437236	0.543822	0.5274840000000001	0.436458	0.46991200000000005	0.300697	0.38472100000000004	0.29953	0.29680700000000004	0.29213900000000004	0.369939	0.525539	0.44073700000000005	0.43140100000000003	0.410395	0.366827
14	Leontopithecus rosalia	0.24383	0.49173	0.40626	0.49765	0.44806999999999997	0.34077	0.26122	0.32005	0.19388	0.41773	0.24716	0.5291	0.32523	0.53613	0.39479	0.54538	0.48988	0.43363999999999997	0.44584999999999997	0.2886	0.34965	0.29896	0.25418999999999997	0.28157	0.32264	0.5172599999999999	0.40626	0.42586999999999997	0.36593	0.34669
15	Leontopithecus rosalia	0.28773	0.507489	0.456615	0.494562	0.482886	0.357369	0.295653	0.329847	0.211836	0.44368799999999997	0.274803	0.541683	0.351948	0.544185	0.442437	0.541683	0.526254	0.435765	0.488307	0.295653	0.38364	0.295653	0.285228	0.285228	0.356118	0.522084	0.438267	0.434514	0.408243	0.341523
16	Leontopithecus rosalia	0.295999	0.263784	0.44722	0.230432	0.460485	0.088686	0.294862	0.089823	0.215272	0.183815	0.286524	0.316086	0.36763	0.31836	0.442293	0.307748	0.525673	0.17813	0.461622	0.043585	0.355502	0.057987	0.2653	0.054197	0.358155	0.285008	0.434334	0.17434	0.383169	0.099677
17	Leontopithecus rosalia	0.234872	0.497046	0.382602	0.49330599999999997	0.40616399999999997	0.36203199999999996	0.25245	0.33622599999999997	0.185504	0.41701	0.225522	0.520608	0.30855	0.5299579999999999	0.374374	0.52173	0.447304	0.431222	0.39793599999999996	0.29172	0.323884	0.303314	0.234872	0.28798	0.30630599999999997	0.511258	0.371008	0.43608399999999997	0.35081199999999996	0.356048
18	Leontopithecus rosalia	0.251698	0.479179	0.411292	0.482752	0.450992	0.341023	0.275518	0.304896	0.195721	0.404543	0.260432	0.525231	0.333877	0.525231	0.402558	0.518879	0.491089	0.429157	0.441067	0.278694	0.350154	0.283458	0.25805	0.26996	0.327525	0.50022	0.412483	0.419232	0.38112	0.339435
19	Leontopithecus rosalia	0.271161	0.275154	0.445401	0.27951	0.471537	0.117975	0.275517	0.104181	0.19239	0.207999	0.280236	0.316173	0.36808199999999996	0.317262	0.434148	0.315084	0.52635	0.186219	0.44903099999999996	0.047189999999999996	0.36917099999999997	0.06534	0.262086	0.054086999999999996	0.361185	0.287496	0.434148	0.169158	0.403293	0.114345
20	Leontopithecus rosalia	0.283503	0.41745	0.437415	0.408375	0.447579	0.280599	0.292941	0.253374	0.218889	0.344487	0.281325	0.442497	0.357555	0.45048299999999997	0.444312	0.455202	0.520542	0.327426	0.436326	0.182952	0.356466	0.195294	0.270072	0.180411	0.357555	0.428703	0.41454599999999997	0.34121999999999997	0.36917099999999997	0.276243
21	Leontopithecus rosalia	0.20772000000000002	0.4032	0.36504000000000003	0.39528	0.38880000000000003	0.24156000000000002	0.22716	0.2268	0.14472000000000002	0.3204	0.21564000000000003	0.43920000000000003	0.279	0.44244000000000006	0.34128000000000003	0.43704000000000004	0.43596	0.32976	0.36504000000000003	0.16812000000000002	0.28584000000000004	0.18144000000000002	0.20124	0.17028000000000001	0.28800000000000003	0.42012000000000005	0.34668000000000004	0.32832	0.31284	0.25164000000000003
0	Saguinus fuscicollis	0.32883	0.183039	0.43184400000000006	0.14724600000000002	0.454251	0.085845	0.34629000000000004	0.085845	0.288963	0.15393900000000002	0.33057600000000004	0.22785300000000003	0.39343200000000006	0.22785300000000003	0.45250500000000005	0.21213900000000002	0.503139	0.13473300000000002	0.46007100000000006	0.061692000000000004	0.40187100000000003	0.07158600000000001	0.33697800000000006	0.05354400000000001	0.36666000000000004	0.20195400000000002	0.43359000000000003	0.123966	0.39488700000000004	0.095157
1	Saguinus fuscicollis	0.257488	0.335616	0.35294400000000004	0.339264	0.385168	0.241984	0.271472	0.196992	0.201248	0.28272	0.248976	0.35750400000000004	0.307952	0.35993600000000003	0.353856	0.36176	0.420736	0.29336	0.388512	0.18665600000000002	0.317376	0.17784	0.260224	0.17176	0.29336	0.33896000000000004	0.354464	0.28788800000000003	0.331056	0.22496000000000002
2	Saguinus fuscicollis	0.319684	0.257213	0.44706900000000005	0.25511900000000004	0.47010300000000005	0.13576100000000002	0.34062400000000004	0.105049	0.262797	0.198581	0.32561700000000005	0.296999	0.40135000000000004	0.29804600000000003	0.465915	0.28827400000000003	0.526641	0.19962800000000003	0.46417	0.084109	0.405189	0.084109	0.32875800000000005	0.08306200000000001	0.36296	0.261401	0.42787400000000003	0.18671500000000002	0.40414200000000006	0.138902
3	Saguinus fuscicollis	0.199557	0.127566	0.254106	0.128079	0.273258	0.07233300000000001	0.20691	0.058311	0.168777	0.099693	0.198531	0.145008	0.228798	0.148428	0.26932500000000004	0.145521	0.292752	0.10465200000000001	0.27753300000000003	0.045144000000000004	0.241965	0.044118000000000004	0.20297700000000002	0.043092000000000005	0.215973	0.132525	0.253593	0.09883800000000001	0.24008400000000002	0.07284600000000001
4	Saguinus fuscicollis	0.26992	0.36288	0.36988	0.35503999999999997	0.38975999999999994	0.26627999999999996	0.27887999999999996	0.23127999999999999	0.21811999999999998	0.31583999999999995	0.2772	0.38864	0.32508	0.38611999999999996	0.37939999999999996	0.37743999999999994	0.42727999999999994	0.30548	0.38108	0.2072	0.3332	0.19515999999999997	0.26683999999999997	0.19432	0.31079999999999997	0.36456	0.35531999999999997	0.30519999999999997	0.33431999999999995	0.25732
5	Saguinus fuscicollis	0.291306	0.355038	0.38549400000000006	0.343758	0.42074400000000006	0.24477600000000002	0.29356200000000005	0.21432	0.22842	0.29892	0.283974	0.375342	0.34911600000000004	0.372804	0.40241400000000005	0.36716400000000005	0.452892	0.30033000000000004	0.396774	0.19176	0.34911600000000004	0.19006800000000001	0.28482	0.19176	0.32712	0.35588400000000003	0.38013600000000003	0.29299800000000004	0.36265200000000003	0.23970000000000002
6	Saguinus fuscicollis	0.27355199999999996	0.165132	0.40226599999999996	0.14456	0.41088399999999997	0.057268	0.27827799999999997	0.047816	0.19738	0.12482199999999999	0.243528	0.20321799999999998	0.34499799999999997	0.193766	0.423672	0.197658	0.478994	0.13510799999999998	0.40782599999999997	0.035862	0.34889	0.057268	0.268826	0.01529	0.316364	0.18625999999999998	0.390868	0.10869799999999999	0.35167	0.078952
7	Saguinus fuscicollis	0.297087	0.39972799999999997	0.420798	0.387688	0.44668399999999997	0.2709	0.29799	0.265783	0.23177	0.347354	0.291067	0.42441	0.361501	0.429828	0.418992	0.423808	0.482503	0.330197	0.400932	0.213409	0.344344	0.21942899999999999	0.27993	0.223643	0.353675	0.415982	0.401233	0.335314	0.365715	0.288057
8	Saguinus fuscicollis	0.37392000000000003	0.297008	0.486704	0.28576	0.5168	0.16416	0.39368000000000003	0.143488	0.323456	0.252624	0.36510400000000004	0.32558400000000004	0.44414400000000004	0.33257600000000004	0.512544	0.31616	0.5560160000000001	0.23104000000000002	0.528352	0.125248	0.46664	0.12251200000000001	0.38608000000000003	0.124336	0.427424	0.309776	0.479712	0.22465600000000002	0.46086400000000005	0.184224
9	Saguinus fuscicollis	0.33057600000000004	0.348909	0.43184400000000006	0.34396200000000005	0.45657900000000007	0.25026000000000004	0.34279800000000005	0.22785300000000003	0.278196	0.29682000000000003	0.332031	0.373935	0.39285000000000003	0.376263	0.441738	0.37218900000000005	0.498192	0.30584100000000003	0.444066	0.201081	0.39343200000000006	0.198753	0.331158	0.200499	0.37364400000000003	0.35414700000000005	0.42544200000000004	0.290418	0.40158000000000005	0.249096
10	Saguinus fuscicollis	0.233709	0.381258	0.323818	0.36187199999999997	0.35541	0.267814	0.223298	0.253454	0.173038	0.33028	0.215041	0.399926	0.277507	0.407106	0.342127	0.404952	0.396336	0.320946	0.350384	0.231914	0.282533	0.232991	0.219349	0.22976	0.271763	0.374796	0.31233	0.316279	0.300842	0.282533
11	Saguinus fuscicollis	0.357898	0.349852	0.45415199999999994	0.349852	0.47769399999999995	0.25777	0.36802999999999997	0.22886399999999998	0.305152	0.30545	0.357004	0.36773199999999995	0.41243199999999997	0.37369199999999997	0.466072	0.37190399999999996	0.5364	0.28757	0.47769399999999995	0.19489199999999998	0.42852399999999996	0.195786	0.36057999999999996	0.204428	0.397234	0.3576	0.44848999999999994	0.302768	0.43746399999999996	0.24644599999999997
12	Saguinus fuscicollis	0.22218	0.34914	0.33616799999999997	0.328716	0.363768	0.23818799999999998	0.25585199999999997	0.20976	0.176364	0.26578799999999997	0.230736	0.36652799999999996	0.291456	0.36018	0.340308	0.35548799999999997	0.39854399999999995	0.279864	0.345	0.166428	0.303048	0.161736	0.22438799999999998	0.16808399999999998	0.26689199999999996	0.35052	0.33948	0.28731599999999996	0.312984	0.242328
44	Saguinus imperator	0.322575	0.24420000000000003	0.418275	0.23320000000000002	0.435325	0.14300000000000002	0.32395	0.1188	0.25575000000000003	0.189475	0.30607500000000004	0.268675	0.3773	0.265375	0.435325	0.254375	0.4818	0.18535000000000001	0.42845000000000005	0.08745	0.36712500000000003	0.090475	0.30607500000000004	0.08415	0.37317500000000003	0.24860000000000002	0.405075	0.19360000000000002	0.385	0.14135
45	Saguinus imperator	0.335072	0.344977	0.440065	0.34582599999999997	0.465818	0.242531	0.344694	0.21592899999999998	0.275359	0.307904	0.33111	0.378088	0.38035199999999997	0.385446	0.431292	0.382333	0.52072	0.297433	0.46355399999999997	0.187629	0.409501	0.183667	0.334223	0.180271	0.380918	0.35941	0.42478299999999997	0.290924	0.406954	0.244229
46	Saguinus imperator	0.33512000000000003	0.384975	0.42096500000000003	0.377305	0.466395	0.280545	0.33512000000000003	0.251045	0.27258	0.325975	0.330695	0.41536	0.39058000000000004	0.41536	0.45105500000000004	0.41949000000000003	0.52864	0.33276	0.462855	0.21505500000000002	0.41418000000000005	0.23187000000000002	0.32568	0.2242	0.364325	0.388515	0.420375	0.32538500000000004	0.40533	0.27936500000000003
47	Saguinus imperator	0.264366	0.25957800000000003	0.409716	0.238374	0.40390200000000004	0.12209400000000001	0.27907200000000004	0.10465200000000001	0.198018	0.197334	0.275994	0.291042	0.343368	0.28317600000000004	0.404928	0.269496	0.466488	0.183654	0.41279400000000005	0.079344	0.34644600000000003	0.080028	0.25957800000000003	0.076266	0.32558400000000004	0.25342200000000004	0.368676	0.178866	0.349524	0.12825
48	Saguinus imperator	0.334644	0.367508	0.45788399999999996	0.36024	0.494224	0.23763199999999998	0.345388	0.22435999999999998	0.285664	0.33527599999999996	0.34981199999999996	0.40542799999999996	0.43197199999999997	0.402584	0.49580399999999997	0.39910799999999996	0.564376	0.316316	0.499596	0.187388	0.44082	0.19086399999999998	0.34254399999999996	0.19276	0.38552	0.380148	0.45598799999999995	0.29703999999999997	0.42817999999999995	0.24331999999999998
49	Saguinus imperator	0.334223	0.217061	0.437518	0.204892	0.448838	0.105559	0.326299	0.073297	0.273661	0.16697	0.314979	0.239701	0.395634	0.232343	0.457045	0.22187199999999999	0.501476	0.15565	0.449687	0.051505999999999996	0.394785	0.046695	0.326299	0.049808	0.380918	0.210552	0.410067	0.142632	0.401577	0.10188
50	Saguinus imperator	0.35393399999999997	0.219738	0.45951	0.20161199999999999	0.49162799999999995	0.09031199999999999	0.37046999999999997	0.059784	0.293514	0.17776199999999998	0.35297999999999996	0.261078	0.423894	0.259488	0.48590399999999995	0.258534	0.5593619999999999	0.16377	0.49162799999999995	0.031799999999999995	0.434706	0.032436	0.33898799999999996	0.035934	0.38923199999999997	0.22927799999999998	0.45792	0.15359399999999998	0.433434	0.09444599999999999
51	Saguinus imperator	0.34645	0.39546	0.45427199999999995	0.38599599999999995	0.49516999999999994	0.256204	0.34983	0.239642	0.275132	0.34104199999999996	0.339352	0.422838	0.410332	0.422838	0.48131199999999996	0.41912	0.553982	0.327184	0.48908599999999997	0.195702	0.426218	0.20279999999999998	0.34104199999999996	0.203476	0.40221999999999997	0.39748799999999995	0.45427199999999995	0.315692	0.433992	0.263978
52	Saguinus imperator	0.270465	0.33743999999999996	0.38874	0.32034	0.43405499999999997	0.21317999999999998	0.287565	0.20149499999999998	0.220305	0.291555	0.280155	0.37221	0.352545	0.37278	0.4104	0.36993	0.47025	0.281865	0.43091999999999997	0.176985	0.351975	0.17556	0.28215	0.172425	0.33573	0.33430499999999996	0.387885	0.27645	0.365085	0.22600499999999998
53	Saguinus imperator	0.36029399999999995	0.40354199999999996	0.46427999999999997	0.38954999999999995	0.47604599999999997	0.264258	0.33994199999999997	0.244224	0.273798	0.3498	0.35043599999999997	0.429936	0.41498999999999997	0.43057199999999995	0.47509199999999996	0.41435399999999994	0.53106	0.326904	0.47254799999999997	0.19302599999999998	0.41817	0.18889199999999998	0.344076	0.187302	0.39591	0.407358	0.44233799999999995	0.331038	0.41975999999999997	0.27443399999999996
13	Saguinus labiatus	0.287638	0.323817	0.396773	0.33667400000000003	0.452088	0.223353	0.325013	0.221559	0.233818	0.264316	0.28405	0.345345	0.348933	0.354614	0.414713	0.355511	0.470925	0.28375100000000003	0.417105	0.153387	0.360893	0.159367	0.288236	0.159367	0.339664	0.344149	0.40006200000000003	0.28405	0.374348	0.228735
14	Saguinus labiatus	0.26873600000000003	0.37665600000000005	0.35811200000000004	0.382736	0.39641600000000005	0.25688	0.257488	0.242896	0.21432	0.314944	0.2584	0.388816	0.316464	0.399152	0.39824000000000004	0.39824000000000004	0.46147200000000005	0.31403200000000003	0.38942400000000005	0.176928	0.33744	0.20033600000000001	0.253232	0.19972800000000002	0.300352	0.37969600000000003	0.34473600000000004	0.315856	0.331056	0.26630400000000004
15	Saguinus labiatus	0.24462000000000003	0.366628	0.37236600000000003	0.36209800000000003	0.388674	0.23465400000000003	0.25941800000000004	0.231332	0.21200400000000003	0.337334	0.264552	0.39229800000000004	0.324046	0.397432	0.38354000000000005	0.38535200000000003	0.448168	0.313174	0.38082200000000005	0.18995800000000002	0.31710000000000005	0.19146800000000003	0.255794	0.20264200000000002	0.29777200000000004	0.37991600000000003	0.35273600000000005	0.30743600000000004	0.33220000000000005	0.25126400000000004
16	Saguinus labiatus	0.36679500000000004	0.17255700000000002	0.455004	0.164241	0.485595	0.079596	0.37125	0.056727	0.314523	0.13365	0.358479	0.21087	0.411048	0.214137	0.461835	0.209979	0.522126	0.143154	0.471933	0.045441	0.425304	0.048114000000000004	0.36679500000000004	0.033858	0.400356	0.183249	0.44431200000000004	0.12771	0.429165	0.07038900000000001
17	Saguinus labiatus	0.306939	0.354813	0.39693	0.364206	0.437532	0.24149099999999998	0.311181	0.229371	0.243915	0.300273	0.298152	0.376326	0.356934	0.381477	0.411474	0.389355	0.477225	0.307242	0.436623	0.18786	0.371781	0.208767	0.316332	0.19391999999999998	0.34238999999999997	0.36541799999999997	0.392991	0.29845499999999997	0.367539	0.250278
18	Saguinus labiatus	0.28756	0.34918	0.389628	0.372564	0.42280799999999996	0.245532	0.297672	0.217408	0.247112	0.313156	0.285664	0.383308	0.33717199999999997	0.39594799999999997	0.401952	0.391524	0.475896	0.303992	0.411116	0.18517599999999998	0.361504	0.18612399999999998	0.29293199999999997	0.18770399999999998	0.324532	0.375092	0.383308	0.307152	0.36497999999999997	0.247112
19	Saguinus labiatus	0.29770199999999997	0.19161399999999998	0.39633999999999997	0.180588	0.41332599999999997	0.05989799999999999	0.320648	0.05662	0.238996	0.14751	0.284888	0.217242	0.35968599999999995	0.22141399999999997	0.422564	0.217242	0.48722999999999994	0.119498	0.42762999999999995	0.014006	0.37756599999999996	0.022647999999999998	0.29919199999999996	0.027714	0.35014999999999996	0.204428	0.39037999999999995	0.130822	0.369222	0.082844
20	Saguinus labiatus	0.25276000000000004	0.31808000000000003	0.34023200000000003	0.31325200000000003	0.37346	0.209592	0.254464	0.199084	0.20334400000000002	0.27178800000000003	0.25844	0.33512000000000003	0.311832	0.34250400000000003	0.378288	0.33824400000000004	0.44162	0.259008	0.380844	0.148816	0.32574800000000004	0.16159600000000002	0.26412	0.15932400000000002	0.292236	0.32518	0.33540400000000004	0.25503200000000004	0.32376000000000005	0.21782800000000002
21	Saguinus labiatus	0.322234	0.35485	0.422196	0.35726600000000003	0.46779800000000005	0.22559400000000002	0.321328	0.22287600000000002	0.253378	0.31347600000000003	0.32314000000000004	0.38052	0.374782	0.383238	0.429142	0.38746600000000003	0.512796	0.30471800000000004	0.44303400000000004	0.180596	0.37901	0.20234000000000002	0.31015400000000004	0.19267600000000001	0.36693000000000003	0.361796	0.40921	0.292034	0.394714	0.23586200000000002
22	Saguinus midas	0.23409	0.375411	0.353736	0.367897	0.38176899999999997	0.27252699999999996	0.24073699999999998	0.25171899999999997	0.18813899999999997	0.33090499999999995	0.22744299999999998	0.40344399999999997	0.299404	0.40257699999999996	0.36616299999999996	0.406045	0.43696799999999997	0.324258	0.37281	0.218773	0.30605099999999996	0.222819	0.23004399999999997	0.216461	0.28061899999999995	0.38292499999999996	0.345066	0.316166	0.32281299999999996	0.26270099999999996
23	Saguinus midas	0.31657199999999996	0.333408	0.410964	0.338928	0.441048	0.24287999999999998	0.300012	0.217488	0.254472	0.290904	0.309396	0.359352	0.370116	0.364044	0.430836	0.36790799999999996	0.49597199999999997	0.291732	0.42918	0.18216	0.37398	0.18767999999999999	0.29752799999999996	0.18216	0.352728	0.341688	0.399924	0.28731599999999996	0.383916	0.237636
24	Saguinus midas	0.28625999999999996	0.32083999999999996	0.41469999999999996	0.32005999999999996	0.44875999999999994	0.20565999999999998	0.31148	0.17966	0.24258	0.27846	0.28184	0.34735999999999995	0.35906	0.34528	0.44355999999999995	0.34657999999999994	0.50518	0.25999999999999995	0.44589999999999996	0.15314	0.37908	0.1508	0.29379999999999995	0.13962	0.34709999999999996	0.32811999999999997	0.40196	0.26832	0.37908	0.20643999999999998
25	Saguinus midas	0.290339	0.347578	0.41077400000000003	0.345247	0.428645	0.227143	0.28231	0.2072	0.224553	0.296555	0.290339	0.37555	0.364931	0.379435	0.433825	0.380212	0.49728	0.28930300000000003	0.40792500000000004	0.162911	0.359233	0.188034	0.264439	0.17612	0.33411	0.35224	0.386946	0.294483	0.36415400000000003	0.228438
26	Saguinus midas	0.302336	0.20121599999999998	0.385536	0.19455999999999998	0.42214399999999996	0.11136	0.305408	0.076288	0.24473599999999998	0.145664	0.288512	0.226048	0.35712	0.2304	0.426496	0.227328	0.474112	0.161024	0.426496	0.069632	0.376064	0.082176	0.303872	0.053503999999999996	0.333568	0.210944	0.38911999999999997	0.150784	0.375808	0.10624
27	Saguinus midas	0.371956	0.220363	0.491257	0.21528	0.524745	0.092391	0.372853	0.075348	0.305279	0.16146	0.389896	0.264615	0.458965	0.25714	0.516074	0.258037	0.5836480000000001	0.164151	0.519662	0.056511	0.448799	0.06697600000000001	0.366873	0.051428	0.414713	0.224549	0.474214	0.154882	0.446706	0.095979
28	Saguinus midas	0.19295199999999998	0.368104	0.30758399999999997	0.356	0.343184	0.251336	0.209328	0.224992	0.154504	0.307228	0.205056	0.389464	0.27233999999999997	0.38448	0.354576	0.37130799999999997	0.399076	0.310432	0.35564399999999996	0.175152	0.282308	0.179424	0.205056	0.18120399999999998	0.246352	0.370952	0.296904	0.30224399999999996	0.28302	0.255608
29	Saguinus midas	0.33184600000000003	0.344034	0.44264600000000004	0.344034	0.48613500000000004	0.254009	0.35566800000000004	0.22714	0.289188	0.28946500000000003	0.31771900000000003	0.364532	0.39915700000000004	0.377274	0.481426	0.37478100000000003	0.535164	0.306916	0.47256200000000004	0.19223800000000002	0.412453	0.19306900000000002	0.328799	0.190022	0.38946200000000003	0.355945	0.438214	0.30193000000000003	0.416885	0.259272
30	Saguinus midas	0.343122	0.367608	0.442974	0.361884	0.47668199999999994	0.261078	0.357114	0.240726	0.27888599999999997	0.303372	0.329766	0.37842	0.40322399999999997	0.392412	0.473502	0.39082199999999995	0.5212019999999999	0.32817599999999997	0.46682399999999996	0.19938599999999998	0.40099799999999997	0.2067	0.32499599999999995	0.202566	0.37205999999999995	0.379692	0.43756799999999996	0.31418399999999996	0.420714	0.269028
31	Saguinus midas	0.37284	0.370656	0.463008	0.365352	0.499512	0.27705599999999997	0.382824	0.251472	0.312312	0.335088	0.375648	0.406224	0.43430399999999997	0.412464	0.474552	0.416832	0.566904	0.317304	0.493896	0.20685599999999998	0.430872	0.22464	0.37128	0.217464	0.41652	0.37751999999999997	0.45895199999999997	0.32136	0.446784	0.26988
32	Saguinus midas	0.190799	0.325679	0.275099	0.316968	0.305447	0.220866	0.179559	0.19669999999999999	0.126731	0.279314	0.17871599999999999	0.350688	0.242222	0.353779	0.305447	0.352936	0.367267	0.266388	0.303761	0.15736	0.234073	0.166914	0.177311	0.164666	0.221147	0.329332	0.26751199999999997	0.269479	0.247561	0.23042
33	Saguinus midas	0.34047000000000005	0.231054	0.438246	0.21213900000000002	0.46007100000000006	0.12571200000000002	0.32795700000000005	0.10999800000000001	0.266556	0.18711300000000003	0.32126400000000005	0.27266700000000005	0.39343200000000006	0.27499500000000004	0.44930400000000004	0.268593	0.5107050000000001	0.18391200000000002	0.44668500000000005	0.084972	0.387612	0.10068600000000001	0.313116	0.08904600000000001	0.366078	0.23367300000000002	0.414675	0.181293	0.399834	0.146373
34	Saguinus midas	0.26186200000000004	0.40056800000000004	0.369157	0.38906100000000005	0.39839100000000005	0.287675	0.26808200000000004	0.263728	0.210236	0.33743500000000004	0.260929	0.43166800000000005	0.323751	0.42544800000000005	0.394037	0.41922800000000005	0.448151	0.351741	0.40647700000000003	0.23729300000000003	0.33712400000000003	0.24693400000000001	0.26186200000000004	0.23542700000000003	0.29545000000000005	0.39559200000000005	0.34396600000000005	0.332459	0.333392	0.30384700000000003
35	Saguinus midas	0.311259	0.400361	0.412022	0.399464	0.464048	0.294515	0.327704	0.2691	0.261027	0.349232	0.316641	0.429364	0.386308	0.43355	0.462254	0.429364	0.522054	0.36298600000000003	0.46075900000000003	0.231426	0.399165	0.241592	0.319033	0.235014	0.354315	0.409331	0.424281	0.342654	0.406939	0.304083
36	Saguinus midas	0.308812	0.355593	0.41356699999999996	0.356454	0.446285	0.27064099999999996	0.31598699999999996	0.23534	0.248829	0.313978	0.31283	0.386876	0.376544	0.39089399999999996	0.44054499999999996	0.386876	0.49306599999999995	0.32545799999999997	0.45030299999999995	0.21639799999999998	0.38658899999999996	0.21324099999999999	0.30450699999999997	0.205779	0.33952099999999996	0.36219399999999996	0.40122599999999997	0.31598699999999996	0.38458	0.266049
37	Saguinus midas	0.29072899999999996	0.363795	0.40032799999999996	0.346296	0.42120399999999997	0.242837	0.30055299999999996	0.22441699999999998	0.22871499999999997	0.32081499999999996	0.30055299999999996	0.38835499999999995	0.36072499999999996	0.39019699999999996	0.41782699999999995	0.37945199999999996	0.47830599999999995	0.304237	0.41168699999999997	0.177139	0.345989	0.186963	0.278449	0.17806	0.34076999999999996	0.373619	0.383136	0.294413	0.354585	0.21090899999999999
38	Saguinus midas	0.35670399999999997	0.294218	0.459696	0.308348	0.504284	0.209124	0.377114	0.164222	0.305522	0.24743199999999999	0.362984	0.32279199999999997	0.41919	0.336294	0.492666	0.339748	0.560804	0.259364	0.504284	0.12936799999999998	0.43269199999999997	0.12936799999999998	0.35670399999999997	0.13659	0.40192	0.313372	0.465034	0.246804	0.44902	0.209124
39	Saguinus midas	0.22668900000000003	0.21446700000000002	0.33377700000000005	0.19700700000000002	0.362877	0.08409900000000001	0.22174200000000002	0.08177100000000001	0.15277500000000002	0.16645200000000002	0.22494300000000003	0.23600100000000002	0.297984	0.24036600000000002	0.357057	0.228726	0.406818	0.14317200000000002	0.32883	0.031137	0.27150300000000005	0.043359	0.20602800000000002	0.045105000000000006	0.26772	0.21504900000000002	0.315153	0.145791	0.291291	0.10388700000000001
40	Saguinus midas	0.308691	0.368946	0.413442	0.37049099999999996	0.47153399999999995	0.26913899999999996	0.31548899999999996	0.23144099999999998	0.253998	0.313326	0.297876	0.395211	0.377289	0.409425	0.446196	0.41282399999999997	0.517575	0.33001199999999997	0.45392099999999996	0.19961399999999999	0.381615	0.204867	0.29725799999999997	0.200541	0.353187	0.38068799999999997	0.41406	0.31888799999999995	0.386868	0.261414
41	Saguinus midas	0.32045999999999997	0.31605	0.411012	0.314286	0.450408	0.205506	0.3087	0.1911	0.247548	0.271656	0.30370199999999997	0.342804	0.376614	0.35309399999999996	0.44129399999999996	0.350448	0.50568	0.275772	0.437766	0.158466	0.372498	0.17346	0.301938	0.158466	0.346626	0.32193	0.412776	0.266658	0.386316	0.21873599999999999
42	Saguinus midas	0.31568399999999996	0.40606	0.42280799999999996	0.38994399999999996	0.47241999999999995	0.291668	0.333696	0.256276	0.258804	0.34570399999999996	0.320108	0.427548	0.38583599999999996	0.434816	0.46799599999999997	0.424072	0.53088	0.34128	0.47874	0.21488	0.40827199999999997	0.218356	0.32548	0.22941599999999998	0.37319599999999997	0.40131999999999995	0.415224	0.339068	0.41048399999999996	0.275236
43	Saguinus midas	0.362672	0.24563200000000002	0.48488000000000003	0.235296	0.511632	0.13984000000000002	0.35993600000000003	0.117344	0.309776	0.187568	0.3572	0.27968000000000004	0.42408	0.27512000000000003	0.506464	0.2736	0.555104	0.207632	0.5012960000000001	0.090592	0.443232	0.09667200000000001	0.3572	0.088768	0.40401600000000004	0.250496	0.455392	0.19	0.43259200000000003	0.1444
54	Saguinus mystax	0.325547	0.22338999999999998	0.43297499999999994	0.21686399999999997	0.439501	0.11721699999999999	0.315758	0.095882	0.269574	0.17268799999999998	0.32429199999999997	0.24949399999999997	0.38403	0.25476499999999996	0.44728199999999996	0.23644199999999999	0.49020299999999994	0.17268799999999998	0.43222199999999994	0.06526	0.38076699999999997	0.06777	0.317013	0.06576199999999999	0.37675099999999995	0.23493599999999998	0.40938099999999994	0.16766799999999998	0.385285	0.10893399999999999
55	Saguinus mystax	0.30747	0.22353900000000002	0.42685700000000004	0.218553	0.449848	0.102767	0.312456	0.085039	0.25788700000000003	0.175341	0.306916	0.254563	0.38447600000000004	0.255117	0.435998	0.24874600000000002	0.502201	0.162599	0.433228	0.045428	0.377274	0.050414	0.29971400000000004	0.056231	0.358161	0.23489600000000002	0.41273000000000004	0.16370700000000002	0.385861	0.11717100000000001
56	Saguinus mystax	0.32532500000000003	0.277475	0.44357500000000005	0.27087500000000003	0.4444	0.1661	0.3245	0.1562	0.27032500000000004	0.23595000000000002	0.32230000000000003	0.29095000000000004	0.39435000000000003	0.29810000000000003	0.44357500000000005	0.2937	0.5007750000000001	0.20405	0.43505000000000005	0.102025	0.376475	0.10120000000000001	0.311025	0.10835	0.3608	0.28655	0.41690000000000005	0.20955000000000001	0.381975	0.174075
57	Saguinus mystax	0.341905	0.38822	0.442205	0.39559500000000003	0.48439000000000004	0.29323	0.351345	0.2596	0.30149000000000004	0.333645	0.33217	0.41182	0.40326500000000004	0.42716000000000004	0.4484	0.42952	0.5248050000000001	0.33984000000000003	0.470525	0.22803500000000002	0.40769	0.22597	0.338955	0.2242	0.3894	0.405625	0.44633500000000004	0.34043	0.42568500000000004	0.29175500000000004
58	Saguinus mystax	0.268191	0.348381	0.39679200000000003	0.35283600000000004	0.422037	0.233442	0.282744	0.21829500000000002	0.215622	0.319869	0.274131	0.38075400000000004	0.346005	0.385209	0.414315	0.374517	0.47223000000000004	0.275913	0.399168	0.16335	0.34511400000000003	0.161865	0.269676	0.168102	0.328482	0.36709200000000003	0.37689300000000003	0.295812	0.364716	0.23908500000000002
59	Saguinus mystax	0.34496	0.2072	0.46255999999999997	0.19179999999999997	0.48719999999999997	0.08288	0.36007999999999996	0.07279999999999999	0.29763999999999996	0.15036	0.34635999999999995	0.24275999999999998	0.41384	0.26011999999999996	0.47207999999999994	0.25004	0.54404	0.16071999999999997	0.48579999999999995	0.04088	0.42783999999999994	0.04228	0.35307999999999995	0.046759999999999996	0.38359999999999994	0.23492	0.45555999999999996	0.14559999999999998	0.43455999999999995	0.09743999999999998
60	Saguinus mystax	0.312732	0.378724	0.422524	0.38251999999999997	0.444716	0.274188	0.317404	0.2555	0.249952	0.328792	0.316528	0.403836	0.368796	0.39858	0.419604	0.40149999999999997	0.493772	0.309812	0.431576	0.192428	0.345436	0.19564	0.287912	0.197684	0.364416	0.390404	0.40938399999999997	0.316528	0.38106	0.268348
61	Saguinus mystax	0.34453000000000006	0.22374800000000003	0.46478800000000003	0.22165200000000002	0.46609800000000007	0.10742000000000002	0.34453000000000006	0.08436400000000001	0.29029600000000005	0.167418	0.338504	0.24470800000000004	0.40217	0.253616	0.47081400000000007	0.244184	0.5137820000000001	0.17606400000000003	0.46609800000000007	0.074146	0.40898200000000007	0.054496	0.34033800000000003	0.06130800000000001	0.38304400000000005	0.24025400000000002	0.43177600000000005	0.173968	0.41500800000000004	0.12942800000000002
62	Saguinus mystax	0.277984	0.350108	0.391572	0.339596	0.42778	0.232724	0.28615999999999997	0.195056	0.215204	0.300176	0.27944399999999997	0.36908799999999997	0.34456	0.371424	0.415808	0.36908799999999997	0.473332	0.290248	0.418728	0.174616	0.359744	0.161476	0.289372	0.160892	0.322952	0.365876	0.383104	0.291416	0.36062	0.226884
63	Saguinus mystax	0.332592	0.209664	0.439296	0.190944	0.45552	0.098592	0.3276	0.08424	0.276744	0.156936	0.325416	0.24429599999999999	0.387504	0.250848	0.44335199999999997	0.23868	0.511368	0.150384	0.44990399999999997	0.056472	0.399048	0.06396	0.32136	0.061464	0.37908	0.221832	0.426816	0.145704	0.406536	0.105456
64	Saguinus mystax	0.365612	0.34665199999999996	0.470524	0.33843599999999996	0.490116	0.21645999999999999	0.34602	0.20002799999999998	0.2844	0.29103599999999996	0.35802799999999996	0.368772	0.42375599999999997	0.371932	0.497384	0.361504	0.5425719999999999	0.252484	0.495172	0.150732	0.42059599999999997	0.13935599999999998	0.332748	0.14504399999999998	0.40511199999999997	0.355184	0.45504	0.28882399999999997	0.42470399999999997	0.21456399999999998
65	Saguinus mystax	0.309666	0.20816099999999998	0.449652	0.18604199999999999	0.45753	0.072114	0.314211	0.065751	0.252399	0.171801	0.322089	0.245733	0.38662799999999997	0.243309	0.45419699999999996	0.225432	0.509343	0.134835	0.451167	0.028784999999999998	0.383598	0.024846	0.308757	0.034239	0.374811	0.228462	0.415716	0.142713	0.39693	0.095142
66	Saguinus mystax	0.32712	0.20938	0.4205	0.18618	0.45356	0.0667	0.32045	0.05974	0.26477	0.15167	0.32335	0.24273	0.38976	0.23722000000000001	0.43239	0.22156	0.50025	0.12383	0.44602	0.0261	0.38135	0.02378	0.31059	0.02523	0.3741	0.2117	0.406	0.1276	0.38048	0.07105
67	Saguinus niger	0.293645	0.207097	0.408012	0.206535	0.443137	0.121111	0.31472	0.093573	0.250652	0.17141	0.31472	0.251495	0.372325	0.251495	0.414756	0.251495	0.503552	0.175906	0.447633	0.076713	0.386375	0.070812	0.31191	0.064911	0.338043	0.22199	0.398739	0.168319	0.37654	0.1124
68	Saguinus niger	0.278278	0.23595000000000002	0.40640600000000004	0.241098	0.431002	0.147004	0.310882	0.11297	0.24338600000000002	0.19591	0.291434	0.27599	0.358358	0.28056600000000004	0.437008	0.270842	0.493922	0.19448000000000001	0.437008	0.106964	0.37895	0.103246	0.302016	0.09209200000000001	0.33290400000000003	0.25168	0.40583400000000003	0.195338	0.380666	0.136994
69	Saguinus niger	0.30431699999999995	0.33350599999999997	0.410091	0.327437	0.43638999999999994	0.234668	0.322235	0.214438	0.26299	0.293913	0.306629	0.35142399999999996	0.37020899999999995	0.350846	0.434656	0.34853399999999995	0.49707999999999997	0.269926	0.42194	0.16790899999999997	0.368764	0.168487	0.30894099999999997	0.174556	0.35055699999999995	0.334084	0.401421	0.277151	0.389572	0.22946599999999998
70	Saguinus niger	0.32853000000000004	0.36519	0.44697000000000003	0.32994	0.45712200000000003	0.22983	0.33868200000000004	0.233496	0.284538	0.29046000000000005	0.33586200000000005	0.38916	0.40608000000000005	0.376188	0.47460600000000003	0.36011400000000005	0.519444	0.27579600000000004	0.48419400000000007	0.17202	0.411156	0.16920000000000002	0.32994	0.16750800000000002	0.38746800000000003	0.36970200000000003	0.428076	0.28679400000000005	0.41031	0.24562200000000003
71	Saguinus niger	0.28908	0.32736000000000004	0.378576	0.31653600000000004	0.41712000000000005	0.24393600000000001	0.29383200000000004	0.220704	0.2376	0.278256	0.281424	0.35956800000000005	0.34029600000000004	0.36036	0.389664	0.35956800000000005	0.45672	0.28828800000000004	0.415536	0.21780000000000002	0.369072	0.21516000000000002	0.28406400000000004	0.19404000000000002	0.320232	0.33369600000000005	0.37356	0.276936	0.36326400000000003	0.24657600000000002
72	Saguinus niger	0.33379200000000003	0.301248	0.422784	0.28022400000000003	0.444384	0.19814400000000001	0.330912	0.177984	0.27648	0.238464	0.317376	0.321984	0.37497600000000003	0.324288	0.431712	0.320544	0.504288	0.2376	0.419904	0.143712	0.372096	0.150336	0.312192	0.142848	0.35568	0.307296	0.409248	0.23788800000000002	0.401184	0.2016
73	Saguinus niger	0.29601000000000005	0.32232200000000005	0.393162	0.32156300000000004	0.43111200000000005	0.23377200000000004	0.310937	0.20619500000000002	0.23554300000000003	0.27324000000000004	0.289432	0.33800800000000003	0.35167000000000004	0.341297	0.41340200000000005	0.34332100000000004	0.48373600000000005	0.26514400000000005	0.41745000000000004	0.175329	0.367356	0.170775	0.29069700000000004	0.16546200000000003	0.341044	0.331683	0.385572	0.27248100000000003	0.36001900000000003	0.227447
74	Saguinus niger	0.31746	0.34806200000000004	0.429572	0.35549800000000004	0.479908	0.249392	0.34634600000000004	0.22193600000000002	0.27885	0.290862	0.33319000000000004	0.37637600000000004	0.39839800000000003	0.379236	0.463606	0.375518	0.5268120000000001	0.307164	0.467324	0.19362200000000002	0.39839800000000003	0.199056	0.33605	0.18418400000000001	0.354354	0.361504	0.42842800000000003	0.302588	0.40411800000000003	0.248534
75	Saguinus niger	0.33	0.325512	0.44510400000000006	0.321288	0.46569600000000005	0.21938400000000002	0.34240800000000005	0.206184	0.2772	0.26796000000000003	0.33686400000000005	0.350856	0.400488	0.354816	0.47044800000000003	0.347424	0.5121600000000001	0.257664	0.443784	0.16579200000000002	0.38887200000000005	0.177408	0.326568	0.17344800000000002	0.36564	0.34372800000000003	0.42451200000000006	0.27192	0.391512	0.23337600000000003
76	Saguinus niger	0.315444	0.21155700000000002	0.40449	0.189732	0.44755800000000007	0.10970700000000001	0.31777200000000005	0.07333200000000001	0.26277300000000003	0.149574	0.30875100000000005	0.23192700000000002	0.37422600000000006	0.22668900000000003	0.43009800000000004	0.22494300000000003	0.49295400000000006	0.16237800000000002	0.428061	0.056745000000000004	0.38790300000000005	0.055872000000000005	0.316317	0.045396000000000006	0.35560200000000003	0.20806500000000003	0.40594500000000006	0.149574	0.382956	0.09079200000000001
77	Saguinus niger	0.308112	0.18963	0.420126	0.17199	0.454524	0.09114	0.32339999999999997	0.06762	0.265482	0.146118	0.316344	0.22461599999999998	0.393372	0.216384	0.447762	0.21020999999999998	0.507738	0.133182	0.43541399999999997	0.044688	0.391314	0.044688	0.3087	0.042336	0.368676	0.192276	0.41659799999999997	0.132888	0.384552	0.086142
78	Saguinus niger	0.29926800000000003	0.37332000000000004	0.42534	0.37332000000000004	0.436662	0.267138	0.32313600000000003	0.251226	0.24694200000000002	0.32589	0.290394	0.39015	0.367506	0.39168000000000003	0.434214	0.39412800000000003	0.496026	0.32191200000000003	0.42931800000000003	0.219402	0.376992	0.22246200000000002	0.29926800000000003	0.219402	0.35343	0.381888	0.400248	0.322218	0.37638	0.275706
79	Saguinus niger	0.306916	0.34652700000000003	0.405805	0.34209500000000004	0.42962700000000004	0.23572700000000002	0.30747	0.215783	0.251516	0.296944	0.301653	0.36287	0.370072	0.365917	0.43239700000000003	0.362316	0.489182	0.287526	0.428796	0.184205	0.378659	0.186144	0.303869	0.183374	0.34071	0.35179	0.394725	0.28946500000000003	0.371734	0.23545000000000002
80	Saguinus niger	0.29697599999999996	0.36680399999999996	0.39743999999999996	0.36818399999999996	0.42890399999999995	0.271584	0.30580799999999997	0.24564	0.24398399999999998	0.317952	0.290628	0.392472	0.36156	0.393852	0.41952	0.39523199999999997	0.49597199999999997	0.314364	0.42228	0.200652	0.36294	0.20920799999999998	0.298632	0.20782799999999998	0.33727199999999996	0.3726	0.391644	0.312708	0.37618799999999997	0.264132
0	Lagothrix cana	0.212925	1.2150750000000001	0.44880000000000003	1.176825	0.47175000000000006	0.88995	0.20272500000000002	0.8784750000000001	0.0867	1.0710000000000002	0.1836	1.255875	0.33532500000000004	1.2380250000000002	0.47685000000000005	1.2240000000000002	0.5737500000000001	1.0404	0.48960000000000004	0.8236500000000001	0.34297500000000003	0.8376750000000001	0.20017500000000002	0.8160000000000001	0.32895	1.199775	0.43350000000000005	1.0455	0.35700000000000004	0.9282
1	Lagothrix cana	0.21238200000000002	0.49686900000000006	0.48638100000000006	0.44049600000000005	0.49162500000000003	0.133722	0.24122400000000002	0.14421	0.114057	0.33692700000000003	0.21762600000000001	0.541443	0.36970200000000003	0.525711	0.517845	0.49818	0.61617	0.30415200000000003	0.5073570000000001	0.083904	0.36708	0.10881300000000001	0.19665000000000002	0.083904	0.342171	0.47982600000000003	0.46278300000000006	0.28317600000000004	0.36970200000000003	0.20976
2	Lagothrix cana	0.254507	1.490295	0.541678	1.431772	0.577064	1.098327	0.269478	1.076551	0.121129	1.30656	0.234092	1.5243200000000001	0.385163	1.5188760000000001	0.549844	1.506627	0.710442	1.29295	0.560732	1.004418	0.434159	1.045248	0.240897	1.012584	0.37971900000000003	1.478046	0.532151	1.298394	0.46274	1.141879
3	Lagothrix cana	0.256128	1.460208	0.538704	1.403136	0.576288	1.076016	0.29371200000000003	1.07184	0.13224	1.284816	0.246384	1.508928	0.421776	1.471344	0.572112	1.46856	0.686256	1.244448	0.551232	0.982752	0.4176	1.011984	0.25752	0.98832	0.41064	1.430976	0.531744	1.255584	0.448224	1.12752
4	Lagothrix cana	0.288744	1.2402	0.543144	1.184232	0.596568	0.9285599999999999	0.309096	0.912024	0.16408799999999998	1.0926479999999998	0.264576	1.2987119999999999	0.4134	1.288536	0.55968	1.277088	0.6843359999999999	1.0735679999999999	0.56604	0.84588	0.44011199999999995	0.84588	0.29256	0.831888	0.40703999999999996	1.2402	0.530424	1.076112	0.460464	0.9412799999999999
5	Lagothrix cana	0.496961	0.518568	0.754974	0.513484	0.821066	0.251658	0.587202	0.223696	0.402907	0.335544	0.480438	0.565595	0.626603	0.563053	0.761329	0.566866	0.868093	0.411804	0.818524	0.180482	0.691424	0.186837	0.538904	0.167772	0.616435	0.530007	0.771497	0.371132	0.707947	0.264368
6	Lagothrix cana	0.212978	1.2419440000000002	0.46701200000000004	1.2047370000000002	0.531162	0.932741	0.23350600000000002	0.907081	0.098791	1.10338	0.17833700000000002	1.289415	0.342561	1.288132	0.491389	1.281717	0.6119910000000001	1.091833	0.504219	0.862176	0.37207	0.881421	0.212978	0.849346	0.341278	1.24451	0.46957800000000005	1.0790030000000002	0.382334	0.953269
7	Lagothrix lagotricha	0.283167	1.3654080000000002	0.601245	1.3175670000000002	0.6232260000000001	1.0150050000000002	0.337473	0.9930240000000001	0.125421	1.201197	0.24308400000000002	1.40937	0.425397	1.400319	0.5934870000000001	1.3899750000000002	0.7098570000000001	1.1908530000000002	0.5934870000000001	0.942597	0.42281100000000005	0.9464760000000001	0.265065	0.925788	0.41246700000000003	1.351185	0.575385	1.1921460000000002	0.46806600000000004	1.0421580000000001
8	Lagothrix lagotricha	0.215931	1.0874130000000002	0.528837	1.056381	0.589608	0.787437	0.27928800000000004	0.777093	0.11637000000000002	0.9710430000000001	0.22110300000000002	1.175337	0.381435	1.1649930000000002	0.5353020000000001	1.154649	0.665895	0.9464760000000001	0.549525	0.700806	0.42281100000000005	0.7460610000000001	0.275409	0.702099	0.364626	1.097757	0.510735	0.9335460000000001	0.43574100000000004	0.8197620000000001
9	Lagothrix lagotricha	0.26498900000000003	0.542335	0.575287	0.479177	0.587644	0.196339	0.304806	0.17025200000000001	0.097483	0.380321	0.24164800000000003	0.6370720000000001	0.40503500000000003	0.6151040000000001	0.5588110000000001	0.5794060000000001	0.674143	0.38855900000000004	0.5794060000000001	0.12357000000000001	0.409154	0.12219700000000001	0.236156	0.098856	0.39405100000000004	0.5368430000000001	0.5258590000000001	0.344623	0.444852	0.218307
10	Lagothrix lagotricha	0.29724199999999995	0.5490539999999999	0.5620339999999999	0.5140079999999999	0.5892919999999999	0.18950799999999998	0.332288	0.19599799999999998	0.131098	0.39199599999999996	0.2596	0.5970799999999999	0.41535999999999995	0.57761	0.585398	0.5620339999999999	0.712602	0.346566	0.591888	0.107734	0.44781	0.124608	0.276474	0.08047599999999999	0.403678	0.5360739999999999	0.5555439999999999	0.34397	0.45559799999999995	0.23104399999999997
11	Lagothrix lagotricha	0.24659999999999999	0.6028	0.5562199999999999	0.5384099999999999	0.61376	0.22330999999999998	0.28496	0.19865	0.12329999999999999	0.43291999999999997	0.23152999999999999	0.67404	0.38771	0.6576	0.5493699999999999	0.6425299999999999	0.6795199999999999	0.42195999999999995	0.59595	0.15755	0.44114	0.16851	0.25619	0.13974	0.38222999999999996	0.58773	0.5206	0.3973	0.44798999999999994	0.24386
12	Lagothrix lagotricha	0.26349399999999995	1.134452	0.54516	1.0838299999999998	0.56463	0.8060579999999999	0.28166599999999997	0.799568	0.14278	0.9877779999999999	0.23623599999999997	1.1928619999999999	0.386804	1.182478	0.55165	1.157816	0.6632779999999999	0.9501359999999999	0.537372	0.72039	0.393294	0.7489459999999999	0.2596	0.72688	0.38939999999999997	1.1253659999999999	0.523094	0.9592219999999999	0.42833999999999994	0.841104
13	Lagothrix lagotricha	0.3234	1.0164	0.60192	0.98868	0.62436	0.69564	0.35508	0.69696	0.18348	0.90156	0.2574	1.12068	0.4356	1.1154	0.59268	1.11012	0.72336	0.8844	0.63096	0.63756	0.47784	0.6798	0.363	0.627	0.43428	1.03356	0.60192	0.87384	0.50556	0.73128
14	Lagothrix lagotricha	0.261785	0.533786	0.5516639999999999	0.46738199999999996	0.6091289999999999	0.181334	0.310311	0.13791599999999998	0.14813199999999999	0.342236	0.23879899999999998	0.581035	0.40864	0.5618799999999999	0.5618799999999999	0.5414479999999999	0.6806409999999999	0.33329699999999995	0.542725	0.086836	0.407363	0.10343699999999999	0.266893	0.086836	0.390762	0.508246	0.532509	0.311588	0.44439599999999996	0.19155
0	Brachyteles arachoides	0.295005	1.1289	0.648585	1.080975	0.710355	0.757215	0.34293	0.7593449999999999	0.16614	0.978735	0.25347	1.202385	0.48138	1.178955	0.6709499999999999	1.19706	0.8882099999999999	0.982995	0.710355	0.65817	0.51333	0.6911849999999999	0.34931999999999996	0.672015	0.459015	1.1246399999999999	0.64113	0.921225	0.57297	0.8275049999999999
1	Brachyteles arachoides	0.21899600000000002	1.124937	0.540259	1.091881	0.6198	0.7881790000000001	0.288207	0.759255	0.10433300000000001	0.9854820000000001	0.174577	1.162125	0.348121	1.1445640000000001	0.538193	1.179686	0.766486	0.954492	0.6198	0.68178	0.46278400000000003	0.6859120000000001	0.197303	0.679714	0.34089	1.1001450000000002	0.522698	0.9668880000000001	0.47414700000000004	0.8852810000000001
2	Brachyteles arachoides	0.242672	0.6652560000000001	0.592036	0.586806	0.656888	0.300202	0.280328	0.2615	0.107738	0.508356	0.201878	0.7729940000000001	0.441412	0.7457980000000001	0.6527040000000001	0.7437060000000001	0.858766	0.501034	0.6663020000000001	0.180958	0.48011400000000004	0.200832	0.25836200000000004	0.185142	0.42572200000000004	0.64329	0.574254	0.457102	0.49371200000000004	0.38492800000000005
3	Brachyteles arachoides	0.320824	1.310256	0.730616	1.279252	0.777796	1.0015640000000001	0.401704	0.97056	0.187372	1.160628	0.270948	1.4154	0.502804	1.400572	0.692872	1.432924	0.907204	1.2132	0.730616	0.895072	0.560768	0.912596	0.381484	0.877548	0.502804	1.337216	0.682088	1.17276	0.624124	1.079748
4	Brachyteles arachoides	0.32529600000000003	1.5539040000000002	0.655776	1.495584	0.6804	1.1988	0.320112	1.176768	0.143856	1.402272	0.21124800000000002	1.6575840000000002	0.458784	1.5940800000000002	0.64152	1.590192	0.8424	1.3880160000000001	0.64152	1.099008	0.48600000000000004	1.1262240000000001	0.260496	1.096416	0.432864	1.5383520000000002	0.600048	1.365984	0.5469120000000001	1.2765600000000001
5	Brachyteles arachoides	0.302064	1.533756	0.630168	1.482978	0.688758	1.251222	0.368466	1.182216	0.187488	1.37361	0.259098	1.611876	0.434868	1.592346	0.64449	1.60797	0.87885	1.387932	0.72261	1.14576	0.56637	1.182216	0.348936	1.111908	0.434868	1.538964	0.595014	1.390536	0.541632	1.312416
6	Brachyteles arachoides	0.262404	1.547784	0.628704	1.5624360000000002	0.711288	1.273392	0.364968	1.182816	0.177156	1.4398920000000002	0.242424	1.6050600000000002	0.422244	1.577088	0.602064	1.6343640000000001	0.853812	1.42524	0.731268	1.113552	0.534132	1.133532	0.334332	1.08558	0.414252	1.542456	0.594072	1.4105880000000002	0.531468	1.32534
7	Brachyteles arachoides	0.34187999999999996	1.581195	0.6992999999999999	1.5786049999999998	0.77182	1.239315	0.41051499999999996	1.203055	0.21626499999999999	1.45817	0.30562	1.6614849999999999	0.49727999999999994	1.6342899999999998	0.7277899999999999	1.68091	0.9544149999999999	1.45817	0.788655	1.13183	0.5685049999999999	1.14219	0.37166499999999997	1.1175849999999998	0.48044499999999996	1.594145	0.69412	1.397305	0.61901	1.30018
8	Brachyteles arachoides	0.20717699999999997	0.773982	0.628046	0.7466189999999999	0.723165	0.41435399999999994	0.307508	0.363537	0.11466399999999999	0.5785319999999999	0.212389	0.839132	0.424778	0.8300109999999999	0.6345609999999999	0.836526	0.862586	0.621531	0.611107	0.274933	0.45214099999999996	0.29187199999999996	0.23193399999999997	0.280145	0.41305099999999995	0.780497	0.6397729999999999	0.6045919999999999	0.539442	0.49513999999999997
9	Brachyteles arachoides	0.249102	0.653728	0.598372	0.623414	0.681406	0.351906	0.33872599999999997	0.272826	0.11861999999999999	0.48502399999999996	0.180566	0.722264	0.409898	0.722264	0.647138	0.710402	0.8224319999999999	0.535108	0.6945859999999999	0.235922	0.47447999999999996	0.228014	0.24251199999999998	0.19111	0.409898	0.643184	0.582556	0.462618	0.5285179999999999	0.41648799999999997
10	Brachyteles arachoides	0.279204	0.628209	0.607137	0.630843	0.657183	0.31081200000000003	0.345054	0.238377	0.152772	0.458316	0.251547	0.692742	0.40958700000000003	0.661134	0.595284	0.692742	0.815223	0.480705	0.67167	0.139602	0.488607	0.167259	0.273936	0.102726	0.40958700000000003	0.613722	0.578163	0.441195	0.525483	0.300276
11	Brachyteles arachoides	0.291896	1.354452	0.6138	1.284888	0.705188	1.100748	0.357368	1.076196	0.178684	1.257608	0.253704	1.441748	0.455576	1.400828	0.623348	1.407648	0.871596	1.260336	0.698368	0.991628	0.537416	1.018908	0.336908	0.980716	0.4092	1.354452	0.596068	1.211232	0.526504	1.15258
12	Brachyteles arachoides	0.391392	1.222128	0.743904	1.1495520000000001	0.782784	0.9046080000000001	0.439344	0.8605440000000001	0.257904	1.12752	0.386208	1.2998880000000002	0.522288	1.2687840000000001	0.775008	1.2610080000000001	0.955152	1.040688	0.7892640000000001	0.7776000000000001	0.6143040000000001	0.83592	0.40046400000000004	0.7853760000000001	0.514512	1.232496	0.7140960000000001	1.054944	0.64152	0.977184
13	Brachyteles arachoides	0.28796299999999997	0.656712	0.673651	0.611107	0.720559	0.29317499999999996	0.35441599999999995	0.242358	0.153754	0.46126199999999995	0.265812	0.7283769999999999	0.46907999999999994	0.684075	0.6958019999999999	0.723165	0.908191	0.515988	0.740104	0.164178	0.5277149999999999	0.17590499999999998	0.317932	0.15114799999999998	0.439111	0.6449849999999999	0.628046	0.422172	0.564199	0.368749
14	Brachyteles arachoides	0.25760700000000003	0.573823	0.648788	0.588816	0.7714580000000001	0.28214100000000003	0.388455	0.208539	0.169012	0.471598	0.280778	0.6705960000000001	0.470235	0.6815	0.689678	0.7142120000000001	0.891402	0.497495	0.7714580000000001	0.17991600000000002	0.5670080000000001	0.196272	0.388455	0.147204	0.44979	0.62698	0.631069	0.42253	0.584727	0.33120900000000003
15	Brachyteles arachoides	0.257904	1.3284	0.616896	1.262304	0.655776	1.0147680000000001	0.327888	1.012176	0.13608	1.272672	0.219024	1.481328	0.38102400000000003	1.456704	0.655776	1.4670720000000002	0.8333280000000001	1.209168	0.663552	0.9447840000000001	0.44712	0.9564480000000001	0.250128	0.951264	0.397872	1.3867200000000002	0.568944	1.187136	0.527472	1.097712
16	Brachyteles hypoxanthus	0.32095199999999996	1.229112	0.65016	1.120752	0.7017599999999999	0.8307599999999999	0.316824	0.786384	0.166152	1.0516079999999999	0.316824	1.3219919999999998	0.5304479999999999	1.2487199999999998	0.7254959999999999	1.20228	0.8720399999999999	0.987624	0.68112	0.682152	0.47988	0.713112	0.274512	0.6935039999999999	0.49123199999999995	1.1599679999999999	0.5903039999999999	0.9855599999999999	0.543864	0.921576
17	Brachyteles hypoxanthus	0.309776	1.190192	0.6419699999999999	1.135166	0.694958	0.850865	0.40658099999999997	0.822333	0.194629	1.074026	0.301624	1.2747689999999998	0.498291	1.2462369999999998	0.694958	1.2513319999999999	0.8712449999999999	1.062817	0.7122809999999999	0.748965	0.548222	0.768326	0.338308	0.755079	0.483006	1.159622	0.624647	0.9996389999999999	0.5849059999999999	0.9323849999999999
18	Brachyteles hypoxanthus	0.235265	1.1436199999999999	0.62878	1.0191299999999999	0.65832	0.76171	0.30278499999999997	0.7501049999999999	0.12871	1.0444499999999999	0.24686999999999998	1.26389	0.50007	1.266	0.72373	1.23224	0.836615	0.999085	0.653045	0.691025	0.4431	0.70263	0.24897999999999998	0.6752	0.47263999999999995	1.157335	0.6087349999999999	0.92207	0.524335	0.849275
19	Brachyteles hypoxanthus	0.316464	1.235667	0.622518	1.182576	0.7047570000000001	0.909834	0.36643200000000004	0.854661	0.18946200000000002	1.1336490000000001	0.29668500000000003	1.315824	0.542361	1.2897990000000001	0.669363	1.264815	0.848415	1.086804	0.692265	0.829677	0.550689	0.84321	0.350817	0.804693	0.462204	1.2335850000000002	0.5819190000000001	1.068066	0.571509	0.96813
20	Brachyteles hypoxanthus	0.289323	1.098183	0.624274	1.0287039999999998	0.680272	0.7269369999999999	0.304878	0.649162	0.120292	0.9156709999999999	0.253028	1.1956609999999999	0.47390899999999997	1.1448479999999999	0.678198	1.113738	0.835822	0.911523	0.682346	0.579683	0.46042799999999995	0.602497	0.24888	0.564128	0.45524299999999995	1.051518	0.555832	0.876265	0.52887	0.8140449999999999
0	Ateles chamek	0.274215	1.0908	0.48025500000000004	1.04838	0.537825	0.7423500000000001	0.26967	0.7468950000000001	0.11514	0.9074850000000001	0.213615	1.1074650000000001	0.37269	1.1332200000000001	0.516615	1.10898	0.655995	0.86658	0.52419	0.6514500000000001	0.40602	0.652965	0.23634000000000002	0.649935	0.34542	1.1029200000000001	0.45904500000000004	0.93627	0.39996000000000004	0.76053
1	Ateles chamek	0.28101000000000004	1.2408810000000001	0.489549	1.187637	0.563499	0.9258540000000001	0.2958	0.874089	0.11092500000000001	1.073754	0.26030400000000004	1.2882090000000002	0.39193500000000003	1.292646	0.523566	1.277856	0.671466	1.0353	0.528003	0.7823910000000001	0.408204	0.789786	0.272136	0.776475	0.363834	1.230528	0.516171	1.073754	0.440742	0.921417
2	Ateles chamek	0.269928	1.213209	0.507582	1.132524	0.541323	0.875799	0.271395	0.8552609999999999	0.123228	1.05624	0.275796	1.257219	0.407826	1.238148	0.566262	1.1662649999999999	0.66015	0.985824	0.523719	0.783378	0.40635899999999997	0.784845	0.222984	0.796581	0.375552	1.205874	0.503181	1.01223	0.441567	0.881667
3	Ateles chamek	0.203136	1.139328	0.401856	1.112832	0.446016	0.825792	0.229632	0.805184	0.063296	0.9936	0.185472	1.1776	0.30176	1.173184	0.460736	1.151104	0.584384	0.940608	0.460736	0.715392	0.33856	0.697728	0.211968	0.702144	0.282624	1.139328	0.415104	0.977408	0.35328	0.815488
4	Ateles chamek	0.21434	0.534319	0.482265	0.529726	0.592497	0.28782800000000003	0.27558	0.235774	0.12248	0.393467	0.22811900000000002	0.603214	0.416432	0.639958	0.586373	0.609338	0.711915	0.41337	0.603214	0.145445	0.42868	0.145445	0.264863	0.148507	0.318448	0.589435	0.517478	0.410308	0.479203	0.297014
5	Ateles chamek	0.217719	1.119901	0.439707	1.10994	0.532202	0.870876	0.258986	0.812533	0.112417	0.984716	0.190682	1.159745	0.310214	1.171129	0.508011	1.142669	0.621851	0.971909	0.522241	0.748498	0.382787	0.724307	0.258986	0.720038	0.320175	1.129862	0.471013	0.977601	0.406978	0.835301
6	Ateles chamek	0.234872	1.2715999999999998	0.495176	1.2431759999999998	0.5236	0.988856	0.24534399999999998	0.973896	0.094248	1.1594	0.19896799999999998	1.303016	0.378488	1.329944	0.48919199999999996	1.3404159999999998	0.649264	1.117512	0.5415519999999999	0.88264	0.348568	0.876656	0.18101599999999998	0.8931119999999999	0.3366	1.283568	0.468248	1.124992	0.39793599999999996	1.0023199999999999
7	Ateles chamek	0.20776	1.08332	0.45558800000000005	1.06848	0.49714	0.7850360000000001	0.22260000000000002	0.7612920000000001	0.09052400000000001	0.9467920000000001	0.179564	1.1426800000000001	0.314608	1.15752	0.454104	1.1426800000000001	0.618828	0.936404	0.501592	0.6930280000000001	0.35022400000000004	0.707868	0.19737200000000002	0.6959960000000001	0.280476	1.12042	0.446684	0.936404	0.368032	0.7969080000000001
8	Ateles chamek	0.245508	0.511974	0.49401	0.491016	0.5898180000000001	0.22754400000000002	0.324849	0.220059	0.11826300000000001	0.36826200000000003	0.23652600000000001	0.573351	0.372753	0.5958060000000001	0.525447	0.609279	0.7020930000000001	0.35928000000000004	0.582333	0.125748	0.414669	0.13622700000000001	0.25449	0.143712	0.353292	0.529938	0.507483	0.378741	0.446106	0.251496
9	Ateles chamek	0.2086	1.24266	0.45743	1.22925	0.49617	0.97595	0.26969	0.96552	0.11324000000000001	1.11601	0.17880000000000001	1.27246	0.35164	1.31418	0.48723	1.29481	0.61686	1.09068	0.47829	0.86271	0.36654	0.86569	0.22052	0.8642	0.27118	1.24862	0.43955	1.1175	0.36505	0.97595
10	Ateles chamek	0.25542	1.24443	0.485595	1.23849	0.556875	0.963765	0.310365	0.940005	0.129195	1.121175	0.233145	1.28601	0.39798	1.314225	0.577665	1.296405	0.6905249999999999	1.10187	0.571725	0.853875	0.435105	0.853875	0.27621	0.850905	0.310365	1.257795	0.51381	1.12266	0.444015	0.963765
11	Ateles chamek	0.258912	0.991008	0.474672	0.9225599999999999	0.504432	0.6204959999999999	0.257424	0.629424	0.11159999999999999	0.84816	0.255936	1.028208	0.36902399999999996	1.022256	0.5505599999999999	0.956784	0.6204959999999999	0.7678079999999999	0.532704	0.552048	0.406224	0.534192	0.226176	0.560976	0.34224	0.976128	0.48508799999999996	0.7975679999999999	0.413664	0.633888
12	Ateles chamek	0.270864	0.47709	0.495558	0.47709	0.575586	0.240084	0.310878	0.207765	0.178524	0.364743	0.233928	0.529416	0.426303	0.583281	0.53865	0.577125	0.717174	0.381672	0.601749	0.147744	0.47709	0.146205	0.309339	0.161595	0.335502	0.52326	0.520182	0.36936	0.487863	0.221616
13	Ateles chamek	0.24335600000000002	1.067248	0.472052	1.0408600000000001	0.523362	0.787242	0.228696	0.7843100000000001	0.118746	0.941172	0.224298	1.1200240000000001	0.345976	1.124422	0.501372	1.108296	0.6538360000000001	0.911852	0.5131	0.6787580000000001	0.34744200000000003	0.6640980000000001	0.211104	0.6948840000000001	0.316656	1.0907040000000001	0.47351800000000005	0.9030560000000001	0.398752	0.782844
14	Ateles chamek	0.316092	0.55167	0.574035	0.5307959999999999	0.618765	0.287763	0.34292999999999996	0.243033	0.169974	0.42940799999999996	0.26838	0.6530579999999999	0.41747999999999996	0.672441	0.575526	0.660513	0.738045	0.448791	0.6292019999999999	0.189357	0.47413799999999995	0.172956	0.307146	0.172956	0.41300699999999996	0.615783	0.5471969999999999	0.423444	0.49650299999999997	0.280308
15	Ateles marginatus	0.15108100000000002	1.041523	0.43452500000000005	1.045534	0.512071	0.8008630000000001	0.24199700000000002	0.751394	0.06417600000000001	0.9225300000000001	0.14974400000000002	1.101688	0.30751	1.119069	0.520093	1.0950030000000002	0.62839	0.9225300000000001	0.520093	0.701925	0.366338	0.6858810000000001	0.215257	0.664489	0.26338900000000004	1.086981	0.421155	0.943922	0.38773	0.7821450000000001
16	Ateles marginatus	0.22060500000000002	1.165864	0.46661300000000006	1.1524940000000001	0.5307890000000001	0.8957900000000001	0.275422	0.853006	0.14707	1.0161200000000001	0.19787600000000002	1.207311	0.359653	1.219344	0.510734	1.2086480000000002	0.651119	1.0080980000000002	0.54817	0.794178	0.40912200000000004	0.783482	0.24868200000000001	0.784819	0.311521	1.187256	0.46795000000000003	1.0201310000000001	0.421155	0.8596910000000001
17	Ateles marginatus	0.23723999999999998	1.017496	0.5179739999999999	0.954232	0.54697	0.7262179999999999	0.300504	0.67877	0.170022	0.919964	0.24778399999999998	1.063626	0.38090199999999996	1.08735	0.536426	1.062308	0.668226	0.88306	0.557514	0.6273679999999999	0.430986	0.647138	0.280734	0.636594	0.317638	1.030676	0.498204	0.8606539999999999	0.425714	0.7262179999999999
18	Ateles marginatus	0.18256	1.129264	0.45118400000000003	1.083624	0.504648	0.831952	0.22168000000000002	0.770664	0.04564	0.9636560000000001	0.147352	1.16056	0.324696	1.1462160000000001	0.483784	1.137088	0.616792	0.911496	0.477264	0.6806880000000001	0.323392	0.6754720000000001	0.16952	0.6859040000000001	0.282968	1.111008	0.429016	0.9584400000000001	0.354688	0.7941360000000001
19	Ateles marginatus	0.19662	1.120056	0.480024	1.075308	0.523416	0.842076	0.246792	0.791904	0.086784	0.981744	0.180348	1.147176	0.336288	1.170228	0.532908	1.148532	0.638676	0.960048	0.485448	0.699696	0.344424	0.701052	0.170856	0.73224	0.29832	1.128192	0.443412	0.961404	0.39324	0.828516
20	Ateles marginatus	0.21747	1.083396	0.456028	1.04122	0.5285179999999999	0.809252	0.24778399999999998	0.732808	0.073808	0.9239179999999999	0.15816	1.109756	0.29259599999999997	1.115028	0.438894	1.116346	0.624732	0.9226	0.492932	0.660318	0.35981399999999997	0.655046	0.222742	0.63923	0.27019	1.083396	0.452074	0.930508	0.38090199999999996	0.778938
21	Ateles marginatus	0.222742	0.49424999999999997	0.496886	0.4613	0.550924	0.181884	0.30841199999999996	0.155524	0.11466599999999999	0.340044	0.21615199999999998	0.5285179999999999	0.347952	0.5430159999999999	0.541698	0.529836	0.664272	0.320274	0.5496059999999999	0.081716	0.392764	0.075126	0.21878799999999998	0.086988	0.321592	0.504794	0.510066	0.330818	0.459982	0.19111
22	Ateles marginatus	0.21572999999999998	1.114182	0.45303299999999996	1.05327	0.525366	0.803277	0.249993	0.780435	0.085023	0.980937	0.15481799999999998	1.168749	0.340092	1.181439	0.48095099999999996	1.163673	0.6268859999999999	0.955557	0.49490999999999996	0.7106399999999999	0.36166499999999996	0.722061	0.20304	0.719523	0.314712	1.11672	0.47079899999999997	0.9415979999999999	0.38958299999999996	0.8070839999999999
23	Ateles marginatus	0.241514	1.093448	0.496298	1.1000830000000001	0.585207	0.833356	0.29194000000000003	0.773641	0.100852	0.9554400000000001	0.204358	1.133258	0.38350300000000004	1.150509	0.563975	1.137239	0.6820780000000001	0.924919	0.571937	0.701983	0.423313	0.705964	0.24549500000000002	0.686059	0.315826	1.105391	0.500279	0.967383	0.447199	0.82274
24	Ateles marginatus	0.26832	0.59082	0.50181	0.5547	0.56502	0.32508	0.29541	0.25155	0.14706	0.47342999999999996	0.25412999999999997	0.65016	0.38958	0.6566099999999999	0.5276099999999999	0.6475799999999999	0.68499	0.43472999999999995	0.54438	0.21542999999999998	0.42699	0.22704	0.26960999999999996	0.20898	0.36894	0.6063	0.50955	0.41924999999999996	0.43731	0.30057
25	Ateles marginatus	0.17835299999999998	1.051344	0.46935	0.988317	0.537741	0.763029	0.257472	0.6932969999999999	0.08046	0.919926	0.14751	1.080846	0.319158	1.102302	0.501534	1.078164	0.636975	0.882378	0.517626	0.653067	0.36207	0.650385	0.21187799999999998	0.632952	0.28563299999999997	1.051344	0.459963	0.8917649999999999	0.398277	0.744255
26	Ateles marginatus	0.242424	1.056276	0.520812	1.020312	0.568764	0.741924	0.289044	0.713952	0.141192	0.90576	0.21978	1.096236	0.35964	1.106892	0.530136	1.101564	0.65934	0.881784	0.534132	0.643356	0.403596	0.65934	0.247752	0.651348	0.34632	1.07226	0.4995	0.896436	0.434232	0.761904
27	Ateles marginatus	0.256564	1.1074140000000001	0.500038	1.066835	0.566797	0.802417	0.264418	0.768383	0.125664	0.988295	0.215985	1.1728640000000001	0.37175600000000003	1.195117	0.5877410000000001	1.15192	0.672826	0.946407	0.5537070000000001	0.702933	0.40579000000000004	0.699006	0.221221	0.702933	0.315469	1.145375	0.494802	0.962115	0.43589700000000003	0.7814730000000001
28	Ateles marginatus	0.24748799999999999	1.062136	0.496265	1.08276	0.552981	0.813359	0.281002	0.755354	0.108276	0.957727	0.188194	1.136898	0.337718	1.175568	0.465329	1.178146	0.643211	0.975773	0.507866	0.610986	0.404746	0.610986	0.260378	0.634188	0.319672	1.093072	0.493687	0.955149	0.426659	0.806914
29	Ateles marginatus	0.255873	0.477375	0.507927	0.449369	0.57285	0.252054	0.315704	0.19858800000000001	0.128573	0.372989	0.22532100000000002	0.5333870000000001	0.36917	0.557574	0.525749	0.5422980000000001	0.684874	0.33861800000000003	0.538479	0.092929	0.421363	0.09420200000000001	0.277514	0.09420200000000001	0.357713	0.497743	0.5015620000000001	0.33861800000000003	0.436639	0.213864
30	Ateles marginatus	0.205128	1.12554	0.4662	1.120212	0.528804	0.847152	0.2664	0.77922	0.081252	1.001664	0.189144	1.17882	0.321012	1.189476	0.471528	1.19214	0.638028	0.988344	0.498168	0.717948	0.391608	0.723276	0.230436	0.720612	0.285048	1.144188	0.44622	0.981684	0.40626	0.831168
31	Ateles marginatus	0.191132	0.448218	0.45091	0.42802799999999996	0.49129	0.184402	0.250356	0.150752	0.091528	0.35265199999999997	0.200554	0.515518	0.372842	0.519556	0.507442	0.480522	0.611084	0.279968	0.49802	0.075376	0.355344	0.069992	0.211322	0.065954	0.26650799999999997	0.465716	0.453602	0.292082	0.371496	0.184402
32	Ateles marginatus	0.28101499999999996	0.44936499999999996	0.514115	0.436415	0.576275	0.164465	0.31856999999999996	0.14374499999999998	0.13208999999999999	0.32116	0.22403499999999998	0.493395	0.376845	0.5128199999999999	0.53613	0.50246	0.65786	0.31986499999999995	0.5464899999999999	0.060864999999999995	0.41051499999999996	0.07252	0.24863999999999997	0.06475	0.343175	0.47267499999999996	0.53613	0.29525999999999997	0.42605499999999996	0.16835
33	Ateles marginatus	0.236896	1.075454	0.503404	1.064686	0.537054	0.752414	0.297466	0.72011	0.137292	0.909896	0.207284	1.114488	0.366112	1.134678	0.502058	1.125256	0.655502	0.892398	0.537054	0.674346	0.42802799999999996	0.663578	0.243626	0.65954	0.324386	1.094298	0.488598	0.919318	0.42802799999999996	0.7335699999999999
34	Ateles marginatus	0.260064	1.131072	0.5036160000000001	1.126944	0.5875520000000001	0.8489920000000001	0.335744	0.787072	0.15548800000000002	0.945312	0.231168	1.172352	0.386656	1.19712	0.5421440000000001	1.186112	0.6852480000000001	0.9989760000000001	0.5696640000000001	0.72928	0.410048	0.727904	0.27795200000000003	0.707264	0.38252800000000003	1.150336	0.48848	0.9920960000000001	0.443072	0.833856
0	Alouatta belzebul	0.271551	1.083502	0.595791	1.045674	0.644427	0.761964	0.325591	0.709275	0.170226	0.933541	0.24318	1.136191	0.475552	1.12133	0.601195	1.119979	0.761964	0.960561	0.62146	0.663341	0.491764	0.686308	0.303975	0.660639	0.389088	1.111873	0.563367	0.926786	0.51338	0.825461
1	Alouatta belzebul	0.262601	1.059735	0.54653	0.994418	0.62651	0.742481	0.27993	0.709156	0.15196199999999999	0.947763	0.2666	1.14638	0.43989	1.107723	0.6025159999999999	1.095726	0.743814	0.958427	0.610514	0.665167	0.455886	0.691827	0.258602	0.654503	0.379905	1.051737	0.538532	0.89311	0.495876	0.802466
2	Alouatta belzebul	0.261222	0.55029	0.55692	0.542334	0.680238	0.316914	0.33017399999999997	0.19624799999999998	0.157794	0.387192	0.25194	0.62322	0.472056	0.608634	0.6245459999999999	0.611286	0.8300759999999999	0.446862	0.6842159999999999	0.15249	0.511836	0.155142	0.2652	0.094146	0.37790999999999997	0.5648759999999999	0.560898	0.39116999999999996	0.542334	0.293046
3	Alouatta belzebul	0.2808	0.56835	0.5778	0.5211	0.6817500000000001	0.30645	0.32535000000000003	0.2079	0.15660000000000002	0.3996	0.2592	0.6156	0.46845000000000003	0.5832	0.6129	0.5940000000000001	0.81945	0.4077	0.66015	0.16335	0.4833	0.1701	0.30645	0.11205000000000001	0.3861	0.57645	0.5832	0.39825000000000005	0.5373	0.31995
4	Alouatta belzebul	0.222277	1.231175	0.543048	1.21121	0.648197	0.942348	0.296813	0.881122	0.134431	1.0807719999999998	0.222277	1.287077	0.42591999999999997	1.2750979999999998	0.592295	1.289739	0.7799659999999999	1.10473	0.6428729999999999	0.858495	0.48714599999999997	0.8571639999999999	0.275517	0.8318749999999999	0.340736	1.2551329999999998	0.525745	1.094082	0.507111	0.9955879999999999
5	Alouatta belzebul	0.362068	1.157807	0.639023	1.124032	0.690361	0.8849049999999999	0.398545	0.832216	0.224266	1.048376	0.359366	1.251026	0.533645	1.219953	0.68901	1.203741	0.8511299999999999	1.051078	0.707924	0.780878	0.533645	0.787633	0.35801499999999997	0.751156	0.47285	1.168615	0.614705	1.002442	0.56742	0.887607
6	Alouatta belzebul	0.309965	1.074985	0.660819	1.023544	0.7069840000000001	0.8138230000000001	0.381191	0.729407	0.19521200000000002	0.9351710000000001	0.29941300000000004	1.1633580000000001	0.503858	1.139616	0.6700520000000001	1.146211	0.840203	0.9536370000000001	0.664776	0.737321	0.5170480000000001	0.7452350000000001	0.31919800000000004	0.6819230000000001	0.43395100000000003	1.078942	0.585636	0.9391280000000001	0.5632130000000001	0.84416
7	Alouatta belzebul	0.273904	1.096908	0.5917359999999999	1.0542719999999999	0.706724	0.804916	0.32946	0.715768	0.15503999999999998	0.9379919999999999	0.257108	1.166676	0.462536	1.135668	0.6137	1.133084	0.8204199999999999	0.922488	0.640832	0.68476	0.475456	0.700264	0.253232	0.643416	0.395352	1.109828	0.567188	0.94316	0.5491	0.835924
8	Alouatta belzebul	0.30016	0.64588	0.64588	0.60166	0.7705000000000001	0.30954000000000004	0.37118	0.1943	0.14472000000000002	0.45828	0.31892000000000004	0.7128800000000001	0.54806	0.6566000000000001	0.7678200000000001	0.67804	0.9045000000000001	0.47972000000000004	0.75844	0.19162	0.56548	0.17822000000000002	0.29212	0.10854	0.46498	0.6378400000000001	0.64454	0.42612	0.60434	0.34572
9	Alouatta belzebul	0.30006900000000003	0.689769	0.689769	0.661191	0.7988850000000001	0.370215	0.43386600000000003	0.277986	0.215634	0.49881600000000004	0.310461	0.743028	0.572859	0.723543	0.7209450000000001	0.733935	0.953466	0.550776	0.783297	0.24681	0.632613	0.250707	0.396195	0.19485	0.481929	0.697563	0.670284	0.48063	0.6495	0.361122
10	Alouatta belzebul	0.262601	1.185037	0.6078479999999999	1.131717	0.669166	0.874448	0.33325	0.833125	0.139965	1.041073	0.274598	1.2463549999999999	0.509206	1.2050319999999999	0.670499	1.202366	0.81313	1.050404	0.6851619999999999	0.791802	0.47454799999999997	0.817129	0.311922	0.782471	0.41323	1.198367	0.587853	1.017079	0.551862	0.939765
11	Alouatta belzebul	0.278942	1.20302	0.683474	1.15675	0.7561840000000001	0.904248	0.37148200000000003	0.798488	0.186402	1.01794	0.26307800000000003	1.26251	0.514258	1.259866	0.712558	1.247968	0.900282	1.081396	0.76015	0.790556	0.564494	0.78659	0.34239800000000004	0.717846	0.42965000000000003	1.214918	0.6424920000000001	1.035126	0.573748	0.9729920000000001
12	Alouatta belzebul	0.23277599999999998	1.1435279999999999	0.5177039999999999	1.1447999999999998	0.592752	0.868776	0.27984	0.793728	0.14882399999999998	0.9896159999999999	0.21624	1.2058559999999998	0.40068	1.166424	0.52152	1.18296	0.69324	1.009968	0.5558639999999999	0.7619279999999999	0.40958399999999995	0.770832	0.24167999999999998	0.7364879999999999	0.34598399999999996	1.156248	0.475728	1.0175999999999998	0.446472	0.90948
13	Alouatta belzebul	0.283392	0.599584	0.653376	0.594336	0.700608	0.265024	0.309632	0.20336	0.141696	0.463136	0.286016	0.694048	0.509056	0.659936	0.650752	0.663872	0.8344320000000001	0.47888000000000003	0.66912	0.192864	0.516928	0.20992	0.28864	0.149568	0.422464	0.633696	0.586464	0.444768	0.558912	0.34768
14	Alouatta belzebul	0.29948800000000003	1.157842	0.6217050000000001	1.104362	0.705936	0.8356250000000001	0.352968	0.76209	0.14974400000000002	0.998739	0.259378	1.222018	0.48132	1.177897	0.64176	1.161853	0.832951	0.993391	0.664489	0.6952400000000001	0.488005	0.707273	0.304836	0.684544	0.437199	1.1444720000000002	0.606998	0.97601	0.5668880000000001	0.8810830000000001
15	Alouatta caraya	0.2176	1.3668	0.5065999999999999	1.309	0.5762999999999999	1.0625	0.24309999999999998	0.9809	0.1156	1.1985	0.2652	1.4297	0.44539999999999996	1.3803999999999998	0.6375	1.3651	0.7531	1.19	0.6527999999999999	0.8823	0.46919999999999995	0.8925	0.2261	0.8788999999999999	0.3876	1.3361999999999998	0.49979999999999997	1.1492	0.45899999999999996	1.0914
16	Alouatta caraya	0.22849399999999997	1.2902179999999999	0.50681	1.200882	0.585838	0.9844139999999999	0.262854	0.88477	0.08418199999999999	1.130444	0.20959599999999998	1.355502	0.44496199999999997	1.3142699999999998	0.6219159999999999	1.2885	0.7490479999999999	1.12529	0.596146	0.85041	0.460424	0.853846	0.233648	0.8229219999999999	0.37795999999999996	1.252422	0.5154	1.0892119999999998	0.469014	1.0119019999999999
17	Alouatta caraya	0.22339	1.24245	0.545925	1.18472	0.643815	0.922425	0.294925	0.839595	0.10793	1.0742800000000001	0.26355	1.288885	0.46686	1.24747	0.70531	1.24245	0.81575	1.098125	0.688995	0.7906500000000001	0.493215	0.817005	0.26104	0.74798	0.412895	1.19978	0.5371400000000001	1.0767900000000001	0.52459	0.990195
18	Alouatta caraya	0.198594	1.227908	0.49323999999999996	1.173392	0.5944839999999999	0.9605199999999999	0.26479199999999997	0.89562	0.11552199999999999	1.0708499999999999	0.18042199999999997	1.2967019999999998	0.433532	1.2863179999999999	0.5970799999999999	1.268146	0.728178	1.1240679999999998	0.591888	0.8501899999999999	0.45689599999999997	0.867064	0.23364	0.828124	0.34397	1.2330999999999999	0.5088159999999999	1.0812339999999998	0.481558	0.9916719999999999
19	Alouatta caraya	0.150452	1.2075069999999999	0.431901	1.150439	0.507127	0.883257	0.19455	0.8300799999999999	0.058365	1.058352	0.133591	1.2684659999999999	0.372239	1.233447	0.566789	1.20621	0.6925979999999999	1.049273	0.606996	0.745775	0.408555	0.762636	0.15564	0.753557	0.334626	1.15433	0.430604	1.0129569999999999	0.398179	0.940325
20	Alouatta caraya	0.192855	1.2376260000000001	0.47962200000000005	1.145391	0.580242	0.867009	0.238134	0.7932210000000001	0.068757	1.0749570000000002	0.159315	1.2845820000000001	0.430989	1.232595	0.57018	1.2376260000000001	0.734526	1.05651	0.608751	0.75465	0.43434300000000003	0.7563270000000001	0.192855	0.7177560000000001	0.38571	1.1688690000000002	0.5014230000000001	0.994461	0.477945	0.9156420000000001
21	Alouatta caraya	0.22066	0.539968	0.52569	0.481558	0.5892919999999999	0.22844799999999998	0.26479199999999997	0.15575999999999998	0.11162799999999999	0.37771799999999994	0.24142799999999998	0.578908	0.42314799999999997	0.5360739999999999	0.55814	0.5425639999999999	0.7307739999999999	0.420552	0.5944839999999999	0.10383999999999999	0.46987599999999996	0.1298	0.24012999999999998	0.076582	0.384208	0.481558	0.49972999999999995	0.34526799999999996	0.49713399999999996	0.26738799999999996
22	Alouatta caraya	0.221616	1.1255760000000001	0.565704	1.105164	0.6546420000000001	0.7858620000000001	0.2916	0.7260840000000001	0.112266	1.0380960000000001	0.26535600000000004	1.226178	0.492804	1.183896	0.7056720000000001	1.1795220000000002	0.850014	0.978318	0.6983820000000001	0.667764	0.5190480000000001	0.6852600000000001	0.250776	0.6546420000000001	0.41261400000000004	1.1241180000000002	0.549666	0.9520740000000001	0.5263380000000001	0.835434
23	Alouatta caraya	0.18983999999999998	1.1797199999999999	0.44409	1.127175	0.53901	0.89157	0.225435	0.811905	0.05424	1.04073	0.205095	1.252605	0.38306999999999997	1.208535	0.53562	1.201755	0.69834	1.015305	0.54579	0.7610549999999999	0.39663	0.788175	0.16610999999999998	0.7491899999999999	0.320355	1.1627699999999999	0.44748	1.005135	0.43052999999999997	0.906825
24	Alouatta caraya	0.21387499999999998	1.23015	0.497075	1.1859	0.59	0.91155	0.25665	0.8569749999999999	0.116525	1.090025	0.23452499999999998	1.296525	0.41004999999999997	1.261125	0.57525	1.261125	0.73455	1.078225	0.597375	0.82305	0.46757499999999996	0.839275	0.236	0.79945	0.346625	1.21245	0.5000249999999999	1.0679	0.4779	0.9971
25	Alouatta caraya	0.37400999999999995	1.3110899999999999	0.67404	1.26999	0.7466499999999999	1.0562699999999998	0.39319	0.9644799999999999	0.24522999999999998	1.1603899999999998	0.39181999999999995	1.38644	0.59595	1.35219	0.7452799999999999	1.3562999999999998	0.9124199999999999	1.1603899999999998	0.7672	0.81104	0.59595	0.82748	0.38633999999999996	0.7713099999999999	0.55211	1.28369	0.64664	1.14258	0.6302	1.04942
26	Alouatta caraya	0.294518	1.199688	0.628215	1.149701	0.720083	0.93219	0.341803	0.809249	0.147259	1.045674	0.299922	1.311821	0.532294	1.261834	0.694414	1.278046	0.871395	1.087555	0.732242	0.778176	0.549857	0.793037	0.329644	0.720083	0.448532	1.194284	0.599844	1.034866	0.587685	0.968667
27	Alouatta caraya	0.286436	1.209554	0.551602	1.159924	0.587052	0.906102	0.27651	0.877742	0.168742	1.108876	0.29069	1.2762	0.458014	1.230824	0.606904	1.225152	0.760048	1.01387	0.59556	0.768556	0.435326	0.789826	0.245314	0.789826	0.377188	1.189702	0.51757	1.03514	0.470776	0.941552
28	Alouatta caraya	0.34887999999999997	1.401216	0.646496	1.3399839999999998	0.758992	1.080816	0.421504	0.9555039999999999	0.200784	1.2089759999999998	0.346032	1.4809599999999998	0.5824159999999999	1.43112	0.784624	1.424	0.9284479999999999	1.23176	0.8045599999999999	0.8643679999999999	0.650768	0.860096	0.400144	0.8145279999999999	0.496976	1.375584	0.65504	1.19616	0.646496	1.080816
29	Alouatta caraya	0.33294799999999997	1.227828	0.6566839999999999	1.1738719999999998	0.7659119999999999	0.944888	0.37900799999999996	0.8014439999999999	0.200032	1.031744	0.34215999999999996	1.2831	0.5671959999999999	1.2633599999999998	0.7896	1.2673079999999999	0.943572	1.0699079999999999	0.80934	0.7224839999999999	0.6316799999999999	0.735644	0.363216	0.673792	0.501396	1.176504	0.642208	1.0199	0.6316799999999999	0.915936
30	Alouatta discolor	0.217248	1.348128	0.5654399999999999	1.333248	0.68448	1.023744	0.272304	0.953808	0.12648	1.1814719999999999	0.23807999999999999	1.409136	0.479136	1.412112	0.665136	1.431456	0.812448	1.239504	0.6696	0.9151199999999999	0.51336	0.958272	0.27527999999999997	0.891312	0.35712	1.364496	0.523776	1.217184	0.517824	1.098144
31	Alouatta discolor	0.21696800000000002	1.38537	0.482314	1.335526	0.6245160000000001	1.042326	0.2932	0.9880840000000001	0.09529	1.234372	0.222832	1.461602	0.47645000000000004	1.411758	0.621584	1.4073600000000002	0.760854	1.271022	0.656768	0.9587640000000001	0.499906	0.961696	0.27267600000000003	0.905988	0.345976	1.375108	0.518964	1.196256	0.48671200000000003	1.133218
32	Alouatta discolor	0.172516	1.20615	0.5380159999999999	1.15498	0.587724	0.8786619999999999	0.223686	0.823106	0.08771999999999999	1.05995	0.17982599999999999	1.247086	0.42836599999999997	1.217846	0.573104	1.203226	0.7149179999999999	1.027786	0.590648	0.771936	0.40936	0.766088	0.178364	0.758778	0.340646	1.19153	0.494156	1.020476	0.463454	0.922522
33	Alouatta discolor	0.253791	1.334349	0.588546	1.239372	0.649269	0.966897	0.302058	0.926415	0.113661	1.178649	0.228879	1.398186	0.476442	1.37016	0.66951	1.337463	0.806526	1.144395	0.681966	0.899946	0.512253	0.893718	0.278703	0.850122	0.378351	1.332792	0.52938	1.144395	0.512253	1.052532
34	Alouatta discolor	0.241862	1.228251	0.603198	1.13646	0.668763	0.8144629999999999	0.260803	0.748898	0.080135	1.044669	0.23457699999999998	1.280703	0.483724	1.2093099999999999	0.654193	1.18017	0.817377	0.99076	0.590085	0.6862469999999999	0.440014	0.702274	0.198152	0.683333	0.37882	1.206396	0.552203	0.99076	0.5186919999999999	0.91791
35	Alouatta discolor	0.217978	1.249641	0.562861	1.227246	0.636018	0.918195	0.280684	0.864447	0.100031	1.088397	0.240373	1.2944309999999999	0.494183	1.240683	0.585256	1.264571	0.789797	1.07496	0.6524409999999999	0.786811	0.519564	0.788304	0.232908	0.783825	0.413561	1.258599	0.540466	1.1063129999999999	0.524043	0.954027
36	Alouatta discolor	0.1976	1.10808	0.54264	1.03208	0.58368	0.7417600000000001	0.21280000000000002	0.71136	0.06384000000000001	0.95304	0.18848	1.16736	0.41648	1.11416	0.5776	1.09136	0.7280800000000001	0.9150400000000001	0.58672	0.6733600000000001	0.37848000000000004	0.68096	0.16872	0.67032	0.35416000000000003	1.08528	0.49400000000000005	0.90744	0.4484	0.81016
37	Alouatta discolor	0.204873	1.155135	0.5172680000000001	1.1042800000000002	0.587012	0.841287	0.226668	0.7788080000000001	0.084274	1.006929	0.19906100000000002	1.2059900000000001	0.40684000000000003	1.1653060000000002	0.549234	1.163853	0.739577	0.961886	0.584106	0.709064	0.41555800000000004	0.7017990000000001	0.201967	0.695987	0.335643	1.149323	0.472225	0.9938520000000001	0.440259	0.858723
38	Alouatta discolor	0.268928	1.241856	0.6293759999999999	1.1967999999999999	0.698368	0.875776	0.332288	0.8025599999999999	0.13376	1.025024	0.254848	1.28128	0.515328	1.251712	0.665984	1.248896	0.884224	1.015168	0.695552	0.7363839999999999	0.546304	0.76032	0.284416	0.722304	0.45055999999999996	1.23904	0.608256	1.053184	0.574464	0.934912
39	Alouatta discolor	0.285453	1.366407	0.633213	1.305549	0.68103	0.991116	0.326025	0.931707	0.165186	1.186731	0.27531	1.42002	0.517293	1.369305	0.734643	1.350468	0.867951	1.175139	0.762174	0.894033	0.547722	0.886788	0.30284099999999997	0.866502	0.462231	1.353366	0.604233	1.175139	0.573804	1.076607
40	Alouatta guariba	0.206244	1.457188	0.528416	1.423488	0.603904	1.122884	0.260164	1.05144	0.098404	1.28734	0.207592	1.5165	0.450232	1.480104	0.655128	1.4828000000000001	0.796668	1.285992	0.663216	0.959776	0.479888	0.953036	0.25612	0.942252	0.388224	1.446404	0.527068	1.269816	0.496064	1.178152
41	Alouatta guariba	0.269019	1.057131	0.574665	0.980088	0.659286	0.713595	0.285438	0.639078	0.111144	0.868944	0.255126	1.106388	0.482466	1.034397	0.603714	1.040712	0.796953	0.876522	0.645393	0.573402	0.478677	0.627711	0.260178	0.559509	0.413001	0.990192	0.550668	0.868944	0.5317230000000001	0.761589
42	Alouatta guariba	0.230332	1.168482	0.533128	1.101194	0.635354	0.852746	0.269152	0.794516	0.098344	1.0597860000000001	0.21998	1.282354	0.464546	1.237064	0.670292	1.2293	0.771224	1.030024	0.597828	0.778988	0.44643	0.807456	0.254918	0.75052	0.361026	1.1671880000000001	0.505954	1.026142	0.49819	0.9316800000000001
43	Alouatta guariba	0.20479199999999997	1.0214159999999999	0.49862399999999996	0.9667199999999999	0.574944	0.7250399999999999	0.22768799999999997	0.660168	0.077592	0.904392	0.208608	1.105368	0.415944	1.05576	0.5863919999999999	1.053216	0.7275839999999999	0.8904	0.61056	0.58512	0.44138399999999994	0.632184	0.24295199999999997	0.576216	0.353616	0.965448	0.490992	0.840792	0.46682399999999996	0.773376
44	Alouatta guariba	0.260288	1.138096	0.572368	1.111536	0.618848	0.844608	0.288176	0.794144	0.15272	1.019904	0.228416	1.2509759999999999	0.480736	1.211136	0.665328	1.197856	0.77688	1.025216	0.673296	0.727744	0.49135999999999996	0.742352	0.270912	0.71712	0.373168	1.14872	0.5537759999999999	0.988032	0.5165919999999999	0.930928
45	Alouatta guariba	0.155964	0.5452400000000001	0.474232	0.461552	0.524952	0.219364	0.191468	0.176252	0.046916	0.408296	0.163572	0.594692	0.38674000000000003	0.554116	0.5033960000000001	0.542704	0.663164	0.398152	0.531292	0.11285200000000001	0.391812	0.130604	0.187664	0.098904	0.319536	0.51988	0.46662400000000004	0.343628	0.426048	0.265012
46	Alouatta guariba	0.22493000000000002	1.32248	0.60975	1.258795	0.6219450000000001	0.944435	0.261515	0.909205	0.07859000000000001	1.20324	0.212735	1.40378	0.44173	1.345515	0.61517	1.348225	0.7723500000000001	1.1653	0.632785	0.8306150000000001	0.45257000000000003	0.85636	0.20325000000000001	0.817065	0.39566	1.26828	0.543355	1.11381	0.49322000000000005	1.01896
47	Alouatta guariba	0.2724	1.2230759999999998	0.5992799999999999	1.080066	0.6878099999999999	0.8240099999999999	0.276486	0.754548	0.114408	1.044654	0.28465799999999997	1.2911759999999999	0.506664	1.199922	0.686448	1.194474	0.8635079999999999	0.949314	0.6878099999999999	0.690534	0.49032	0.730032	0.227454	0.6878099999999999	0.39634199999999997	1.176768	0.5870219999999999	0.961572	0.562506	0.8594219999999999
48	Alouatta guariba	0.28269999999999995	1.116665	0.515285	1.0845399999999998	0.6219399999999999	0.885365	0.31611	0.8069799999999999	0.19274999999999998	1.01515	0.30454499999999995	1.1899099999999998	0.46002999999999994	1.152645	0.63993	1.147505	0.7491549999999999	0.9830249999999999	0.65535	0.7632899999999999	0.50115	0.7928449999999999	0.29812	0.76072	0.38935499999999995	1.1012449999999998	0.49087	0.99459	0.49857999999999997	0.900785
49	Alouatta guariba	0.20708	1.201064	0.43286399999999997	1.123576	0.570472	0.952568	0.24048	0.891112	0.104208	1.091512	0.191048	1.2651919999999999	0.41282399999999997	1.201064	0.583832	1.218432	0.7094159999999999	1.054104	0.58784	0.835	0.42885599999999996	0.8577119999999999	0.21509599999999998	0.833664	0.319304	1.166328	0.501	1.0260479999999998	0.455576	0.964592
50	Alouatta guariba	0.23341	1.261787	0.53547	1.227462	0.635699	1.021512	0.270481	0.929521	0.131808	1.11213	0.236156	1.312588	0.42563	1.29062	0.593136	1.302977	0.749658	1.157439	0.64531	0.836157	0.461328	0.836157	0.23341	0.8128160000000001	0.38855900000000004	1.241192	0.556065	1.1135030000000001	0.520367	1.0736860000000001
51	Alouatta guariba	0.24517499999999998	1.3099349999999998	0.551994	1.2637019999999999	0.594024	1.07877	0.29981399999999997	0.95268	0.130293	1.1558249999999999	0.229764	1.360371	0.42029999999999995	1.319742	0.571608	1.3281479999999999	0.724317	1.195053	0.606633	0.8742239999999999	0.428706	0.8798279999999999	0.23396699999999998	0.857412	0.37686899999999995	1.2917219999999998	0.533781	1.1628299999999998	0.501558	1.0731659999999998
52	Alouatta guariba	0.20702399999999999	0.452184	0.513474	0.42358199999999996	0.57204	0.290106	0.26422799999999996	0.192042	0.138924	0.35412	0.198852	0.529818	0.371826	0.49985399999999997	0.567954	0.509388	0.683724	0.38136	0.6115379999999999	0.15663	0.448098	0.162078	0.23562599999999997	0.15254399999999999	0.328242	0.448098	0.49032	0.33232799999999996	0.44945999999999997	0.28193399999999996
53	Alouatta guariba	0.28752300000000003	1.163982	0.606993	1.0917540000000001	0.676443	0.834789	0.284745	0.77784	0.141678	1.0042470000000001	0.270855	1.229265	0.48892800000000003	1.163982	0.683388	1.169538	0.822288	1.00008	0.684777	0.658386	0.46253700000000003	0.693111	0.197238	0.654219	0.463926	1.1139780000000001	0.6097710000000001	0.9486870000000001	0.56949	0.88896
54	Alouatta guariba	0.24086999999999997	1.0567199999999999	0.54131	1.026935	0.59829	0.8210299999999999	0.260295	0.7549849999999999	0.123025	0.9647749999999999	0.226625	1.1305349999999998	0.41180999999999995	1.09039	0.56721	1.08521	0.70966	0.93499	0.578865	0.653975	0.39368	0.6811699999999999	0.19424999999999998	0.66045	0.35612499999999997	1.06449	0.503755	0.915565	0.493395	0.848225
55	Alouatta g. clamitas	0.238452	1.4102	0.56408	1.380714	0.65382	1.1358519999999999	0.26921999999999996	1.0332919999999999	0.117944	1.265334	0.22819599999999998	1.483274	0.44357199999999997	1.4601979999999999	0.5974119999999999	1.469172	0.7807379999999999	1.308922	0.6486919999999999	0.98073	0.48203199999999996	0.9909859999999999	0.238452	0.94868	0.41408599999999995	1.3922519999999998	0.5653619999999999	1.2435399999999999	0.549978	1.176876
56	Alouatta g. clamitas	0.251904	1.1781760000000001	0.575968	1.146688	0.665184	0.893472	0.284704	0.814752	0.114144	1.064032	0.24665600000000001	1.231968	0.46576	1.188672	0.602208	1.208352	0.8055680000000001	1.024672	0.607456	0.730784	0.44608000000000003	0.7478400000000001	0.257152	0.732096	0.418528	1.148	0.568096	1.039104	0.535296	0.955136
57	Alouatta g. clamitas	0.19645100000000001	1.160492	0.502186	1.107151	0.576343	0.8625630000000001	0.21596600000000002	0.805319	0.09107000000000001	1.035596	0.17303300000000002	1.2190370000000001	0.40591200000000005	1.199522	0.5620320000000001	1.200823	0.725958	1.031693	0.560731	0.7350650000000001	0.40981500000000004	0.766289	0.199053	0.7389680000000001	0.37078500000000003	1.122763	0.508691	0.970546	0.47486500000000004	0.927613
58	Alouatta g. clamitas	0.160552	1.126496	0.44217599999999996	1.093596	0.518504	0.889616	0.21187599999999998	0.843556	0.073696	1.043588	0.150024	1.218616	0.37505999999999995	1.1738719999999998	0.544824	1.188348	0.6777399999999999	1.029112	0.57246	0.8053919999999999	0.390852	0.834344	0.17371199999999998	0.8053919999999999	0.281624	1.1225479999999999	0.42506799999999995	1.00016	0.380324	0.9593639999999999
59	Alouatta g. clamitas	0.200226	1.121796	0.49061999999999995	1.0727339999999999	0.5940479999999999	0.814164	0.25989599999999996	0.739908	0.087516	0.9759359999999999	0.19624799999999998	1.1827919999999998	0.42829799999999996	1.141686	0.628524	1.1297519999999999	0.750516	0.9998039999999999	0.673608	0.668304	0.460122	0.66963	0.204204	0.6603479999999999	0.352716	1.084668	0.5171399999999999	0.9348299999999999	0.49724999999999997	0.8778119999999999
60	Alouatta g. clamitas	0.176175	1.1249099999999999	0.458055	1.08315	0.51939	0.8286749999999999	0.20879999999999999	0.7973549999999999	0.08874	1.019205	0.16965	1.1927699999999999	0.38889	1.181025	0.54027	1.1744999999999999	0.682515	0.9657	0.5663699999999999	0.737325	0.40976999999999997	0.766035	0.19314	0.752985	0.332775	1.107945	0.447615	0.961785	0.43848	0.89523
61	Alouatta g. clamitas	0.23584	1.01572	0.59496	0.98356	0.63918	0.6941200000000001	0.30016	0.63114	0.13802	0.88708	0.26666	1.1001400000000001	0.47302	1.0653000000000001	0.62846	1.04654	0.76112	0.90718	0.66866	0.57352	0.47302	0.61104	0.25996	0.58558	0.42478	0.9969600000000001	0.56414	0.83348	0.5159	0.7772
62	Alouatta g. clamitas	0.211068	0.579084	0.466785	0.519552	0.583143	0.27736500000000003	0.27736500000000003	0.239481	0.129888	0.442431	0.231363	0.631851	0.422136	0.602085	0.56826	0.589908	0.713031	0.422136	0.589908	0.186714	0.438372	0.205656	0.219186	0.177243	0.37478100000000003	0.545259	0.523611	0.388311	0.496551	0.332838
63	Alouatta g. clamitas	0.154048	1.240352	0.47276799999999997	1.203168	0.548464	0.930928	0.216464	0.84992	0.058432	1.094272	0.160688	1.296128	0.397072	1.27488	0.539168	1.277536	0.722432	1.1075519999999999	0.5883039999999999	0.762272	0.423632	0.77024	0.188576	0.734384	0.34793599999999997	1.199184	0.47143999999999997	1.050448	0.448864	0.95616
64	Alouatta g. clamitas	0.174279	0.734944	0.501221	0.747103	0.599844	0.45933999999999997	0.231021	0.368823	0.091868	0.609301	0.176981	0.803845	0.398545	0.779527	0.570122	0.790335	0.736295	0.629566	0.614705	0.322889	0.429618	0.339101	0.206703	0.312081	0.328293	0.740348	0.537698	0.570122	0.502572	0.529592
65	Alouatta g. clamitas	0.204001	1.205092	0.5404	1.16186	0.620109	0.895713	0.245882	0.832216	0.109431	1.091608	0.245882	1.273993	0.420161	1.24292	0.62146	1.259132	0.760613	1.126734	0.6322679999999999	0.798441	0.448532	0.828163	0.209405	0.774123	0.362068	1.187529	0.555261	1.04027	0.503923	0.9862299999999999
66	Alouatta g. clamitas	0.111542	1.001284	0.354081	0.990908	0.478593	0.824892	0.176392	0.740587	0.051879999999999996	0.916979	0.164719	1.082995	0.333329	1.058352	0.485078	1.092074	0.59662	0.9662649999999999	0.547334	0.717241	0.38520899999999997	0.743181	0.169907	0.699083	0.250321	1.001284	0.403367	0.923464	0.39428799999999997	0.872881
67	Alouatta g. clamitas	0.199018	0.666908	0.47447999999999996	0.572012	0.59969	0.325546	0.225378	0.27150799999999997	0.084352	0.5179739999999999	0.175294	0.745988	0.44284799999999996	0.695904	0.591782	0.695904	0.7552139999999999	0.515338	0.640548	0.199018	0.429668	0.225378	0.181884	0.201654	0.345316	0.6313219999999999	0.51402	0.45471	0.49029599999999995	0.40726199999999996
68	Alouatta g. clamitas	0.208012	1.294584	0.496128	1.228692	0.572356	1.010344	0.248064	0.963832	0.09043999999999999	1.161508	0.17829599999999998	1.364352	0.41731599999999996	1.3255919999999999	0.598196	1.299752	0.715768	1.157632	0.583984	0.86564	0.435404	0.870808	0.218348	0.8449679999999999	0.351424	1.26616	0.48320799999999997	1.1227479999999999	0.441864	1.0219719999999999
69	Alouatta g. clamitas	0.178432	0.628448	0.520864	0.55104	0.607456	0.293888	0.23616	0.198112	0.083968	0.448704	0.173184	0.676992	0.41328	0.6232	0.586464	0.638944	0.766208	0.451328	0.593024	0.128576	0.4264	0.16531200000000001	0.20860800000000002	0.133824	0.379168	0.5746560000000001	0.520864	0.410656	0.499872	0.339808
70	Alouatta nigerrima	0.251104	1.232112	0.6054160000000001	1.1693360000000002	0.699048	0.8277920000000001	0.31388	0.7692720000000001	0.139384	1.038464	0.252168	1.274672	0.499016	1.262968	0.6798960000000001	1.2406240000000002	0.862904	1.0256960000000002	0.6713840000000001	0.7533120000000001	0.5415760000000001	0.7820400000000001	0.2926	0.73416	0.428792	1.2459440000000002	0.6054160000000001	1.013992	0.551152	0.928872
71	Alouatta nigerrima	0.29394	0.5847749999999999	0.62928	0.545445	0.70173	0.28255499999999995	0.379845	0.18836999999999998	0.189405	0.41296499999999997	0.27841499999999997	0.630315	0.5247449999999999	0.6116849999999999	0.702765	0.6116849999999999	0.8362799999999999	0.46471499999999993	0.6965549999999999	0.17077499999999998	0.56097	0.19457999999999998	0.34362	0.13454999999999998	0.41917499999999996	0.6096149999999999	0.60237	0.42641999999999997	0.5682149999999999	0.32602499999999995
72	Alouatta nigerrima	0.256522	0.519176	0.574364	0.44661399999999996	0.630574	0.181916	0.28513799999999995	0.12672799999999998	0.11139799999999998	0.365876	0.254478	0.571298	0.47114199999999995	0.5212199999999999	0.661234	0.477274	0.7992039999999999	0.323974	0.626486	0.059275999999999995	0.49055999999999994	0.082782	0.252434	0.043946	0.42719599999999996	0.47931799999999997	0.5385939999999999	0.30251199999999995	0.494648	0.21666399999999997
73	Alouatta nigerrima	0.181131	1.265823	0.5046539999999999	1.221849	0.630294	0.895185	0.281643	0.85854	0.09841799999999999	1.107726	0.202071	1.328643	0.430317	1.313985	0.653328	1.294092	0.7821089999999999	1.1140079999999999	0.627153	0.8281769999999999	0.478479	0.8564459999999999	0.247092	0.8103779999999999	0.394719	1.243836	0.526641	1.072128	0.482667	0.951723
74	Alouatta nigerrima	0.22737400000000002	1.197364	0.5517470000000001	1.1577300000000001	0.6018110000000001	0.8823780000000001	0.28995400000000005	0.8031100000000001	0.10117100000000001	0.992936	0.23467500000000002	1.2213530000000001	0.45057600000000003	1.183805	0.5851230000000001	1.191106	0.762433	1.049258	0.6164130000000001	0.769734	0.474565	0.7864220000000001	0.23780400000000002	0.7301000000000001	0.40572700000000006	1.169203	0.524629	0.986678	0.49021000000000003	0.9512160000000001
75	Alouatta nigerrima	0.18943100000000002	1.219652	0.518656	1.1912880000000001	0.6078	0.868141	0.264393	0.801283	0.073949	1.074793	0.18537900000000002	1.268276	0.394057	1.252068	0.606787	1.237886	0.756711	1.071754	0.615904	0.772919	0.463954	0.795205	0.223873	0.755698	0.37075800000000003	1.201418	0.508526	1.026169	0.477123	0.933986
76	Alouatta nigerrima	0.22769999999999999	1.1291849999999999	0.5547599999999999	1.0960649999999998	0.6241049999999999	0.829035	0.29807999999999996	0.7472699999999999	0.10453499999999999	1.0018799999999999	0.22148999999999996	1.2006	0.42538499999999996	1.17576	0.57753	1.1654099999999998	0.7679699999999999	1.0018799999999999	0.61479	0.744165	0.48230999999999996	0.756585	0.25875	0.6944849999999999	0.38915999999999995	1.1250449999999999	0.516465	0.9501299999999999	0.49058999999999997	0.8859599999999999
77	Alouatta nigerrima	0.258552	1.157632	0.583072	1.068256	0.677768	0.826728	0.333032	0.779912	0.120232	1.009736	0.26174400000000003	1.264032	0.46922400000000003	1.2108320000000001	0.667128	1.1895520000000002	0.801192	0.9916480000000001	0.685216	0.716072	0.5234880000000001	0.729904	0.30643200000000004	0.690536	0.42028000000000004	1.1289040000000001	0.56392	0.9224880000000001	0.5362560000000001	0.86184
78	Alouatta nigerrima	0.193635	1.133013	0.581898	1.111167	0.62559	0.7556729999999999	0.291942	0.701058	0.100293	0.9532799999999999	0.229383	1.197558	0.481605	1.150887	0.658359	1.140957	0.795393	0.97314	0.619632	0.67524	0.48458399999999996	0.704037	0.267117	0.65538	0.41110199999999997	1.10223	0.5262899999999999	0.916539	0.5064299999999999	0.8420639999999999
79	Alouatta nigerrima	0.343476	1.178676	0.731844	1.131696	0.770472	0.770472	0.3915	0.7308	0.175392	1.01268	0.336168	1.2267	0.5564520000000001	1.194336	0.75168	1.194336	0.935424	0.973008	0.76734	0.701568	0.570024	0.710964	0.3654	0.677556	0.526176	1.173456	0.68904	0.95004	0.64206	0.843552
80	Alouatta palliata	0.341376	0.79248	0.682752	0.74676	0.79248	0.48768	0.40538399999999997	0.414528	0.234696	0.618744	0.310896	0.8382	0.603504	0.841248	0.8046719999999999	0.841248	0.954024	0.64008	0.813816	0.3048	0.615696	0.33223199999999997	0.323088	0.280416	0.47548799999999997	0.82296	0.710184	0.615696	0.658368	0.545592
81	Alouatta palliata	0.234696	0.7376159999999999	0.54864	0.679704	0.676656	0.417576	0.292608	0.347472	0.115824	0.569976	0.20116799999999999	0.862584	0.484632	0.85344	0.749808	0.8442959999999999	0.859536	0.59436	0.749808	0.252984	0.5303519999999999	0.271272	0.249936	0.216408	0.374904	0.765048	0.588264	0.569976	0.554736	0.505968
82	Alouatta palliata	0.360332	0.6298239999999999	0.678272	0.593488	0.8266439999999999	0.339136	0.43906	0.25738	0.266464	0.496592	0.3785	0.769112	0.6389079999999999	0.74186	0.81756	0.7479159999999999	0.993184	0.569264	0.86298	0.23921199999999998	0.66616	0.260408	0.381528	0.21498799999999998	0.511732	0.675244	0.7388319999999999	0.460256	0.690384	0.436032
83	Alouatta palliata	0.233092	0.772884	0.5551269999999999	0.696209	0.665539	0.456983	0.279097	0.39870999999999995	0.119613	0.6440699999999999	0.22389099999999998	0.874095	0.481519	0.837291	0.699276	0.788219	0.8464919999999999	0.601132	0.67474	0.28216399999999997	0.481519	0.30976699999999996	0.24229299999999998	0.28216399999999997	0.404844	0.8066209999999999	0.567395	0.548993	0.5152559999999999	0.512189
84	Alouatta palliata	0.18786	0.62115	0.47571	0.58479	0.64539	0.34239	0.303	0.24846000000000001	0.09393	0.4848	0.16059	0.69084	0.43935	0.70296	0.6544800000000001	0.6969000000000001	0.79386	0.50298	0.67266	0.17574	0.48783000000000004	0.17877	0.26361	0.1212	0.31209000000000003	0.6696300000000001	0.52722	0.43026000000000003	0.49086	0.39087
85	Alouatta palliata	0.177612	0.6076199999999999	0.535952	0.585808	0.68552	0.317832	0.339644	0.23993199999999998	0.118408	0.45493599999999995	0.193192	0.6886359999999999	0.43312399999999995	0.676172	0.676172	0.6886359999999999	0.84132	0.492328	0.710448	0.16203199999999998	0.5110239999999999	0.165148	0.246164	0.10282799999999999	0.364572	0.6450119999999999	0.573344	0.445588	0.520372	0.383268
86	Alouatta palliata	0.2451	0.5931420000000001	0.5073570000000001	0.541671	0.651966	0.306375	0.286767	0.274512	0.17157	0.473043	0.28921800000000003	0.693633	0.500004	0.671574	0.659319	0.669123	0.8063790000000001	0.480396	0.725496	0.19117800000000001	0.536769	0.210786	0.316179	0.188727	0.387258	0.6348090000000001	0.573534	0.424023	0.526965	0.377454
87	Alouatta palliata	0.29742399999999997	0.5948479999999999	0.6179239999999999	0.558952	0.746124	0.29486	0.35896	0.22050399999999998	0.189736	0.44357199999999997	0.28204	0.66664	0.548696	0.689716	0.73074	0.694844	0.892272	0.530748	0.8076599999999999	0.156404	0.60254	0.176916	0.34870399999999996	0.12050799999999999	0.446136	0.641	0.656384	0.425624	0.607668	0.353832
88	Alouatta palliata	0.18204399999999998	0.635872	0.47946799999999995	0.6179239999999999	0.612796	0.36152399999999996	0.25896399999999997	0.25896399999999997	0.09743199999999999	0.510236	0.146148	0.7051	0.45382799999999995	0.7051	0.62818	0.720484	0.7768919999999999	0.553824	0.684588	0.22050399999999998	0.446136	0.21794	0.223068	0.156404	0.30768	0.684588	0.52562	0.47946799999999995	0.49741599999999997	0.412804
89	Alouatta palliata	0.335016	0.548208	0.6471899999999999	0.548208	0.7943939999999999	0.26649	0.45937799999999995	0.180198	0.289332	0.41115599999999997	0.32994	0.629424	0.581202	0.629424	0.7943939999999999	0.644652	0.928908	0.47714399999999996	0.8629199999999999	0.15481799999999998	0.670032	0.15228	0.413694	0.098982	0.48475799999999997	0.576126	0.6954119999999999	0.378162	0.644652	0.322326
90	Alouatta palliata	0.289732	0.789712	0.6230519999999999	0.7256119999999999	0.7486879999999999	0.407676	0.343576	0.37434399999999995	0.184608	0.630744	0.287168	0.851248	0.574336	0.8538119999999999	0.79484	0.869196	0.946116	0.651256	0.799968	0.261528	0.571772	0.29486	0.302552	0.28460399999999997	0.42818799999999996	0.823044	0.66664	0.556388	0.6230519999999999	0.49228799999999995
91	Alouatta palliata	0.34633800000000003	0.624384	0.624384	0.607311	0.765846	0.35121600000000003	0.43414200000000003	0.265851	0.26341200000000004	0.48536100000000004	0.36585	0.697554	0.602433	0.660969	0.775602	0.6902370000000001	0.912186	0.521946	0.8316990000000001	0.20731500000000003	0.636579	0.21951	0.38048400000000004	0.17073000000000002	0.49267800000000006	0.6463350000000001	0.678042	0.46828800000000004	0.643896	0.41463000000000005
92	Alouatta palliata	0.307875	0.632991	0.625602	0.5689529999999999	0.7290479999999999	0.310338	0.352209	0.273393	0.174873	0.485211	0.28570799999999996	0.7216589999999999	0.564027	0.699492	0.756141	0.6871769999999999	0.891606	0.507378	0.775845	0.184725	0.559101	0.20935499999999999	0.337431	0.128076	0.428562	0.660084	0.6453059999999999	0.43841399999999997	0.6058979999999999	0.386691
93	Alouatta palliata	0.5154099999999999	0.7744099999999999	0.81326	0.70189	0.9453499999999999	0.40663	0.5620299999999999	0.38332	0.45583999999999997	0.64491	0.5438999999999999	0.8676499999999999	0.7614599999999999	0.8495199999999999	0.9479399999999999	0.8210299999999999	1.0929799999999998	0.64232	1.0308199999999998	0.31856999999999996	0.8365699999999999	0.34447	0.5775699999999999	0.30562	0.66045	0.8029	0.84434	0.55167	0.81844	0.50246
94	Alouatta palliata	0.23051	0.80031	0.5438999999999999	0.7433299999999999	0.6397299999999999	0.46102	0.23568999999999998	0.39109	0.11914	0.6526799999999999	0.19684	0.8521099999999999	0.47137999999999997	0.8495199999999999	0.65009	0.83139	0.78477	0.66304	0.6992999999999999	0.30562	0.50764	0.3367	0.23309999999999997	0.31339	0.38591	0.82621	0.5594399999999999	0.5749799999999999	0.50505	0.52577
95	Alouatta seniculus	0.293574	1.197678	0.596241	1.152213	0.6520980000000001	0.901506	0.320853	0.8534430000000001	0.146787	1.087263	0.250707	1.293804	0.46764	1.248339	0.658593	1.253535	0.810576	1.092459	0.671583	0.797586	0.484527	0.833958	0.250707	0.793689	0.440361	1.1716980000000001	0.583251	1.009323	0.523497	0.962559
96	Alouatta seniculus	0.286195	1.2483799999999998	0.6591549999999999	1.2185949999999999	0.7368549999999999	0.910385	0.384615	0.81585	0.146335	1.07744	0.268065	1.309245	0.5218849999999999	1.296295	0.70189	1.304065	0.8805999999999999	1.1059299999999999	0.72002	0.75628	0.55685	0.7834749999999999	0.30562	0.74074	0.43252999999999997	1.2626249999999999	0.6371399999999999	1.042475	0.60088	0.9492349999999999
97	Alouatta seniculus	0.27922399999999997	1.2545039999999998	0.649296	1.167664	0.7107519999999999	0.917832	0.346024	0.879088	0.149632	1.1021999999999998	0.283232	1.310616	0.5130239999999999	1.285232	0.685368	1.2678639999999999	0.8256479999999999	1.083496	0.645288	0.851032	0.498328	0.872408	0.285904	0.839008	0.422176	1.253168	0.60788	1.078152	0.562456	1.0367359999999999
98	Alouatta seniculus	0.259491	1.371042	0.675193	1.3490950000000002	0.7371610000000001	1.0586200000000001	0.364062	0.935975	0.165248	1.2083760000000001	0.255618	1.438174	0.491871	1.434301	0.704886	1.430428	0.86497	1.301328	0.7410340000000001	0.9282290000000001	0.5667490000000001	0.923065	0.30725800000000003	0.87788	0.46476	1.372333	0.627426	1.194175	0.596442	1.1038050000000001
99	Alouatta seniculus	0.268065	1.314425	0.6656299999999999	1.3234899999999998	0.7588699999999999	1.00751	0.35612499999999997	0.89355	0.15022	1.1616149999999998	0.22791999999999998	1.3791749999999998	0.529655	1.37529	0.70189	1.39083	0.915565	1.20694	0.73815	0.871535	0.55426	0.910385	0.28748999999999997	0.824915	0.43511999999999995	1.32867	0.6241899999999999	1.16032	0.61124	1.0683749999999999
100	Alouatta seniculus	0.21951	1.163945	0.5623250000000001	1.1273600000000001	0.6802100000000001	0.8414550000000001	0.29268	0.7452500000000001	0.07859000000000001	0.979665	0.18157	1.22763	0.453925	1.1910450000000001	0.640915	1.1910450000000001	0.81842	1.0108300000000001	0.6802100000000001	0.6856300000000001	0.49322000000000005	0.70731	0.228995	0.67208	0.36856	1.172075	0.542	0.9837300000000001	0.521675	0.88346
101	Alouatta seniculus	0.19461799999999999	1.179705	0.550529	1.1637089999999999	0.655836	0.8971089999999999	0.265267	0.803799	0.078647	1.006415	0.17329	1.223694	0.429226	1.217029	0.578522	1.234358	0.785137	1.034408	0.619845	0.742481	0.451887	0.770474	0.222611	0.703824	0.361243	1.195701	0.547863	1.023744	0.509206	0.942431
102	Alouatta seniculus	0.27993	1.143156	0.595014	1.111908	0.69657	0.83979	0.322896	0.751254	0.134106	0.980406	0.268212	1.212162	0.458304	1.1796119999999999	0.63798	1.187424	0.8007299999999999	1.011654	0.687456	0.699174	0.523404	0.705684	0.290346	0.673134	0.42314999999999997	1.131438	0.59892	0.973896	0.541632	0.890568
103	Alouatta seniculus	0.244032	1.196544	0.572032	1.183424	0.637632	0.923648	0.322752	0.871168	0.122016	1.07584	0.212544	1.256896	0.447392	1.243776	0.640256	1.228032	0.76096	1.073216	0.620576	0.796384	0.456576	0.835744	0.232224	0.792448	0.37392000000000003	1.214912	0.53136	1.060096	0.481504	0.948576
104	Alouatta seniculus	0.260142	1.32114	0.6755519999999999	1.25985	0.750462	0.96702	0.329604	0.909816	0.11849399999999999	1.142718	0.200214	1.391964	0.501216	1.378344	0.67419	1.3619999999999999	0.874404	1.153614	0.724584	0.832182	0.509388	0.843078	0.24243599999999998	0.79677	0.38544599999999996	1.33476	0.6169859999999999	1.1277359999999998	0.580212	1.052826
105	Alouatta seniculus	0.243848	0.584192	0.592016	0.524208	0.695032	0.259496	0.33773600000000004	0.179952	0.12518400000000002	0.41076	0.21385600000000002	0.66504	0.45379200000000003	0.64548	0.576368	0.646784	0.781096	0.472048	0.63244	0.163	0.494216	0.190384	0.272536	0.121272	0.374248	0.5933200000000001	0.575064	0.388592	0.559416	0.311656
106	Alouatta seniculus	0.279786	1.2583739999999999	0.625872	1.22655	0.7226699999999999	0.88842	0.312936	0.8274239999999999	0.11270999999999999	1.0820159999999999	0.273156	1.324674	0.513162	1.298154	0.693498	1.291524	0.869856	1.0966019999999999	0.704106	0.7558199999999999	0.51051	0.7823399999999999	0.269178	0.7438859999999999	0.43095	1.267656	0.632502	1.044888	0.568854	0.950742
107	Alouatta seniculus	0.252644	1.171701	0.600674	1.144632	0.717973	0.879098	0.351897	0.795313	0.132767	1.010576	0.215263	1.236151	0.470485	1.234862	0.656101	1.25033	0.835272	1.080182	0.667702	0.730863	0.498843	0.742464	0.275846	0.714106	0.409902	1.175568	0.60583	1.009287	0.560715	0.913901
108	Alouatta seniculus	0.355552	1.2070400000000001	0.757024	1.19392	0.851488	0.922336	0.482816	0.80688	0.1968	1.090272	0.28732800000000003	1.317248	0.573344	1.304128	0.816064	1.32512	0.976128	1.1781760000000001	0.864608	0.808192	0.648128	0.814752	0.4264	0.7478400000000001	0.512992	1.2503360000000001	0.736032	1.048288	0.6756800000000001	0.9721920000000001
109	Alouatta seniculus	0.31418	1.1542700000000001	0.663876	1.105094	0.739006	0.827796	0.38931	0.762228	0.176214	0.964396	0.295056	1.203446	0.543668	1.163832	0.700758	1.1611	0.861946	1.029964	0.7239800000000001	0.7171500000000001	0.5491320000000001	0.73764	0.346964	0.693928	0.475368	1.148806	0.629726	0.964396	0.596942	0.848286
110	Alouatta ululata	0.210925	1.18295	0.526575	1.090025	0.59885	0.830425	0.2183	0.762575	0.0885	0.998575	0.210925	1.240475	0.44839999999999997	1.172625	0.6165499999999999	1.154925	0.7729	0.9808749999999999	0.600325	0.685875	0.42185	0.709475	0.19765	0.6991499999999999	0.36874999999999997	1.175575	0.514775	0.995625	0.47495	0.8982749999999999
111	Alouatta ululata	0.23484799999999997	0.5498879999999999	0.5097919999999999	0.51552	0.612896	0.20048	0.30788	0.14176799999999998	0.10453599999999999	0.378048	0.19475199999999998	0.5914159999999999	0.41671199999999997	0.585688	0.585688	0.585688	0.7517999999999999	0.39809599999999995	0.632944	0.12172	0.502632	0.14463199999999998	0.27494399999999997	0.080192	0.36802399999999996	0.5369999999999999	0.52984	0.35084	0.504064	0.259192
112	Alouatta ululata	0.22862000000000002	1.17292	0.54386	1.15162	0.639	0.86904	0.22578	0.78384	0.11644	1.0011	0.19596	1.22688	0.43594	1.20558	0.59072	1.19422	0.7582800000000001	0.99258	0.61486	0.73414	0.45724000000000004	0.73982	0.21584	0.70858	0.3479	1.15872	0.49842000000000003	0.994	0.47854	0.87046
113	Alouatta ululata	0.17787	1.27302	0.53067	1.22598	0.58065	0.9481499999999999	0.20873999999999998	0.86583	0.09849	1.09074	0.17934	1.31124	0.37484999999999996	1.28772	0.53214	1.28037	0.73647	1.08927	0.57477	0.82467	0.42777	0.8290799999999999	0.21315	0.7952699999999999	0.32633999999999996	1.26126	0.48804	1.07457	0.44982	0.96285
114	Alouatta ululata	0.250677	1.073709	0.583947	1.0099529999999999	0.678132	0.740439	0.27531	0.657846	0.107226	0.88389	0.241983	1.121526	0.499905	1.069362	0.656397	1.05777	0.817236	0.833175	0.656397	0.589743	0.47817	0.6056819999999999	0.266616	0.549171	0.408618	1.033137	0.547722	0.865053	0.53613	0.779562
115	Alouatta ululata	0.195432	1.20708	0.46558799999999995	1.117986	0.53169	0.9397979999999999	0.23279399999999997	0.8751329999999999	0.091968	1.044699	0.162381	1.227198	0.38080499999999995	1.175466	0.5791109999999999	1.169718	0.694071	1.0159589999999998	0.56043	0.8061569999999999	0.41098199999999996	0.83346	0.18680999999999998	0.79035	0.296022	1.169718	0.428226	1.027455	0.376494	0.958479
116	Alouatta ululata	0.19234800000000002	0.532116	0.47455200000000003	0.509652	0.529308	0.19936800000000002	0.24710400000000002	0.17830800000000002	0.088452	0.40435200000000004	0.17550000000000002	0.599508	0.363636	0.5784480000000001	0.555984	0.5616	0.676728	0.387504	0.53352	0.14742	0.409968	0.17128800000000002	0.23727600000000001	0.12355200000000001	0.32994	0.516672	0.48438000000000003	0.363636	0.431028	0.283608
0	Cacajao calvus	0.16485	0.94357	0.390145	0.92787	0.41448	0.688445	0.215875	0.672745	0.07379	0.81169	0.140515	0.99067	0.273965	0.99695	0.41291	0.975755	0.512605	0.81797	0.438815	0.619365	0.30615	0.605235	0.149935	0.611515	0.231575	0.97497	0.401135	0.825035	0.295945	0.67667
1	Cacajao calvus	0.275424	0.6420520000000001	0.5176280000000001	0.6160800000000001	0.5134000000000001	0.35756800000000005	0.290524	0.336428	0.169724	0.501924	0.26274000000000003	0.6915800000000001	0.39441200000000004	0.6903720000000001	0.5176280000000001	0.6680240000000001	0.6215160000000001	0.47172400000000003	0.49226000000000003	0.25609600000000005	0.387164	0.25972	0.24582800000000002	0.25972	0.35877600000000004	0.657756	0.51642	0.49709200000000003	0.38837200000000005	0.34730000000000005
2	Cacajao calvus	0.20715899999999998	0.370737	0.407154	0.357006	0.480585	0.13731	0.239397	0.12537	0.138504	0.27462	0.21432299999999999	0.429243	0.31044	0.44178	0.424467	0.429243	0.519987	0.254919	0.441183	0.060296999999999996	0.331335	0.06626699999999999	0.23163599999999998	0.06387899999999999	0.266262	0.40058699999999997	0.40596	0.254919	0.333126	0.112833
3	Cacajao calvus	0.218834	0.735614	0.442772	0.732424	0.461274	0.490622	0.257114	0.473396	0.133342	0.616308	0.223938	0.789206	0.347072	0.804518	0.452342	0.78155	0.55825	0.583132	0.435116	0.361746	0.336864	0.37004	0.212454	0.368126	0.29029	0.759858	0.428098	0.632258	0.340054	0.469568
4	Cacajao calvus	0.32585600000000003	0.421696	0.527719	0.39593900000000004	0.567253	0.162329	0.349217	0.14136400000000002	0.20905100000000001	0.280332	0.290515	0.47440800000000005	0.409716	0.480997	0.526521	0.45763600000000004	0.649915	0.277936	0.555872	0.066489	0.434275	0.058702000000000004	0.307886	0.035341000000000004	0.385157	0.434275	0.5283180000000001	0.279134	0.442661	0.126389
5	Cacajao calvus	0.25895999999999997	0.737568	0.479232	0.693888	0.521664	0.482352	0.255216	0.460512	0.153504	0.61152	0.227136	0.824304	0.334464	0.8274239999999999	0.459888	0.813072	0.587184	0.5903039999999999	0.47049599999999997	0.397488	0.366288	0.401856	0.235872	0.400608	0.316992	0.775632	0.471744	0.607776	0.361296	0.454272
6	Cacajao calvus	0.269952	0.44384	0.494304	0.414048	0.50464	0.223136	0.30825600000000003	0.187872	0.19334400000000002	0.339264	0.26630400000000004	0.520448	0.368448	0.526528	0.50464	0.49187200000000003	0.60192	0.326496	0.500992	0.14592	0.39702400000000004	0.14288	0.28211200000000003	0.131936	0.34656000000000003	0.469984	0.484576	0.33075200000000005	0.39945600000000003	0.18665600000000002
7	Cacajao calvus	0.263874	0.745212	0.5052059999999999	0.731289	0.537693	0.46874099999999996	0.267189	0.445536	0.170391	0.598026	0.272493	0.8081969999999999	0.39116999999999996	0.8135009999999999	0.528411	0.8035559999999999	0.647088	0.5967	0.515814	0.377247	0.412386	0.378573	0.267189	0.37326899999999996	0.334815	0.7611239999999999	0.493272	0.6179159999999999	0.422994	0.45083999999999996
8	Cacajao calvus	0.340831	0.7589330000000001	0.567253	0.7379680000000001	0.554674	0.49058100000000004	0.34442500000000004	0.480997	0.23600600000000002	0.6433260000000001	0.30728700000000003	0.819432	0.434275	0.831412	0.562461	0.8128430000000001	0.674474	0.612777	0.5612630000000001	0.40791900000000003	0.456438	0.398335	0.318668	0.400731	0.40013200000000004	0.79068	0.559466	0.6355390000000001	0.45524000000000003	0.478601
9	Cacajao calvus	0.2601	0.6499440000000001	0.49266000000000004	0.6199560000000001	0.522648	0.38862	0.283968	0.37944	0.17748	0.536724	0.263772	0.686664	0.383112	0.6891120000000001	0.5006160000000001	0.661572	0.591804	0.496332	0.476748	0.29804400000000003	0.383724	0.311508	0.2601	0.310284	0.34884000000000004	0.6713640000000001	0.481644	0.512856	0.41554800000000003	0.37944
10	Cacajao calvus	0.20854699999999998	0.38223599999999996	0.403872	0.36360499999999996	0.423705	0.122003	0.22116799999999998	0.100968	0.122003	0.259031	0.201335	0.441735	0.31853	0.45736099999999996	0.427311	0.45014899999999997	0.569147	0.23679399999999998	0.469381	0.037863	0.34557499999999997	0.028848	0.20854699999999998	0.026444	0.281869	0.405074	0.40447299999999997	0.249415	0.301101	0.093155
11	Cacajao calvus	0.3358	0.415224	0.568816	0.392448	0.569984	0.179872	0.352736	0.178704	0.249368	0.296088	0.353904	0.499904	0.46427999999999997	0.509832	0.581664	0.473624	0.673936	0.272144	0.5588879999999999	0.102784	0.438	0.104536	0.338136	0.115048	0.41172	0.438	0.552464	0.295504	0.45084799999999997	0.15476
12	Cacajao calvus	0.291416	0.529688	0.522096	0.480048	0.54312	0.212576	0.28908	0.171112	0.1606	0.384272	0.287912	0.614368	0.422232	0.609696	0.569984	0.603856	0.679192	0.35565599999999997	0.536112	0.10512	0.414056	0.115632	0.270976	0.1168	0.37376	0.549544	0.512168	0.353904	0.415808	0.16936
13	Cacajao calvus	0.266304	0.637144	0.488224	0.615536	0.500488	0.390112	0.293752	0.365	0.1898	0.536112	0.272144	0.687368	0.398288	0.694376	0.513336	0.673352	0.596264	0.506328	0.47888	0.273896	0.369672	0.285576	0.270976	0.275064	0.324704	0.664008	0.482968	0.508664	0.387192	0.374344
14	Cacajao melanocephalus	0.164502	0.924768	0.368277	0.898833	0.38680200000000003	0.70395	0.194883	0.668382	0.074841	0.7936110000000001	0.132639	0.967005	0.248235	0.978861	0.38532	0.959595	0.463866	0.796575	0.383838	0.620217	0.284544	0.618735	0.157092	0.604656	0.221559	0.950703	0.34752900000000003	0.80769	0.275652	0.672828
15	Cacajao melanocephalus	0.131157	0.418665	0.327522	0.39717600000000003	0.345306	0.20748	0.16153800000000001	0.185991	0.06669	0.301587	0.12152400000000001	0.461643	0.249717	0.474981	0.357903	0.461643	0.45942	0.315666	0.388284	0.119301	0.283062	0.10670400000000001	0.150423	0.102258	0.20599800000000001	0.434967	0.33345	0.300105	0.255645	0.179322
16	Cacajao melanocephalus	0.162583	0.379905	0.391343	0.350493	0.423206	0.10212500000000001	0.19117800000000001	0.093138	0.079249	0.241015	0.146243	0.430559	0.25327	0.44935	0.385624	0.44608200000000003	0.5114420000000001	0.227943	0.42484	0.046569	0.31536200000000003	0.041667	0.181374	0.040033	0.23039400000000002	0.41258500000000004	0.384807	0.26307400000000003	0.288401	0.08987
17	Cacajao melanocephalus	0.266247	0.5392410000000001	0.47748	0.5625960000000001	0.5221140000000001	0.332679	0.304653	0.310881	0.19618200000000002	0.42090900000000003	0.256905	0.5989260000000001	0.36226200000000003	0.62799	0.49356900000000004	0.627471	0.6025590000000001	0.46450500000000006	0.530937	0.24912	0.40378200000000003	0.24912	0.27507000000000004	0.24912	0.33216	0.58647	0.47903700000000005	0.45516300000000004	0.38146500000000005	0.310881
18	Cacajao melanocephalus	0.26553000000000004	0.578655	0.46943700000000005	0.547092	0.513525	0.379257	0.28907700000000003	0.37074	0.18086100000000002	0.484968	0.283065	0.644787	0.39027900000000004	0.6372720000000001	0.509517	0.614727	0.5781540000000001	0.46242300000000003	0.486972	0.294588	0.39027900000000004	0.303105	0.26052000000000003	0.288576	0.32064000000000004	0.6112200000000001	0.461421	0.469938	0.400299	0.35019900000000004
19	Cacajao melanocephalus	0.248425	0.588898	0.46756200000000003	0.570593	0.47279200000000005	0.31275400000000003	0.260977	0.304386	0.14591700000000002	0.44611900000000004	0.24058000000000002	0.633876	0.357732	0.635445	0.47279200000000005	0.618186	0.574777	0.445073	0.484298	0.213907	0.36087	0.22593600000000003	0.250517	0.22384400000000002	0.311185	0.599881	0.450303	0.44455	0.362439	0.29967900000000003
20	Cacajao melanocephalus	0.272304	0.352336	0.490928	0.318176	0.47726399999999997	0.094184	0.274744	0.09516	0.17324	0.269864	0.272304	0.418216	0.36941599999999997	0.438224	0.490928	0.415288	0.559248	0.22204	0.471896	0.035623999999999996	0.356728	0.041968	0.24790399999999999	0.047335999999999996	0.37576	0.373808	0.467016	0.220576	0.36697599999999997	0.086376
21	Cacajao melanocephalus	0.210328	0.427488	0.41626399999999997	0.39967199999999997	0.432856	0.182024	0.227896	0.159576	0.132736	0.299632	0.203984	0.498736	0.316224	0.499712	0.428952	0.482144	0.537776	0.290848	0.44408	0.10638399999999999	0.350384	0.096136	0.217648	0.10248	0.282064	0.456768	0.412848	0.301096	0.343064	0.162016
22	Cacajao melanocephalus	0.18222599999999997	0.5788059999999999	0.38955199999999995	0.564248	0.42167999999999994	0.36645999999999995	0.219876	0.337846	0.118472	0.452302	0.19025799999999998	0.611436	0.30622	0.6204719999999999	0.418166	0.5993879999999999	0.49999199999999994	0.452302	0.42720199999999997	0.269072	0.328308	0.284634	0.21334999999999998	0.26354999999999995	0.26455399999999996	0.6034039999999999	0.38151999999999997	0.46836599999999995	0.31123999999999996	0.36144
0	Chiropotes albinasus	0.175051	1.087493	0.34828800000000004	1.068446	0.38910300000000003	0.827184	0.173237	0.8226490000000001	0.06893200000000001	0.9478150000000001	0.147841	1.1219590000000002	0.255774	1.126494	0.36642800000000003	1.111982	0.459849	0.951443	0.3628	0.750089	0.25396	0.76188	0.158725	0.747368	0.23582	1.098377	0.370056	0.945094	0.266658	0.8217420000000001
1	Chiropotes albinasus	0.180504	0.35752	0.351416	0.31392000000000003	0.37408800000000003	0.112488	0.160448	0.118592	0.080224	0.254624	0.151728	0.425536	0.27729600000000004	0.425536	0.38019200000000003	0.390656	0.46303200000000005	0.22410400000000003	0.37408800000000003	0.063656	0.24067200000000002	0.059296	0.14824	0.063656	0.25026400000000004	0.372344	0.3488	0.212768	0.24852000000000002	0.12033600000000001
2	Chiropotes albinasus	0.126076	0.392888	0.290268	0.358437	0.283671	0.14733300000000002	0.126076	0.145867	0.038116000000000004	0.237492	0.11728000000000001	0.420742	0.203774	0.413412	0.299064	0.40315	0.373097	0.241157	0.30053	0.069635	0.20230800000000002	0.06816900000000001	0.12094500000000001	0.059373	0.18984700000000002	0.393621	0.275608	0.250686	0.19864300000000001	0.145867
3	Chiropotes albinasus	0.148248	0.81792	0.309276	0.804288	0.335688	0.587028	0.14484	0.57936	0.056232	0.693528	0.122688	0.862224	0.218964	0.863928	0.329724	0.857964	0.41748	0.705456	0.341652	0.516312	0.24282	0.50268	0.14058	0.50694	0.207888	0.825588	0.320352	0.723348	0.23856	0.574248
4	Chiropotes albinasus	0.14008800000000002	1.063232	0.317892	1.0443740000000001	0.36009800000000003	0.83514	0.196662	0.82616	0.090698	0.934818	0.13739400000000002	1.103642	0.249644	1.103642	0.353812	1.09107	0.442714	0.9473900000000001	0.36009800000000003	0.765096	0.26042	0.7570140000000001	0.173314	0.7570140000000001	0.211928	1.069518	0.34034200000000003	0.946492	0.268502	0.83065
5	Chiropotes albinasus	0.28674	0.389754	0.50445	0.338778	0.515601	0.12584700000000001	0.301608	0.133281	0.19381500000000002	0.289926	0.273996	0.476307	0.391878	0.462501	0.510822	0.44604	0.59472	0.260721	0.494361	0.087084	0.37701	0.090801	0.283023	0.085491	0.365859	0.395064	0.489051	0.247446	0.378072	0.139122
6	Chiropotes albinasus	0.287885	0.6962800000000001	0.49079500000000004	0.6561100000000001	0.5222100000000001	0.42075500000000005	0.29046000000000005	0.40994	0.18334000000000003	0.5397200000000001	0.268315	0.73748	0.375435	0.7220300000000001	0.48101000000000005	0.7143050000000001	0.5804050000000001	0.53869	0.4660750000000001	0.31363500000000005	0.377495	0.33063000000000003	0.27089	0.32084500000000005	0.373375	0.6962800000000001	0.47637500000000005	0.548475	0.38573500000000005	0.40221500000000004
7	Chiropotes albinasus	0.243432	0.628488	0.426888	0.60228	0.484848	0.403704	0.27216	0.373968	0.147168	0.483336	0.239904	0.677376	0.350784	0.673344	0.450576	0.652176	0.5418	0.503496	0.471744	0.297864	0.369432	0.299376	0.24948	0.288288	0.317016	0.638064	0.42487199999999997	0.502488	0.348264	0.37044
8	Chiropotes albinasus	0.314562	0.564481	0.517144	0.560918	0.555828	0.326778	0.345611	0.314562	0.237703	0.423997	0.302346	0.601638	0.409236	0.6123270000000001	0.522234	0.6123270000000001	0.6494840000000001	0.428578	0.552265	0.250937	0.44792	0.24635600000000002	0.325251	0.232104	0.396002	0.584332	0.515108	0.44181200000000004	0.451992	0.309472
9	Chiropotes albinasus	0.294065	0.6216050000000001	0.49285500000000004	0.581435	0.50882	0.37234500000000004	0.28891500000000003	0.35174500000000003	0.17613	0.47431500000000004	0.27707000000000004	0.6617750000000001	0.36565000000000003	0.650445	0.5052150000000001	0.6190300000000001	0.567015	0.47946500000000003	0.47380000000000005	0.282735	0.36771000000000004	0.28016	0.268315	0.268315	0.37492000000000003	0.6257250000000001	0.4635	0.49079500000000004	0.373375	0.34865500000000005
10	Chiropotes albinasus	0.311392	0.704314	0.510746	0.684852	0.530734	0.453938	0.322438	0.43921	0.208296	0.558086	0.277728	0.74429	0.400812	0.737978	0.5133759999999999	0.7406079999999999	0.616472	0.563346	0.508642	0.348738	0.411858	0.359784	0.292456	0.337166	0.378194	0.71536	0.493914	0.56545	0.407124	0.442366
11	Chiropotes albinasus	0.247008	0.5327040000000001	0.418624	0.5208	0.47368000000000005	0.30553600000000003	0.27478400000000003	0.278752	0.162688	0.38192000000000004	0.231632	0.580816	0.33232	0.580816	0.42804800000000004	0.571392	0.5252640000000001	0.409696	0.438464	0.205344	0.346208	0.192448	0.22816	0.203856	0.31297600000000003	0.550064	0.422592	0.41316800000000004	0.355632	0.27329600000000004
12	Chiropotes albinasus	0.310116	0.62952	0.5170319999999999	0.60114	0.5670839999999999	0.358104	0.32611199999999996	0.33488399999999996	0.21878399999999998	0.462852	0.292056	0.669252	0.40144799999999997	0.662028	0.522192	0.6388079999999999	0.626424	0.462852	0.516	0.256968	0.41486399999999996	0.250776	0.30185999999999996	0.23994	0.384936	0.623328	0.493812	0.475236	0.41022	0.33643199999999995
13	Chiropotes albinasus	0.331128	0.6443709999999999	0.49873599999999996	0.6167769999999999	0.558012	0.405734	0.34594699999999995	0.37814	0.22892799999999996	0.49362599999999995	0.32193	0.6745199999999999	0.42770699999999995	0.6832069999999999	0.527863	0.677075	0.6397719999999999	0.47829599999999994	0.532462	0.264698	0.433839	0.28667099999999995	0.320397	0.273385	0.38733799999999996	0.6397719999999999	0.507934	0.49055999999999994	0.42923999999999995	0.376096
14	Chiropotes albinasus	0.315288	0.599256	0.50112	0.565848	0.531918	0.370098	0.332514	0.354438	0.217674	0.471366	0.295452	0.64728	0.402462	0.645714	0.509472	0.631098	0.6029100000000001	0.466146	0.520434	0.275616	0.423342	0.271962	0.310068	0.268308	0.388368	0.614394	0.49381200000000003	0.468234	0.424386	0.352872
15	Chiropotes albinasus	0.335664	0.674954	0.525252	0.654234	0.532504	0.423206	0.360528	0.41958	0.245532	0.55167	0.309246	0.715358	0.426314	0.7127680000000001	0.537166	0.713804	0.6376580000000001	0.55167	0.553224	0.36726200000000003	0.438746	0.364672	0.329966	0.35016800000000003	0.39989600000000003	0.6847960000000001	0.499352	0.53354	0.43512	0.418026
16	Chiropotes albinasus	0.331397	0.63591	0.523204	0.645733	0.553707	0.452892	0.352077	0.40326	0.236269	0.545435	0.333982	0.706739	0.453409	0.701569	0.595067	0.700535	0.653488	0.564047	0.53251	0.346907	0.424457	0.32726099999999997	0.32054	0.323642	0.404811	0.6602089999999999	0.5154489999999999	0.539231	0.405845	0.396539
17	Chiropotes albinasus	0.31407999999999997	0.40819999999999995	0.52728	0.39624	0.5049199999999999	0.16327999999999998	0.31616	0.14456	0.2158	0.30056	0.31511999999999996	0.47579999999999995	0.4134	0.46956	0.51376	0.46956	0.6083999999999999	0.26727999999999996	0.5002399999999999	0.11751999999999999	0.40091999999999994	0.09827999999999999	0.30263999999999996	0.09567999999999999	0.39884	0.41184	0.49399999999999994	0.29744	0.38531999999999994	0.12636
18	Chiropotes satanas	0.187544	0.9487519999999999	0.332536	0.93772	0.343568	0.706836	0.16311599999999998	0.702896	0.07249599999999999	0.8273999999999999	0.14105199999999998	0.966876	0.21906399999999998	0.977908	0.353024	0.9708159999999999	0.431036	0.832916	0.347508	0.63828	0.24900799999999998	0.6367039999999999	0.159964	0.623308	0.22458	0.9550559999999999	0.33884	0.816368	0.255312	0.6910759999999999
19	Chiropotes satanas	0.144207	0.86982	0.323512	0.880502	0.360136	0.666862	0.167097	0.643209	0.075537	0.736295	0.135051	0.90034	0.234241	0.905681	0.334957	0.918652	0.435673	0.769104	0.37387	0.582169	0.278495	0.583695	0.16023	0.567672	0.218981	0.890421	0.332668	0.786653	0.25942	0.642446
20	Chiropotes satanas	0.24803499999999998	0.667265	0.41019	0.657095	0.419795	0.46895	0.24803499999999998	0.449175	0.15028999999999998	0.55935	0.226565	0.723765	0.322615	0.731675	0.41019	0.7277199999999999	0.52884	0.55031	0.42374999999999996	0.36273	0.345215	0.36273	0.24408	0.35312499999999997	0.310185	0.68817	0.417535	0.570085	0.33109	0.43731
21	Chiropotes satanas	0.244944	0.640143	0.407673	0.625401	0.42525	0.43659000000000003	0.23530500000000001	0.419013	0.159327	0.5273100000000001	0.228501	0.662823	0.326025	0.666792	0.40257	0.670761	0.49329	0.511434	0.413343	0.344169	0.326025	0.349839	0.23814000000000002	0.341901	0.30334500000000003	0.640143	0.394632	0.529578	0.340767	0.416178
22	Chiropotes satanas	0.23310000000000003	0.637695	0.40293	0.6254850000000001	0.42402	0.40959	0.22089000000000003	0.3996	0.143745	0.500055	0.22089000000000003	0.6765450000000001	0.32301	0.6715500000000001	0.4107	0.659895	0.49062000000000006	0.51171	0.39904500000000004	0.31801500000000005	0.31524	0.31801500000000005	0.22366500000000003	0.31579500000000005	0.29415	0.653235	0.40015500000000004	0.531135	0.32467500000000005	0.39460500000000004
23	Chiropotes satanas	0.24420899999999998	0.722274	0.45370499999999997	0.7021769999999999	0.47380199999999995	0.5042519999999999	0.264306	0.49572599999999994	0.15955799999999998	0.5986469999999999	0.23385599999999998	0.768558	0.341649	0.7667309999999999	0.439698	0.7624679999999999	0.5340929999999999	0.609	0.44822399999999996	0.41960099999999995	0.36174599999999996	0.42203699999999994	0.25577999999999995	0.41229299999999997	0.330078	0.7393259999999999	0.44578799999999996	0.602301	0.364791	0.48537299999999994
24	Chiropotes satanas	0.297064	0.7003440000000001	0.483368	0.6816000000000001	0.503816	0.44304000000000004	0.30956	0.432248	0.19709600000000002	0.5583440000000001	0.25957600000000003	0.741808	0.38169600000000004	0.7497600000000001	0.466328	0.74692	0.59072	0.5731120000000001	0.49416000000000004	0.344208	0.40441600000000005	0.358976	0.30956	0.34250400000000003	0.375448	0.7207920000000001	0.49132000000000003	0.5736800000000001	0.39135200000000003	0.42600000000000005
25	Chiropotes satanas	0.235528	0.371256	0.43313199999999996	0.307883	0.43313199999999996	0.086826	0.234031	0.080838	0.114271	0.252494	0.207085	0.45259299999999997	0.339819	0.431635	0.45059699999999997	0.403192	0.515467	0.21606699999999998	0.422653	0.044411	0.32933999999999997	0.044411	0.206087	0.048902	0.30938	0.379739	0.427643	0.230538	0.318362	0.083832
26	Chiropotes satanas	0.243712	0.557872	0.40983600000000003	0.525504	0.42887600000000003	0.31558800000000004	0.242284	0.30987600000000004	0.13804	0.45458000000000004	0.22895600000000002	0.6097560000000001	0.342244	0.604044	0.42316400000000004	0.5850040000000001	0.523124	0.41412000000000004	0.37842000000000003	0.228004	0.29988000000000004	0.23228800000000002	0.19516	0.230384	0.29988000000000004	0.5712	0.42364	0.43078	0.320348	0.301784
27	Chiropotes satanas	0.24794000000000002	0.319792	0.450846	0.27678200000000003	0.44123200000000007	0.10018800000000001	0.24085600000000001	0.08247800000000001	0.142186	0.22415800000000002	0.223146	0.385572	0.332948	0.38405400000000006	0.42352200000000007	0.37494600000000006	0.517638	0.19582200000000002	0.42251000000000005	0.03592600000000001	0.337502	0.028842000000000003	0.22567600000000002	0.027324	0.315744	0.33446600000000004	0.428582	0.20391800000000002	0.32131000000000004	0.07387600000000001
28	Chiropotes satanas	0.243474	0.716397	0.43645799999999996	0.699006	0.429726	0.479655	0.265914	0.47180099999999997	0.158763	0.603636	0.22608299999999998	0.75735	0.346698	0.754545	0.448239	0.738837	0.531828	0.5868059999999999	0.42467699999999997	0.391017	0.337161	0.399993	0.24235199999999998	0.398871	0.30911099999999997	0.7270559999999999	0.435336	0.607563	0.341649	0.464508
29	Chiropotes satanas	0.19823200000000002	0.608896	0.385672	0.595264	0.3976	0.39703200000000005	0.21584	0.36636	0.12212	0.49359200000000003	0.18630400000000003	0.639568	0.287976	0.65036	0.38056	0.6424080000000001	0.46064800000000006	0.495296	0.364088	0.310128	0.29195200000000004	0.32376000000000005	0.19823200000000002	0.314104	0.24480800000000003	0.6168480000000001	0.364088	0.492456	0.277752	0.37204000000000004
31	Chiropotes satanas	0.22356	0.3634	0.40802	0.32752000000000003	0.42182000000000003	0.13662	0.22908	0.12604	0.13662	0.24334	0.2139	0.41906	0.30912	0.41998	0.41216	0.41906	0.5152	0.20608	0.4186	0.06624000000000001	0.31694	0.06854	0.20608	0.06854	0.2898	0.37858	0.40526	0.24472000000000002	0.30176000000000003	0.1173
32	Chiropotes satanas	0.22762000000000002	0.369583	0.425889	0.351014	0.440265	0.150349	0.23900100000000002	0.12219600000000001	0.146156	0.243793	0.21024900000000002	0.43247800000000003	0.31387600000000004	0.436072	0.4193	0.442062	0.531313	0.25158	0.43068100000000004	0.07068200000000001	0.337237	0.079068	0.23600600000000002	0.068286	0.297703	0.385157	0.435473	0.25577300000000003	0.334841	0.115607
33	Chiropotes satanas	0.23108599999999999	0.346856	0.39361799999999997	0.299186	0.40360599999999996	0.09988	0.22563799999999998	0.09397799999999999	0.12303399999999999	0.20884	0.20702399999999999	0.399974	0.30872	0.391802	0.404514	0.378636	0.48487199999999997	0.215196	0.405422	0.044946	0.316892	0.044492	0.20429999999999998	0.051302	0.283296	0.350942	0.39498	0.22472999999999999	0.29691599999999996	0.096248
0	Pithecia irrorata	0.204336	0.9760139999999999	0.42879599999999995	0.935766	0.475236	0.702792	0.230652	0.670284	0.09597599999999999	0.8351459999999999	0.17337599999999997	1.0108439999999999	0.29025	1.005426	0.420282	1.005426	0.52632	0.8150219999999999	0.449694	0.614556	0.32508	0.6021719999999999	0.19427399999999997	0.5743079999999999	0.280188	0.9775619999999999	0.42569999999999997	0.8165699999999999	0.326628	0.705888
1	Pithecia irrorata	0.148608	0.90945	0.353718	0.8970659999999999	0.33282	0.689634	0.160992	0.69273	0.061146	0.8219879999999999	0.1161	0.95202	0.222912	0.955116	0.34133399999999997	0.958212	0.446598	0.805734	0.311922	0.622296	0.22910399999999997	0.6199739999999999	0.11842199999999999	0.622296	0.20588399999999998	0.9288	0.339012	0.8134739999999999	0.22987799999999997	0.6857639999999999
2	Pithecia irrorata	0.164436	0.986616	0.376736	0.965	0.384456	0.7326280000000001	0.179104	0.7326280000000001	0.077972	0.860008	0.151312	1.013636	0.256304	1.009004	0.372104	1.01132	0.45162	0.8507440000000001	0.384456	0.674728	0.287184	0.668552	0.172928	0.661604	0.244724	0.98816	0.375964	0.854604	0.28564	0.707152
3	Pithecia irrorata	0.131511	0.9881899999999999	0.332864	0.964414	0.358869	0.7556309999999999	0.15900199999999998	0.741514	0.054981999999999996	0.8730249999999999	0.11516499999999999	1.0476299999999998	0.21695599999999998	1.057289	0.335093	1.0498589999999999	0.42722499999999997	0.8693099999999999	0.370757	0.672415	0.24296099999999998	0.650868	0.127053	0.6597839999999999	0.21472699999999997	0.99562	0.331378	0.868567	0.242218	0.745972
4	Pithecia irrorata	0.134919	1.004397	0.347949	1.005186	0.351894	0.746394	0.156222	0.728247	0.048129	0.886836	0.101781	1.027278	0.21224099999999999	1.047003	0.33138	1.063572	0.451308	0.877368	0.366096	0.6722279999999999	0.258003	0.658815	0.129396	0.642246	0.219342	1.013076	0.346371	0.866322	0.24537899999999999	0.747183
5	Pithecia irrorata	0.132762	0.94612	0.368529	0.935438	0.405153	0.727902	0.184646	0.70196	0.06867	0.832433	0.121317	0.972062	0.20066900000000001	0.985796	0.309778	1.014027	0.469245	0.8309070000000001	0.376159	0.645498	0.261709	0.639394	0.14497	0.614978	0.186172	0.96138	0.362425	0.8309070000000001	0.263235	0.719509
6	Pithecia irrorata	0.316762	0.5547099999999999	0.500494	0.521578	0.5281039999999999	0.34537599999999996	0.33483399999999996	0.327806	0.219876	0.43925	0.294172	0.5983839999999999	0.39758399999999994	0.6008939999999999	0.49698	0.5923599999999999	0.6209739999999999	0.417664	0.516558	0.25350999999999996	0.416158	0.242968	0.303208	0.242968	0.38704199999999994	0.5767979999999999	0.49296399999999996	0.43372799999999995	0.40360799999999997	0.32127999999999995
7	Pithecia irrorata	0.263168	0.548352	0.44646399999999997	0.500224	0.4864	0.324608	0.24575999999999998	0.317952	0.167936	0.46694399999999997	0.24934399999999998	0.594432	0.33894399999999997	0.595456	0.451072	0.589824	0.55552	0.401408	0.465408	0.232448	0.36096	0.23654399999999998	0.22169599999999998	0.238592	0.31846399999999997	0.558592	0.43724799999999997	0.408576	0.32511999999999996	0.31385599999999997
8	Pithecia irrorata	0.306774	0.610983	0.481707	0.565839	0.534546	0.377055	0.301131	0.365769	0.193401	0.473499	0.272916	0.664848	0.385776	0.664848	0.508896	0.662796	0.604827	0.482733	0.514539	0.286767	0.397062	0.278046	0.263682	0.29241	0.370386	0.606879	0.483246	0.467343	0.386802	0.352431
9	Pithecia irrorata	0.29631	0.59211	0.49521000000000004	0.5462100000000001	0.5191800000000001	0.38301	0.30294000000000004	0.37536	0.19788	0.48603	0.27540000000000003	0.6487200000000001	0.36312	0.64668	0.47685000000000005	0.6436200000000001	0.57732	0.46512000000000003	0.47991000000000006	0.28254	0.3672	0.27744	0.25704000000000005	0.26979000000000003	0.35547	0.6069	0.47787	0.47379000000000004	0.36312	0.36618
10	Pithecia irrorata	0.24926000000000004	0.599975	0.44135500000000005	0.58813	0.47895000000000004	0.382645	0.256985	0.368225	0.160165	0.50058	0.23278000000000001	0.63448	0.329085	0.6442650000000001	0.44135500000000005	0.6519900000000001	0.557745	0.48101000000000005	0.45165500000000003	0.27655500000000005	0.34247500000000003	0.28325	0.23072000000000004	0.28325	0.31518	0.6154250000000001	0.45217	0.47431500000000004	0.33166	0.36977000000000004
11	Pithecia irrorata	0.305655	0.558628	0.48159300000000005	0.507934	0.500479	0.29869700000000005	0.279314	0.325535	0.17345300000000002	0.450282	0.27036800000000005	0.6123040000000001	0.381199	0.602364	0.49948500000000007	0.5790050000000001	0.607334	0.402073	0.5049520000000001	0.22862000000000002	0.38766000000000006	0.219177	0.25048800000000004	0.235081	0.367283	0.558131	0.46767700000000006	0.39362400000000003	0.426426	0.304661
12	Pithecia irrorata	0.317383	0.573749	0.502799	0.543477	0.544423	0.346709	0.311234	0.350966	0.218053	0.466378	0.295152	0.607332	0.396374	0.611589	0.49665	0.611589	0.604494	0.446039	0.521246	0.263461	0.415767	0.257312	0.29704400000000003	0.270556	0.376981	0.585101	0.49381200000000003	0.453134	0.429484	0.324478
13	Pithecia irrorata	0.252416	0.6295609999999999	0.433347	0.593572	0.48412599999999995	0.402288	0.27903799999999995	0.38355399999999995	0.15233699999999997	0.509269	0.22727299999999998	0.6635779999999999	0.32439399999999996	0.66555	0.439756	0.6635779999999999	0.5432859999999999	0.5102549999999999	0.4668709999999999	0.31551999999999997	0.355946	0.31059	0.24403499999999997	0.29974399999999995	0.316013	0.6310399999999999	0.429403	0.49842299999999995	0.358411	0.37615899999999997
14	Pithecia irrorata	0.273168	0.583632	0.467712	0.562968	0.525168	0.384552	0.314496	0.369432	0.195552	0.488376	0.258048	0.626976	0.353304	0.628992	0.459144	0.63	0.573552	0.476784	0.472248	0.272664	0.383544	0.278712	0.266616	0.269136	0.346752	0.595728	0.457632	0.4662	0.386064	0.36036
15	Pithecia irrorata	0.249744	0.58566	0.431376	0.573792	0.51084	0.366876	0.27554399999999996	0.34675199999999995	0.146028	0.47059199999999995	0.215688	0.614556	0.333852	0.6269399999999999	0.422604	0.6388079999999999	0.5727599999999999	0.48091199999999995	0.48452399999999995	0.2838	0.37513199999999997	0.26728799999999997	0.23787599999999998	0.26728799999999997	0.32095199999999996	0.592368	0.44324399999999997	0.455628	0.381324	0.33694799999999997
16	Pithecia irrorata	0.18684699999999999	0.32587299999999997	0.36334099999999997	0.27558699999999997	0.38700499999999993	0.10648799999999999	0.18093099999999998	0.10648799999999999	0.08775399999999998	0.25636	0.16614099999999998	0.412641	0.268192	0.41066899999999995	0.36334099999999997	0.41066899999999995	0.469336	0.19621399999999997	0.39094899999999994	0.051272	0.274601	0.056694999999999995	0.18388899999999997	0.0493	0.24156999999999998	0.34066299999999994	0.36827099999999996	0.19621399999999997	0.26523399999999997	0.107967
17	Pithecia monachus	0.146475	0.9586749999999999	0.335575	0.9586749999999999	0.3782	0.73935	0.1829	0.7316	0.068975	0.8439749999999999	0.12167499999999999	0.9881249999999999	0.22785	1.002075	0.337125	1.005175	0.45492499999999997	0.839325	0.378975	0.6758	0.27125	0.6634	0.15345	0.651	0.219325	0.972625	0.33092499999999997	0.850175	0.2635	0.735475
18	Pithecia monachus	0.153504	0.9276660000000001	0.34686	0.908478	0.370476	0.713646	0.172692	0.7114320000000001	0.076752	0.83025	0.135054	0.9926100000000001	0.230994	1.002942	0.35793	0.990396	0.454608	0.81549	0.374904	0.636156	0.245016	0.629514	0.13431600000000002	0.6228720000000001	0.21033000000000002	0.963828	0.35350200000000004	0.8177040000000001	0.24354	0.709956
19	Pithecia monachus	0.25553000000000003	0.40905	0.4545	0.36713500000000004	0.46914500000000003	0.16412500000000002	0.267145	0.16261	0.16614500000000001	0.28583000000000003	0.26058000000000003	0.4444	0.355015	0.446925	0.461065	0.429755	0.56055	0.274215	0.457025	0.10251500000000001	0.36259	0.12069500000000001	0.24896500000000002	0.11817000000000001	0.30956500000000003	0.41864500000000004	0.44036000000000003	0.27573000000000003	0.34037	0.159075
20	Pithecia monachus	0.19325599999999998	0.323408	0.40771099999999993	0.27608	0.43236099999999994	0.09810699999999999	0.21248299999999998	0.10205099999999999	0.116348	0.23516099999999998	0.19818599999999997	0.38601899999999995	0.295307	0.38996299999999995	0.40918999999999994	0.38355399999999995	0.49891599999999997	0.20804599999999998	0.42200799999999994	0.057187999999999996	0.320943	0.056201999999999995	0.18388899999999997	0.057187999999999996	0.24403499999999997	0.34855099999999994	0.40327399999999997	0.19522799999999998	0.28593999999999997	0.11240399999999999
21	Pithecia monachus	0.24051799999999998	0.584329	0.433631	0.571355	0.470058	0.367763	0.27943999999999997	0.366765	0.173652	0.491016	0.24051799999999998	0.621754	0.341815	0.631734	0.445108	0.617762	0.539918	0.471555	0.463571	0.30439	0.367763	0.30439	0.24451	0.30439	0.302394	0.6017939999999999	0.435128	0.46407	0.36926	0.352294
22	Pithecia monachus	0.25047	0.581625	0.431145	0.5445	0.48015	0.36729	0.266805	0.347985	0.17226	0.465795	0.25146	0.61479	0.33264	0.6138	0.447975	0.60093	0.539055	0.443025	0.444015	0.261855	0.339075	0.248985	0.244035	0.244035	0.304425	0.59697	0.43065	0.44748	0.34452	0.35739
23	Pithecia monachus	0.288898	0.5432859999999999	0.47820999999999997	0.49891599999999997	0.506311	0.304181	0.288898	0.300237	0.19029799999999997	0.45158799999999993	0.280024	0.584205	0.37960999999999995	0.584205	0.486098	0.553639	0.579275	0.40524599999999994	0.462927	0.21839899999999998	0.37221499999999996	0.21346899999999996	0.27509399999999995	0.21741299999999997	0.36136899999999994	0.5639919999999999	0.46834999999999993	0.40130199999999994	0.36383399999999994	0.29826499999999995
24	Pithecia pithecia	0.18360800000000002	0.8558	0.35710200000000003	0.8355720000000001	0.36332600000000004	0.6317360000000001	0.189054	0.6379600000000001	0.084024	0.7375440000000001	0.169604	0.8923660000000001	0.26529800000000003	0.8923660000000001	0.379664	0.88692	0.44735	0.7204280000000001	0.378108	0.565606	0.26996600000000004	0.566384	0.152488	0.566384	0.246626	0.8674700000000001	0.349322	0.7422120000000001	0.280858	0.6426280000000001
25	Pithecia pithecia	0.147684	0.998852	0.347772	0.965504	0.348566	0.751124	0.150066	0.743184	0.070666	0.866254	0.135774	1.029024	0.231054	1.02823	0.375562	1.011556	0.441464	0.868636	0.367622	0.680458	0.250904	0.686016	0.144508	0.678076	0.204058	1.011556	0.335068	0.879752	0.243758	0.748742
26	Pithecia pithecia	0.109173	0.861093	0.281247	0.8350650000000001	0.312336	0.66516	0.107004	0.6535920000000001	0.033981	0.764934	0.089652	0.892182	0.170628	0.897966	0.251604	0.897966	0.39042	0.743967	0.289923	0.616719	0.190872	0.619611	0.093267	0.612381	0.15183	0.87483	0.291369	0.750474	0.190872	0.662991
27	Pithecia pithecia	0.150724	0.965095	0.36835100000000004	0.9489460000000001	0.393728	0.729781	0.167642	0.6982520000000001	0.057675000000000004	0.8489760000000001	0.123809	0.9973930000000001	0.23608300000000002	1.011235	0.37911700000000004	1.002007	0.469859	0.8535900000000001	0.392959	0.669799	0.272226	0.66903	0.154569	0.652112	0.219165	0.987396	0.372196	0.852821	0.265305	0.70748
28	Pithecia pithecia	0.29725799999999997	0.59644	0.46849399999999997	0.590668	0.49110099999999995	0.409812	0.325156	0.401154	0.233285	0.498797	0.290524	0.63011	0.37854699999999997	0.632996	0.461279	0.63011	0.557479	0.496873	0.47426599999999997	0.33766199999999996	0.38431899999999997	0.344877	0.29437199999999997	0.34151	0.36556	0.612794	0.46801299999999996	0.50986	0.391053	0.403078
29	Pithecia pithecia	0.2806	0.272304	0.477752	0.23668	0.476288	0.061975999999999996	0.30012	0.060511999999999996	0.210816	0.184952	0.273768	0.325496	0.356728	0.335744	0.472872	0.326472	0.549	0.169824	0.469456	0.015616	0.370392	0.023912	0.291336	0.018056	0.34648	0.289872	0.455792	0.177144	0.37624799999999997	0.061975999999999996
30	Pithecia pithecia	0.228312	0.545832	0.40068	0.516096	0.405216	0.33768	0.256536	0.355824	0.153216	0.459144	0.216216	0.591192	0.30996	0.6042959999999999	0.413784	0.599256	0.490896	0.4662	0.408744	0.286776	0.311472	0.292824	0.216216	0.295344	0.276696	0.556416	0.402696	0.433944	0.316008	0.356832
31	Pithecia pithecia	0.267363	0.559563	0.432943	0.536674	0.464111	0.33603	0.274668	0.32677700000000004	0.189443	0.448527	0.25713600000000003	0.604367	0.34577	0.6102110000000001	0.439761	0.600958	0.530343	0.441222	0.44219600000000003	0.282947	0.362815	0.27272	0.25372700000000004	0.280512	0.32288100000000003	0.5746600000000001	0.444631	0.437813	0.36525	0.325316
32	Pithecia pithecia	0.34848	0.63168	0.51504	0.58752	0.52272	0.38736	0.34272	0.38496	0.25488	0.51312	0.3408	0.6590400000000001	0.43104000000000003	0.65088	0.516	0.6456000000000001	0.6168	0.48336	0.51744	0.33168000000000003	0.43008	0.32976	0.3168	0.33312	0.39936	0.6432	0.51168	0.50736	0.42	0.39072
33	Pithecia pithecia	0.22969000000000003	0.6334500000000001	0.41148500000000005	0.6056400000000001	0.438265	0.37852500000000006	0.23793000000000003	0.366165	0.145745	0.4985200000000001	0.22093500000000002	0.670015	0.31312	0.6720750000000001	0.41509	0.6576550000000001	0.5211800000000001	0.495945	0.43981000000000003	0.31672500000000003	0.35329000000000005	0.31518	0.227115	0.30436500000000005	0.29046000000000005	0.651475	0.41406000000000004	0.48513000000000006	0.33990000000000004	0.37234500000000004
34	Pithecia pithecia	0.198495	0.52965	0.354915	0.52173	0.37917	0.3267	0.22275	0.324225	0.12820499999999999	0.442035	0.19008	0.5544	0.27324	0.563805	0.35838	0.552915	0.45045	0.421245	0.373725	0.28017	0.296505	0.277695	0.20196	0.283635	0.24849	0.5459849999999999	0.35937	0.434115	0.291555	0.32769
35	Pithecia pithecia	0.214592	0.568573	0.37362	0.569531	0.432537	0.376494	0.230399	0.37074599999999996	0.15040599999999998	0.45983999999999997	0.207886	0.591086	0.290274	0.60354	0.386074	0.6227	0.501513	0.47804199999999997	0.410024	0.297459	0.312787	0.313266	0.21698699999999999	0.304165	0.27111399999999997	0.586296	0.395175	0.473731	0.32284599999999997	0.3832
36	Pithecia pithecia	0.237888	0.592065	0.437013	0.580914	0.473121	0.384444	0.283023	0.378072	0.163017	0.474714	0.229392	0.619677	0.317007	0.632421	0.418428	0.644634	0.531	0.482148	0.447102	0.295236	0.35577000000000003	0.29948400000000003	0.256473	0.303201	0.293112	0.619677	0.431703	0.482148	0.367983	0.373293
37	Pithecia pithecia	0.243528	0.547208	0.402376	0.529688	0.451432	0.345144	0.27156	0.32704	0.161184	0.438584	0.23827199999999998	0.576408	0.330544	0.5857519999999999	0.43216	0.5857519999999999	0.530272	0.432744	0.445008	0.269224	0.34164	0.273312	0.243528	0.265136	0.304264	0.561224	0.42398399999999997	0.43741599999999997	0.346896	0.339304
38	Pithecia pithecia	0.30429	0.5380619999999999	0.464646	0.530334	0.489762	0.35017499999999996	0.315399	0.33327	0.22894199999999998	0.44146199999999997	0.30284099999999997	0.568008	0.38833199999999995	0.5713889999999999	0.48638099999999995	0.572355	0.562695	0.44580899999999996	0.49410899999999996	0.27386099999999997	0.404271	0.27048	0.307671	0.272895	0.354039	0.5530349999999999	0.47285699999999997	0.42987	0.394128	0.349209
39	Pithecia pithecia	0.284358	0.337644	0.47309999999999997	0.309258	0.49999199999999994	0.116532	0.301788	0.12001799999999999	0.198204	0.251988	0.255972	0.411348	0.364038	0.42429599999999995	0.45666599999999996	0.432762	0.58266	0.22957799999999998	0.502482	0.07918199999999999	0.37599	0.076692	0.26892	0.080178	0.34760399999999997	0.376488	0.468618	0.23903999999999997	0.376986	0.12499799999999998
0	Callicebus bernhardi	0.140798	0.8906660000000001	0.301371	0.842415	0.358323	0.679469	0.17639300000000002	0.6557390000000001	0.075936	0.790209	0.165319	0.938126	0.246792	0.931007	0.323519	0.91756	0.433468	0.766479	0.351204	0.613025	0.265776	0.621726	0.15740900000000002	0.597205	0.206451	0.904904	0.30849000000000004	0.7696430000000001	0.276059	0.67235
1	Callicebus bernhardi	0.144504	0.347976	0.263736	0.31104000000000004	0.292896	0.156168	0.1458	0.160704	0.08618400000000001	0.266328	0.143208	0.375192	0.24105600000000002	0.353808	0.324	0.328536	0.36936	0.23328000000000002	0.321408	0.10756800000000001	0.237816	0.10562400000000001	0.158112	0.08748	0.206712	0.350568	0.274752	0.23976	0.247536	0.18144000000000002
2	Callicebus bernhardi	0.149532	0.9030560000000001	0.296132	0.881066	0.328384	0.7139420000000001	0.16859000000000002	0.702214	0.082096	0.79164	0.141469	0.9382400000000001	0.230162	0.934575	0.31005900000000003	0.931643	0.39582	0.804834	0.331316	0.638443	0.254351	0.6487050000000001	0.156862	0.636977	0.206706	0.914784	0.286603	0.7989700000000001	0.25508400000000003	0.7234710000000001
3	Callicebus bernhardi	0.21432	0.9256800000000001	0.37696	0.89224	0.40128	0.72428	0.22344	0.7106	0.16264	0.8360000000000001	0.22344	0.96216	0.32148000000000004	0.94772	0.41496	0.9234	0.48868	0.7873600000000001	0.42028000000000004	0.64448	0.34048	0.65132	0.25156	0.63612	0.2964	0.9386000000000001	0.37544	0.81016	0.33136000000000004	0.7174400000000001
4	Callicebus bernhardi	0.14628	0.37683	0.290175	0.349005	0.34344	0.18126	0.155025	0.16854	0.06042	0.28461000000000003	0.13356	0.425325	0.24327000000000001	0.422145	0.33787500000000004	0.407835	0.41817	0.28143	0.35934	0.10653	0.255195	0.11686500000000001	0.16218000000000002	0.104145	0.19557	0.399885	0.30051	0.27189	0.259965	0.196365
5	Callicebus cupreus	0.217986	0.885085	0.37104000000000004	0.868079	0.420512	0.683332	0.241176	0.664007	0.14918900000000002	0.779184	0.213348	0.9160050000000001	0.299924	0.906729	0.37645100000000004	0.903637	0.468438	0.775319	0.405052	0.601394	0.323114	0.608351	0.235765	0.591345	0.281372	0.8796740000000001	0.358672	0.764497	0.328525	0.6771480000000001
6	Callicebus cupreus	0.192024	0.329184	0.337566	0.303276	0.387096	0.144018	0.221742	0.130302	0.115824	0.23621999999999999	0.179832	0.387096	0.271272	0.376428	0.36957	0.355854	0.457962	0.24003	0.372618	0.08763	0.291846	0.112776	0.19430999999999998	0.089916	0.25908	0.33527999999999997	0.333756	0.224028	0.301752	0.163068
7	Callicebus cupreus	0.14080199999999998	0.919755	0.302043	0.906129	0.328538	0.7494299999999999	0.163512	0.7282339999999999	0.074943	0.834971	0.139288	0.9576049999999999	0.227857	0.952306	0.31491199999999997	0.9454929999999999	0.39591099999999996	0.8274009999999999	0.335351	0.66616	0.264193	0.676001	0.170325	0.6608609999999999	0.20893199999999998	0.9250539999999999	0.284632	0.81756	0.258894	0.742617
8	Callicebus cupreus	0.158388	0.968016	0.332052	0.947916	0.373056	0.7782720000000001	0.17688	0.733248	0.103716	0.8578680000000001	0.15276	0.997764	0.256476	1.001784	0.343308	0.996156	0.43014	0.862692	0.354564	0.676164	0.26532	0.676164	0.192156	0.664908	0.22270800000000002	0.9849	0.322404	0.86028	0.28944000000000003	0.750132
9	Callicebus cupreus	0.288562	0.346792	0.445783	0.339675	0.489132	0.16822	0.316383	0.152045	0.218039	0.276916	0.284033	0.412139	0.380436	0.410845	0.463899	0.401787	0.554479	0.253624	0.45742900000000003	0.08411	0.380436	0.100285	0.27174	0.087992	0.328029	0.373319	0.432196	0.254271	0.385612	0.178572
10	Callicebus cupreus	0.19968000000000002	0.62656	0.34368000000000004	0.60416	0.37632000000000004	0.41792	0.20096000000000003	0.41280000000000006	0.13056	0.53632	0.19584000000000001	0.6656000000000001	0.2848	0.65856	0.37632000000000004	0.6464000000000001	0.45376000000000005	0.51776	0.37888000000000005	0.37056000000000006	0.29696	0.3808	0.19584000000000001	0.36352	0.24576000000000003	0.6412800000000001	0.34112000000000003	0.5235200000000001	0.28352000000000005	0.43264
11	Callicebus cupreus	0.214065	0.6370830000000001	0.39298500000000003	0.615357	0.432603	0.467109	0.258156	0.431325	0.152721	0.553374	0.207036	0.675423	0.311193	0.665199	0.417906	0.658809	0.500337	0.534204	0.40640400000000004	0.35784	0.322695	0.362952	0.22876200000000002	0.34186500000000003	0.286272	0.650502	0.372537	0.534204	0.34186500000000003	0.46199700000000005
12	Callicebus cupreus	0.26488	0.753368	0.417032	0.715176	0.448448	0.555632	0.274736	0.534688	0.188496	0.65296	0.25872	0.782936	0.360976	0.765072	0.441056	0.755216	0.521752	0.639408	0.448448	0.48232800000000003	0.364672	0.48232800000000003	0.264264	0.472472	0.32648	0.74844	0.408408	0.633864	0.365288	0.55748
13	Callicebus cupreus	0.292842	0.32729400000000003	0.458722	0.283272	0.46574	0.129514	0.307516	0.120582	0.21692	0.27306400000000003	0.279444	0.397474	0.386628	0.373868	0.463188	0.352176	0.541662	0.215644	0.444048	0.077198	0.37642	0.089958	0.278168	0.07656	0.358556	0.33814	0.436392	0.209264	0.38152400000000003	0.137808
14	Callicebus cupreus	0.254409	0.573194	0.405445	0.537911	0.44196599999999997	0.396779	0.27297899999999997	0.379447	0.168987	0.49024799999999996	0.242648	0.6029059999999999	0.32992699999999997	0.593002	0.412254	0.578765	0.49024799999999996	0.471059	0.407921	0.313214	0.33364099999999997	0.314452	0.234601	0.304548	0.313833	0.573194	0.393065	0.466726	0.35283	0.40111199999999997
15	Callicebus cupreus	0.278568	0.7339439999999999	0.446472	0.70914	0.496716	0.5628599999999999	0.318636	0.5253359999999999	0.22450799999999999	0.627096	0.280476	0.761292	0.37269599999999997	0.7689239999999999	0.45982799999999996	0.75684	0.5647679999999999	0.641724	0.48335999999999996	0.46936799999999995	0.40449599999999997	0.475728	0.295104	0.460464	0.33708	0.7460279999999999	0.44138399999999994	0.627732	0.40831199999999995	0.54696
16	Callicebus cupreus	0.22464	0.659568	0.389376	0.612144	0.416832	0.460512	0.257712	0.447408	0.152256	0.551616	0.219024	0.70512	0.332592	0.682032	0.416832	0.6495839999999999	0.481728	0.539136	0.408096	0.3744	0.335088	0.380016	0.229632	0.37252799999999997	0.306384	0.660192	0.378144	0.529776	0.33072	0.46799999999999997
17	Callicebus cupreus	0.276424	0.682184	0.45140800000000003	0.649216	0.505298	0.490716	0.30875800000000003	0.458382	0.228874	0.5706	0.2853	0.711982	0.372792	0.70691	0.48437600000000003	0.692328	0.561724	0.577574	0.493886	0.40576	0.403224	0.40576	0.311294	0.388642	0.34172600000000003	0.69106	0.43936200000000003	0.575672	0.409564	0.486278
18	Callicebus cupreus	0.289835	0.635089	0.44207799999999997	0.6204379999999999	0.500045	0.47265399999999996	0.327418	0.44717399999999996	0.231231	0.539539	0.28665	0.6739459999999999	0.377104	0.6701239999999999	0.459277	0.66248	0.551642	0.545272	0.47201699999999996	0.377741	0.387933	0.39366599999999996	0.295568	0.368186	0.345254	0.660569	0.440167	0.558012	0.401947	0.47392799999999996
19	Callicebus hoffmannsi	0.200625	0.60875	0.37	0.575625	0.3975	0.43062500000000004	0.236875	0.408125	0.135	0.51	0.20500000000000002	0.641875	0.295625	0.63	0.3875	0.61125	0.4675	0.49125	0.383125	0.34625	0.313125	0.35875	0.216875	0.33	0.255	0.613125	0.349375	0.499375	0.32125	0.431875
20	Callicebus hoffmannsi	0.225	0.64875	0.400625	0.6	0.433125	0.443125	0.239375	0.413125	0.150625	0.555625	0.215625	0.68625	0.32875	0.670625	0.4175	0.6431250000000001	0.501875	0.5025000000000001	0.4175	0.34750000000000003	0.335625	0.353125	0.210625	0.345625	0.305625	0.65125	0.38375000000000004	0.5231250000000001	0.34375	0.45
21	Callicebus hoffmannsi	0.19345199999999999	0.6961639999999999	0.362558	0.683662	0.41980399999999995	0.534296	0.23293199999999997	0.502054	0.11646599999999999	0.6007539999999999	0.206612	0.7428819999999999	0.308602	0.7409079999999999	0.41059199999999996	0.7349859999999999	0.48034	0.607992	0.398748	0.42506799999999995	0.307944	0.436254	0.186214	0.42506799999999995	0.25596199999999997	0.7257739999999999	0.37374399999999997	0.5961479999999999	0.34281799999999996	0.5073179999999999
22	Callicebus hoffmannsi	0.213826	0.380494	0.359176	0.34884	0.38695399999999996	0.193154	0.222224	0.179588	0.146642	0.292638	0.208012	0.416024	0.299744	0.414086	0.37984799999999996	0.39083	0.44961599999999996	0.267444	0.366282	0.1292	0.28747	0.14858	0.20026	0.133722	0.27132	0.38695399999999996	0.354008	0.26486	0.301682	0.18992399999999998
23	Callicebus hoffmannsi	0.261324	0.637092	0.39657600000000004	0.612	0.454104	0.475524	0.27846	0.44982	0.164628	0.529992	0.22644	0.659736	0.331704	0.653616	0.44002800000000003	0.648108	0.508572	0.551412	0.44553600000000004	0.37026000000000003	0.35802	0.374544	0.237456	0.357408	0.31518	0.6413760000000001	0.40392	0.5281560000000001	0.366588	0.461448
24	Callicebus hoffmannsi	0.28465799999999997	0.7342169999999999	0.45206699999999994	0.697224	0.49219499999999994	0.538593	0.308484	0.524172	0.20440199999999997	0.6508259999999999	0.27211799999999997	0.7705829999999999	0.378708	0.768702	0.470877	0.7517729999999999	0.5486249999999999	0.6382859999999999	0.46335299999999996	0.47965499999999994	0.37431899999999996	0.506616	0.276507	0.47213099999999997	0.344223	0.7411139999999999	0.437646	0.617595	0.388113	0.546744
25	Callicebus hoffmannsi	0.276424	0.601032	0.410198	0.539534	0.448238	0.403224	0.27262000000000003	0.38991000000000003	0.178788	0.514808	0.2536	0.646046	0.369622	0.6086400000000001	0.441264	0.577574	0.50086	0.45965	0.40195600000000004	0.314464	0.324608	0.30875800000000003	0.232678	0.310026	0.340458	0.597228	0.40576	0.476134	0.355674	0.410198
26	Callicebus hoffmannsi	0.252448	0.33488	0.430192	0.29366400000000004	0.45080000000000003	0.171304	0.2737	0.15005200000000002	0.1771	0.274988	0.23828000000000002	0.410872	0.33874400000000005	0.404432	0.430192	0.394772	0.5319440000000001	0.256956	0.426972	0.09273600000000001	0.340032	0.10626000000000001	0.252448	0.09531200000000001	0.30332400000000004	0.358708	0.425684	0.23570400000000002	0.35162400000000005	0.163576
27	Callicebus hoffmannsi	0.34200200000000003	0.612701	0.5243610000000001	0.5767340000000001	0.5679000000000001	0.463154	0.37355200000000005	0.434128	0.280795	0.550232	0.32748900000000003	0.666336	0.423401	0.6593950000000001	0.5212060000000001	0.64993	0.6202730000000001	0.531302	0.51742	0.34137100000000004	0.442962	0.36598	0.33190600000000003	0.34200200000000003	0.40320900000000004	0.6392030000000001	0.519313	0.5230990000000001	0.46694	0.46126100000000003
28	Callicebus hoffmannsi	0.235764	0.716616	0.394938	0.684648	0.443556	0.533466	0.240426	0.507492	0.160506	0.620712	0.229104	0.7612380000000001	0.346986	0.747252	0.431568	0.72594	0.507492	0.614052	0.428238	0.423576	0.346986	0.440226	0.22644	0.407592	0.30969	0.731268	0.390942	0.592074	0.358974	0.518814
29	Callicebus hoffmannsi	0.24012999999999998	0.7139	0.39783699999999994	0.6976749999999999	0.42898899999999995	0.5561929999999999	0.266739	0.5159549999999999	0.168091	0.6438079999999999	0.22974599999999998	0.7573829999999999	0.32514899999999997	0.7437539999999999	0.424446	0.7372639999999999	0.49583599999999994	0.6210929999999999	0.42509499999999995	0.45300199999999996	0.336831	0.45559799999999995	0.24012999999999998	0.44975699999999996	0.292699	0.7353169999999999	0.387453	0.618497	0.35565199999999997	0.5555439999999999
30	Callicebus hoffmannsi	0.189414	0.664806	0.34416399999999997	0.6388079999999999	0.382542	0.499533	0.20860299999999998	0.463012	0.12503799999999998	0.5762889999999999	0.183224	0.692661	0.27854999999999996	0.681519	0.369543	0.677186	0.436395	0.566385	0.37263799999999997	0.405445	0.27854999999999996	0.409778	0.18631899999999998	0.40296899999999997	0.248219	0.672234	0.332403	0.565766	0.303929	0.503247
31	Callicebus moloch	0.1832	0.9656	0.3896	0.9248000000000001	0.44480000000000003	0.7616	0.2464	0.7232000000000001	0.1192	0.8608	0.2	1.0088000000000001	0.33280000000000004	1.0168000000000001	0.4504	0.9928	0.5584	0.8584	0.47440000000000004	0.6568	0.3416	0.6696000000000001	0.22240000000000001	0.6496000000000001	0.2656	0.9912000000000001	0.38720000000000004	0.8488	0.3544	0.8008000000000001
32	Callicebus moloch	0.163968	0.850752	0.32860799999999996	0.8245439999999999	0.37363199999999996	0.641088	0.18950399999999998	0.616896	0.095424	0.751968	0.155904	0.8984639999999999	0.277536	0.888384	0.358176	0.877632	0.46099199999999996	0.753984	0.402528	0.585984	0.299712	0.593376	0.17404799999999998	0.5839679999999999	0.23385599999999998	0.875616	0.338688	0.743232	0.3024	0.676704
33	Callicebus moloch	0.174124	0.38014200000000004	0.34049	0.343076	0.393934	0.15516	0.204294	0.128438	0.110336	0.248256	0.1724	0.416346	0.281012	0.408588	0.372384	0.388762	0.467204	0.243946	0.39134800000000003	0.09913000000000001	0.300838	0.089648	0.187916	0.074994	0.262048	0.390486	0.3448	0.251704	0.29739	0.18964
34	Callicebus moloch	0.198832	0.882704	0.369456	0.851056	0.416928	0.664608	0.221536	0.6673600000000001	0.11214400000000001	0.765744	0.167184	0.924672	0.303408	0.9253600000000001	0.414176	0.919856	0.500864	0.7650560000000001	0.43481600000000004	0.5841120000000001	0.30616	0.586864	0.19264	0.583424	0.28483200000000003	0.8833920000000001	0.390784	0.758864	0.34262400000000004	0.680432
35	Callicebus moloch	0.18834499999999998	0.888905	0.317615	0.858325	0.363485	0.69778	0.200855	0.6831849999999999	0.113285	0.78674	0.168885	0.933385	0.27105	0.930605	0.35306	0.906975	0.428815	0.777705	0.369045	0.61438	0.28912	0.630365	0.18834499999999998	0.6206349999999999	0.23838499999999999	0.89238	0.33082	0.763805	0.295375	0.6887449999999999
36	Callicebus moloch	0.144752	0.792816	0.30212	0.75364	0.33532	0.5976	0.155376	0.594944	0.08964	0.725752	0.141432	0.8399599999999999	0.234392	0.8399599999999999	0.303448	0.82336	0.409688	0.685912	0.33532	0.533856	0.247008	0.5537759999999999	0.152056	0.549128	0.205176	0.809416	0.298136	0.679936	0.26228	0.613536
37	Callicebus moloch	0.25396799999999997	0.555984	0.416832	0.56472	0.47424	0.41121599999999997	0.29952	0.37128	0.20904	0.461136	0.2496	0.589056	0.346944	0.594672	0.432432	0.5903039999999999	0.524784	0.481728	0.43679999999999997	0.298272	0.363792	0.310752	0.276432	0.298272	0.308256	0.576576	0.409968	0.463008	0.376272	0.394368
38	Callicebus moloch	0.22071400000000002	0.6758550000000001	0.37482200000000004	0.6608360000000001	0.40486000000000005	0.494974	0.225285	0.48909700000000006	0.149537	0.5759460000000001	0.205042	0.701322	0.286667	0.703281	0.388535	0.686956	0.46820100000000003	0.5759460000000001	0.37482200000000004	0.382658	0.28601400000000005	0.38984100000000005	0.20569500000000002	0.39245300000000005	0.264465	0.686956	0.366333	0.567457	0.316052	0.506075
39	Callicebus moloch	0.223709	0.586515	0.385241	0.552542	0.41472699999999996	0.421137	0.24165699999999998	0.408317	0.151917	0.528825	0.191659	0.6493329999999999	0.291655	0.6454869999999999	0.381395	0.628821	0.46985299999999997	0.507031	0.38972799999999996	0.35062699999999997	0.301911	0.358319	0.196146	0.33588399999999996	0.27114299999999997	0.6204879999999999	0.36152399999999996	0.48716	0.32434599999999997	0.419855
40	Callicebus moloch	0.21921300000000002	0.617274	0.35893800000000003	0.58995	0.396198	0.448983	0.215487	0.419175	0.16146	0.530334	0.221076	0.647082	0.29808	0.644598	0.383778	0.622863	0.45457200000000003	0.5073570000000001	0.381915	0.362043	0.314847	0.377568	0.209898	0.359559	0.27758700000000003	0.631557	0.35397	0.5148090000000001	0.314226	0.45457200000000003
41	Callicebus moloch	0.239907	0.37979999999999997	0.403854	0.34815	0.448797	0.205725	0.264594	0.18673499999999998	0.174708	0.277887	0.22788	0.414615	0.32726099999999997	0.41334899999999997	0.413982	0.397524	0.494373	0.275355	0.41145	0.119637	0.32726099999999997	0.122802	0.239907	0.11394	0.29751	0.39246	0.390561	0.277887	0.347517	0.224082
42	Callicebus moloch	0.184462	0.5837169999999999	0.337974	0.559576	0.381923	0.41473	0.209222	0.394922	0.118229	0.49705699999999997	0.177653	0.604144	0.269884	0.6010489999999999	0.37820899999999996	0.578765	0.440728	0.480344	0.362734	0.32126099999999996	0.276074	0.325594	0.183224	0.314452	0.24140999999999999	0.596097	0.31940399999999997	0.48839099999999996	0.290311	0.418444
43	Callicebus moloch	0.29376	0.42752	0.4544	0.42688000000000004	0.50688	0.25216	0.3264	0.23616	0.24512000000000003	0.34304	0.28224000000000005	0.48000000000000004	0.38208000000000003	0.4832	0.48192	0.46528	0.56128	0.32704000000000005	0.5056	0.17152	0.40832	0.17472000000000001	0.30016000000000004	0.16448000000000002	0.35328000000000004	0.44992000000000004	0.45504000000000006	0.33280000000000004	0.41600000000000004	0.25792000000000004
44	Callicebus moloch	0.272	0.46208000000000005	0.43776000000000004	0.44480000000000003	0.48192	0.28096000000000004	0.29376	0.25920000000000004	0.20736000000000002	0.35648	0.26048000000000004	0.49600000000000005	0.35840000000000005	0.50432	0.45696000000000003	0.48448	0.5376000000000001	0.37056000000000006	0.46272	0.19776000000000002	0.3808	0.20032000000000003	0.272	0.192	0.32512	0.48064	0.42368000000000006	0.36992	0.39168000000000003	0.2912
45	Callicebus moloch	0.2144	0.6208	0.35008	0.6048	0.3936	0.44352	0.22080000000000002	0.42432000000000003	0.13696	0.54656	0.1952	0.656	0.28224000000000005	0.65664	0.35712000000000005	0.64768	0.44544000000000006	0.5344000000000001	0.35712000000000005	0.37248000000000003	0.27328	0.38464000000000004	0.18624000000000002	0.37824	0.25856	0.64	0.34432	0.52288	0.29760000000000003	0.44224
46	Callicebus moloch	0.201295	0.635	0.34099500000000005	0.602615	0.387985	0.45593	0.21844000000000002	0.441325	0.125095	0.5372100000000001	0.18669000000000002	0.6629400000000001	0.28448	0.659765	0.36322000000000004	0.640715	0.429895	0.52705	0.349885	0.39751000000000003	0.28003500000000003	0.40894	0.20256500000000002	0.38608000000000003	0.254635	0.640715	0.32893	0.5302250000000001	0.28956000000000004	0.49276000000000003
47	Callicebus nigrifrons	0.16585	0.3534	0.3503	0.34565	0.38439999999999996	0.1643	0.208475	0.148025	0.11005	0.2697	0.172825	0.406875	0.284425	0.40454999999999997	0.39292499999999997	0.39602499999999996	0.4836	0.251875	0.423925	0.082925	0.31155	0.087575	0.220875	0.05735	0.24955	0.37587499999999996	0.338675	0.24412499999999998	0.296825	0.19065
48	Callicebus nigrifrons	0.231672	0.9243239999999999	0.390848	0.888076	0.436552	0.73678	0.252948	0.7241719999999999	0.135536	0.817944	0.19936399999999999	0.958996	0.312836	0.962148	0.412912	0.944812	0.495652	0.832128	0.443644	0.654828	0.332536	0.647736	0.231672	0.6367039999999999	0.286832	0.9148679999999999	0.371148	0.817944	0.341204	0.750964
49	Callicebus nigrifrons	0.191634	0.914546	0.352108	0.895071	0.422218	0.72447	0.226689	0.7049949999999999	0.118408	0.827298	0.187739	0.971413	0.296799	0.9589489999999999	0.390279	0.948043	0.49856	0.816392	0.43468199999999996	0.6411169999999999	0.313158	0.637222	0.209551	0.633327	0.275766	0.918441	0.362235	0.79458	0.329517	0.756409
50	Callicebus nigrifrons	0.1526	0.372344	0.32809	0.347928	0.399049	0.189987	0.201432	0.151074	0.09156	0.283073	0.154126	0.436436	0.270102	0.429569	0.367766	0.437199	0.489083	0.261709	0.42728	0.081641	0.302911	0.0763	0.189224	0.063329	0.233478	0.394471	0.344113	0.270865	0.322749	0.212877
51	Callicebus nigrifrons	0.165635	0.9263	0.335195	0.88862	0.39878	0.737115	0.211165	0.71592	0.104405	0.829745	0.167205	0.97497	0.272395	0.97026	0.380725	0.963195	0.46158	0.84152	0.37523	0.635065	0.28103	0.64056	0.18055	0.64213	0.239425	0.930225	0.333625	0.82268	0.297515	0.759095
52	Callicebus nigrifrons	0.240838	0.26845	0.440258	0.264615	0.460967	0.07439899999999999	0.278421	0.079768	0.138827	0.208624	0.240838	0.377364	0.369694	0.366626	0.482443	0.362024	0.540735	0.187148	0.478608	0.039117	0.38196599999999997	0.042952	0.25311	0.041417999999999996	0.32981	0.284557	0.437957	0.174876	0.397306	0.06136
53	Callicebus nigrifrons	0.144551	0.9337840000000001	0.300697	0.911367	0.362537	0.758313	0.166968	0.7243010000000001	0.061840000000000006	0.8294290000000001	0.136048	0.976299	0.238857	0.975526	0.35480700000000004	0.960839	0.44370200000000004	0.841024	0.366402	0.639271	0.23963	0.644682	0.142232	0.63386	0.21644000000000002	0.929919	0.309973	0.823245	0.265139	0.748264
54	Callicebus nigrifrons	0.177944	0.943254	0.342316	0.913848	0.40716	0.732134	0.221676	0.713284	0.113854	0.835432	0.178698	0.97266	0.295568	0.963612	0.39962	0.956826	0.488592	0.824122	0.416962	0.65598	0.315172	0.650702	0.213382	0.646932	0.255606	0.943254	0.34307	0.827892	0.321204	0.74646
55	Callicebus personatus	0.18408	0.94692	0.38688	0.94146	0.46721999999999997	0.77298	0.24726	0.72852	0.12558	0.8431799999999999	0.17238	1.00074	0.30108	0.9952799999999999	0.3978	0.98826	0.50544	0.85878	0.45317999999999997	0.65286	0.33462	0.6364799999999999	0.23478	0.6380399999999999	0.28236	0.9617399999999999	0.37986	0.8431799999999999	0.3432	0.78312
56	Callicebus personatus	0.17578	1.053082	0.34516800000000003	1.0171270000000001	0.394706	0.868513	0.22372	0.851734	0.108664	0.952408	0.165393	1.085042	0.249288	1.084243	0.331585	1.0778510000000001	0.449837	0.936428	0.376329	0.782221	0.294032	0.786216	0.202147	0.772633	0.234906	1.068263	0.346766	0.940423	0.294032	0.861322
57	Callicebus personatus	0.157168	0.8542719999999999	0.29703999999999997	0.84224	0.34892799999999996	0.683568	0.188	0.6640159999999999	0.09024	0.758768	0.13611199999999998	0.8881119999999999	0.224848	0.899392	0.31057599999999996	0.891872	0.40231999999999996	0.7813279999999999	0.329376	0.603856	0.248912	0.618896	0.16619199999999998	0.600096	0.208304	0.876832	0.291024	0.7647839999999999	0.268464	0.692592
58	Callicebus personatus	0.182284	0.9607720000000001	0.38048800000000005	0.9464440000000001	0.44814800000000005	0.7705280000000001	0.259496	0.7410760000000001	0.108256	0.850924	0.204572	1.0156960000000002	0.332728	1.0061440000000001	0.460884	0.997388	0.551628	0.8676400000000001	0.5022760000000001	0.66068	0.37093600000000004	0.66466	0.22288000000000002	0.6391880000000001	0.273028	0.986244	0.378896	0.841372	0.33352400000000004	0.7928160000000001
59	Callicebus personatus	0.262318	0.378266	0.458626	0.344974	0.508564	0.193438	0.300776	0.15670199999999998	0.18941999999999998	0.26977999999999996	0.257152	0.41901999999999995	0.379414	0.42303799999999997	0.489048	0.41614999999999996	0.5762959999999999	0.291018	0.49536199999999997	0.11192999999999999	0.395486	0.103894	0.28470399999999996	0.10274599999999999	0.34382599999999996	0.383432	0.44484999999999997	0.27838999999999997	0.40753999999999996	0.20376999999999998
60	Callicebus personatus	0.30377400000000004	0.5927730000000001	0.48580200000000007	0.5330820000000001	0.548448	0.36760200000000004	0.345735	0.36464700000000005	0.23462700000000003	0.500577	0.30791100000000005	0.6294150000000001	0.442659	0.604593	0.569724	0.56145	0.6300060000000001	0.45270600000000005	0.5330820000000001	0.29550000000000004	0.442659	0.292545	0.313821	0.30318300000000004	0.40542600000000006	0.5738610000000001	0.47871	0.446205	0.44738700000000003	0.38060400000000005
61	Callicebus personatus	0.280953	0.631408	0.44764	0.626107	0.510074	0.481213	0.324539	0.438805	0.222053	0.521854	0.278597	0.6661590000000001	0.38285	0.679706	0.47709	0.67735	0.587233	0.556605	0.510074	0.368714	0.414067	0.36223500000000003	0.31217	0.361646	0.366358	0.649078	0.444106	0.550126	0.416423	0.481802
62	Callicebus personatus	0.2516	0.579568	0.439264	0.558848	0.50024	0.410848	0.311392	0.37	0.20128	0.48425599999999996	0.26107199999999997	0.61864	0.36704	0.621008	0.458208	0.61864	0.5665439999999999	0.486624	0.50024	0.292448	0.400784	0.29126399999999997	0.28712	0.293632	0.31967999999999996	0.595552	0.43097599999999997	0.48603199999999996	0.40256	0.409664
63	Callicebus personatus	0.27350399999999997	0.604432	0.44577599999999995	0.615088	0.53576	0.446368	0.33743999999999996	0.40670399999999995	0.21489599999999998	0.504976	0.282976	0.6393599999999999	0.391312	0.6464639999999999	0.510896	0.647648	0.6038399999999999	0.530432	0.524512	0.330928	0.426832	0.351056	0.308432	0.33211199999999996	0.343952	0.62456	0.44932799999999995	0.5221439999999999	0.407888	0.477744
64	Callicebus personatus	0.263872	0.486514	0.42584700000000003	0.437038	0.484158	0.278597	0.288021	0.262105	0.180234	0.395219	0.263872	0.525977	0.371659	0.517731	0.464132	0.503006	0.557194	0.36223500000000003	0.467666	0.201438	0.386973	0.206739	0.259749	0.205561	0.337497	0.47709	0.421135	0.352811	0.389918	0.293911
65	Callicebus personatus	0.296112	0.61491	0.47282399999999997	0.5671499999999999	0.528942	0.389244	0.317007	0.38387099999999996	0.19701	0.502674	0.278202	0.676998	0.39103499999999997	0.661476	0.500286	0.641178	0.5880449999999999	0.49849499999999997	0.508644	0.30924599999999997	0.420885	0.32835	0.288948	0.311037	0.373722	0.640581	0.458496	0.49371899999999996	0.422079	0.423273
66	Callicebus personatus	0.227766	0.664785	0.40223699999999996	0.6513209999999999	0.46002	0.502656	0.274329	0.46002	0.17390999999999998	0.558195	0.23169299999999998	0.695079	0.327063	0.684981	0.425238	0.677688	0.520608	0.576147	0.443751	0.40335899999999997	0.355113	0.40335899999999997	0.265914	0.389895	0.29340299999999997	0.669273	0.38484599999999997	0.5643659999999999	0.346137	0.5183639999999999
67	Callicebus personatus	0.18126	0.6606299999999999	0.35225999999999996	0.61959	0.39671999999999996	0.46055999999999997	0.20862	0.42635999999999996	0.11685	0.55176	0.1767	0.68514	0.29241	0.67431	0.39558	0.64752	0.47309999999999997	0.5375099999999999	0.39558	0.36423	0.30096	0.36879	0.18012	0.36651	0.23768999999999998	0.66633	0.34598999999999996	0.5415	0.29924999999999996	0.49533
68	Callicebus personatus	0.18651600000000002	0.57618	0.355212	0.556578	0.44074800000000003	0.40273200000000003	0.236412	0.376002	0.127116	0.476982	0.191862	0.6225120000000001	0.303534	0.618948	0.39798	0.611226	0.50787	0.49420800000000004	0.437778	0.318978	0.346302	0.320166	0.209682	0.300564	0.275616	0.577962	0.37125	0.45856800000000003	0.32135400000000003	0.437184
69	Callicebus personatus	0.213156	0.5942010000000001	0.42115500000000006	0.585033	0.46699500000000005	0.38849400000000006	0.262434	0.358125	0.16101300000000002	0.48876900000000006	0.221178	0.6331650000000001	0.33405900000000005	0.635457	0.45095100000000005	0.615402	0.5483610000000001	0.49908300000000005	0.468714	0.323745	0.36729300000000004	0.313431	0.25040100000000004	0.31457700000000005	0.28592700000000004	0.6148290000000001	0.39880800000000005	0.49507200000000007	0.365574	0.432615
70	Callicebus personatus	0.256542	0.698464	0.453284	0.676338	0.534612	0.521456	0.31813600000000003	0.474812	0.195546	0.60398	0.270296	0.740324	0.394082	0.748696	0.52325	0.730158	0.6279	0.619528	0.534014	0.398866	0.425178	0.417404	0.309764	0.396474	0.32351800000000003	0.719394	0.46046	0.599794	0.419198	0.531622
0	Aotus azarae	0.263252	0.842252	0.419968	0.820636	0.457024	0.670096	0.281008	0.639216	0.195316	0.746524	0.238548	0.890116	0.337364	0.878536	0.418424	0.87236	0.514924	0.751156	0.470148	0.61374	0.387544	0.616056	0.279464	0.592896	0.336592	0.855376	0.40838800000000003	0.747296	0.380596	0.64462
2	Aotus azarae	0.158496	0.843534	0.336804	0.822198	0.32689799999999997	0.672084	0.140208	0.65913	0.094488	0.753618	0.151638	0.8763	0.245364	0.861822	0.334518	0.866394	0.395478	0.717804	0.305562	0.603504	0.215646	0.60198	0.12573	0.603504	0.242316	0.823722	0.309372	0.729996	0.227076	0.633984
3	Aotus azarae	0.269984	0.474832	0.42716	0.44556799999999996	0.42479999999999996	0.294528	0.26101599999999997	0.279424	0.187384	0.39884	0.265264	0.509288	0.351168	0.491824	0.43188	0.481912	0.48946399999999995	0.37146399999999996	0.413	0.22278399999999998	0.32662399999999997	0.21853599999999998	0.234584	0.21381599999999998	0.325208	0.480968	0.400728	0.37618399999999996	0.34456	0.280368
4	Aotus azarae	0.203943	0.508209	0.377742	0.507267	0.40506000000000003	0.36267	0.225138	0.328758	0.15448800000000001	0.418248	0.203943	0.536469	0.290607	0.538353	0.383865	0.532701	0.458283	0.422487	0.388575	0.264702	0.30709200000000003	0.261876	0.211008	0.259992	0.262347	0.519042	0.366438	0.417777	0.323106	0.33770700000000003
5	Aotus nigriceps	0.15774000000000002	0.5181520000000001	0.31548000000000004	0.505246	0.33699	0.33412200000000003	0.154872	0.314524	0.081738	0.41777200000000003	0.154872	0.545876	0.247126	0.538706	0.323606	0.529624	0.404866	0.398652	0.32982	0.27246000000000004	0.256208	0.263378	0.15965200000000002	0.26529	0.23039600000000002	0.5181520000000001	0.304008	0.41777200000000003	0.249038	0.31930400000000003
6	Aotus nigriceps	0.359352	0.529368	0.532266	0.50232	0.537579	0.340032	0.35017499999999996	0.311052	0.284487	0.43614899999999995	0.35500499999999996	0.5482049999999999	0.456435	0.5472389999999999	0.53613	0.5313	0.6047159999999999	0.40523699999999996	0.537579	0.26420099999999996	0.46271399999999996	0.263235	0.343896	0.2415	0.42697199999999996	0.531783	0.506184	0.41489699999999996	0.447741	0.310569
7	Aotus nigriceps	0.19019	0.90013	0.35805	0.87857	0.39577999999999997	0.71148	0.22252999999999998	0.67529	0.13552	0.79464	0.17325	0.9317	0.27258	0.9378599999999999	0.35805	0.9317	0.45199	0.8108099999999999	0.41118	0.64449	0.32878999999999997	0.6391	0.21098	0.60753	0.2618	0.9086	0.35342999999999997	0.79926	0.33264	0.68992
8	Aotus nigriceps	0.152633	0.862875	0.310635	0.822991	0.355121	0.673426	0.175643	0.637377	0.080535	0.757029	0.144963	0.898924	0.248508	0.885885	0.34515	0.872846	0.425685	0.745524	0.36816	0.604396	0.287625	0.609765	0.185614	0.566813	0.237003	0.868244	0.317538	0.747058	0.28379	0.658086
9	Aotus nigriceps	0.18544000000000002	0.2888	0.33896000000000004	0.26904	0.3876	0.1254	0.21204	0.09956000000000001	0.13224	0.21052	0.17252	0.33440000000000003	0.27208	0.3458	0.37772	0.32604	0.43472000000000005	0.20748	0.39748	0.06536	0.33212	0.06688000000000001	0.22192	0.047880000000000006	0.26676	0.32072	0.35036	0.20064	0.32680000000000003	0.11628000000000001
11	Aotus nigriceps	0.08816	0.8010400000000001	0.25612	0.77976	0.27892	0.6156	0.12692	0.5988800000000001	0.0342	0.72124	0.08284000000000001	0.8306800000000001	0.18088	0.83372	0.26068	0.8208000000000001	0.34048	0.71972	0.28652	0.56848	0.21508000000000002	0.56848	0.11552000000000001	0.5472	0.1748	0.8071200000000001	0.2508	0.7106	0.21280000000000002	0.61636
12	Aotus nigriceps	0.131472	0.7230960000000001	0.257715	0.729819	0.294318	0.608058	0.159858	0.570708	0.09935100000000001	0.6558660000000001	0.12474900000000001	0.753723	0.193473	0.76941	0.26892	0.7776270000000001	0.355572	0.6715530000000001	0.31374	0.5311170000000001	0.23231700000000002	0.5229	0.148653	0.524394	0.18899100000000002	0.7387830000000001	0.260703	0.6685650000000001	0.245763	0.603576
13	Aotus nigriceps	0.192072	0.61608	0.392298	0.577122	0.420384	0.383238	0.214722	0.370554	0.084258	0.502377	0.171687	0.657756	0.269988	0.641448	0.372819	0.631935	0.47112	0.488787	0.371913	0.31891200000000003	0.275877	0.328878	0.17667	0.306228	0.265458	0.62061	0.354699	0.491505	0.300339	0.37236600000000003
14	Aotus nigriceps	0.153	0.885	0.30075	0.885	0.3345	0.71475	0.15075	0.69225	0.09675	0.81075	0.135	0.9255	0.23925000000000002	0.93975	0.32475	0.933	0.4035	0.8145	0.354	0.65025	0.264	0.6615	0.17175	0.65175	0.225	0.9097500000000001	0.3045	0.7867500000000001	0.26475	0.6975
15	Aotus trivirgatus	0.224058	0.652914	0.40446	0.61311	0.429498	0.437202	0.23112	0.407028	0.15408	0.519378	0.218922	0.68373	0.335766	0.6586919999999999	0.418584	0.640716	0.488562	0.504612	0.411522	0.337692	0.326136	0.339618	0.228552	0.328062	0.321642	0.644568	0.389052	0.518736	0.335766	0.402534
18	Aotus trivirgatus	0.21018	0.47368	0.39866	0.46438	0.4123	0.30442	0.23126	0.2728	0.16616	0.36704	0.20708	0.50158	0.30318	0.49352	0.41044	0.48794	0.45694	0.37386	0.39184	0.2263	0.3162	0.21948	0.21824	0.20894	0.28954	0.47678	0.37572	0.37262	0.32674	0.27714
19	Aotus trivirgatus	0.27816	0.30988	0.454816	0.296216	0.476776	0.143472	0.294752	0.114192	0.213256	0.220088	0.284504	0.349408	0.370392	0.35282399999999997	0.450912	0.345504	0.528504	0.231312	0.46848	0.079544	0.386008	0.084912	0.277184	0.084912	0.359168	0.328912	0.43968799999999997	0.210328	0.388936	0.145912
20	Aotus trivirgatus	0.235216	0.5246	0.421632	0.506544	0.435296	0.350872	0.24888	0.3172	0.154696	0.438712	0.23619199999999999	0.557784	0.328424	0.562176	0.41968	0.547536	0.48556	0.431392	0.40992	0.26596	0.333792	0.266936	0.233264	0.257664	0.312808	0.5416799999999999	0.386496	0.429928	0.343064	0.323056
21	Aotus trivirgatus	0.192489	0.565554	0.336072	0.552387	0.35739	0.416328	0.197505	0.393756	0.126027	0.48467099999999996	0.16929	0.596277	0.259578	0.6056819999999999	0.33732599999999996	0.593769	0.40441499999999997	0.48905999999999994	0.344223	0.351747	0.280896	0.35864399999999996	0.179949	0.351747	0.255816	0.583737	0.32541299999999995	0.47589299999999995	0.28528499999999996	0.41695499999999996
22	Aotus trivirgatus	0.198982	0.439438	0.374664	0.438506	0.39377	0.28193	0.22181599999999999	0.261892	0.143994	0.353694	0.207836	0.47765	0.291716	0.487436	0.374664	0.473456	0.4427	0.367674	0.385382	0.224612	0.315482	0.22368	0.212962	0.213894	0.267018	0.467398	0.352762	0.371868	0.327598	0.283794
23	Aotus trivirgatus	0.184224	0.594486	0.36481199999999997	0.586608	0.41208	0.428442	0.202404	0.40238399999999996	0.12725999999999998	0.495708	0.1818	0.63327	0.279366	0.6411479999999999	0.3636	0.6411479999999999	0.46116599999999996	0.517524	0.40299	0.352692	0.326028	0.359358	0.204222	0.341178	0.259974	0.613272	0.358752	0.511464	0.32724	0.426018
24	Aotus trivirgatus	0.18335	0.588525	0.348175	0.586625	0.37145	0.41135	0.20045	0.41135	0.120175	0.502075	0.176225	0.60705	0.2717	0.62225	0.35625	0.62225	0.4275	0.4921	0.35862499999999997	0.35245	0.29735	0.3553	0.18525	0.35245	0.241775	0.606575	0.334875	0.505875	0.30685	0.40185
25	Aotus trivirgatus	0.196875	0.591875	0.379375	0.5906250000000001	0.401875	0.42875	0.22	0.404375	0.143125	0.498125	0.20625000000000002	0.625625	0.29875	0.624375	0.398125	0.615	0.458125	0.48875	0.40625	0.344375	0.3175	0.3375	0.215625	0.32375	0.285625	0.6062500000000001	0.3775	0.48562500000000003	0.325625	0.404375
26	Aotus trivirgatus	0.18154	0.65888	0.348	0.6554	0.37062	0.50576	0.19372	0.4698	0.11542	0.5597	0.17806	0.69136	0.26506	0.68904	0.34162	0.68266	0.41644	0.5742	0.36946	0.4292	0.28942	0.42282000000000003	0.19546	0.40774	0.25462	0.6757	0.33234	0.57884	0.2871	0.4901
27	Aotus trivirgatus	0.14152	0.55274	0.31958	0.52664	0.3393	0.4205	0.16762	0.3973	0.10324	0.48314	0.14674	0.59102	0.22504	0.58754	0.30856	0.58116	0.38918	0.48546	0.32422	0.38454	0.25114	0.3857	0.15196	0.35728	0.21054	0.5742	0.3132	0.4785	0.2697	0.42224
28	Aotus trivirgatus	0.189336	0.5319440000000001	0.35355600000000004	0.526792	0.37931600000000004	0.387044	0.205436	0.36064	0.12815600000000002	0.44758000000000003	0.18225200000000003	0.562212	0.27756400000000003	0.565432	0.36708	0.5512640000000001	0.423752	0.459172	0.37287600000000004	0.311052	0.294308	0.31234	0.19448800000000002	0.297528	0.268548	0.543536	0.34196400000000005	0.456596	0.305256	0.38253600000000004
29	Aotus trivirgatus	0.231632	0.446896	0.393328	0.439456	0.410192	0.27776	0.240064	0.257424	0.164672	0.37348800000000004	0.224192	0.49153600000000003	0.31347200000000003	0.495504	0.41267200000000004	0.480624	0.47864	0.369024	0.410192	0.21080000000000002	0.33579200000000003	0.21476800000000001	0.22964800000000002	0.20633600000000002	0.30752	0.46872	0.376464	0.360096	0.330832	0.263872
30	Aotus trivirgatus	0.1698	0.5280779999999999	0.346958	0.51506	0.36903199999999997	0.34865599999999997	0.1698	0.337902	0.11376599999999999	0.438084	0.165272	0.55468	0.262058	0.550152	0.34582599999999997	0.545058	0.404124	0.433556	0.340732	0.290358	0.2547	0.284132	0.162442	0.269982	0.245644	0.53204	0.333374	0.433556	0.26036	0.34016599999999997
31	Aotus trivirgatus	0.159885	0.6163409999999999	0.32541299999999995	0.62073	0.34923899999999997	0.47275799999999996	0.16929	0.43639199999999995	0.087153	0.538593	0.14232899999999998	0.6445559999999999	0.232617	0.642048	0.31851599999999997	0.6445559999999999	0.388113	0.529188	0.33732599999999996	0.38247	0.24703799999999998	0.373065	0.15298799999999999	0.35864399999999996	0.223212	0.627	0.3135	0.5411009999999999	0.24515699999999999	0.43639199999999995
32	Aotus trivirgatus	0.24255600000000002	0.46986000000000006	0.42410400000000004	0.4551	0.443784	0.296676	0.25731600000000004	0.274536	0.17908800000000002	0.39064800000000005	0.241572	0.5087280000000001	0.331116	0.5121720000000001	0.42410400000000004	0.497412	0.502824	0.38130000000000003	0.42312000000000005	0.22828800000000002	0.34686	0.232224	0.24058800000000002	0.22386	0.320292	0.48954000000000003	0.41672400000000004	0.372444	0.34686	0.29028000000000004
33	Aotus trivirgatus	0.16758	0.59787	0.32949	0.58716	0.35532	0.42651	0.17451	0.39690000000000003	0.10017000000000001	0.49392	0.16317	0.61992	0.25137000000000004	0.61992	0.33327	0.6142500000000001	0.40635000000000004	0.50337	0.34839000000000003	0.35784	0.26712	0.35469	0.16506	0.34146000000000004	0.24633000000000002	0.60039	0.32067	0.5021100000000001	0.28098	0.41013
34	Aotus trivirgatus	0.232766	0.579986	0.396731	0.5787	0.427595	0.42438000000000003	0.243697	0.406376	0.179397	0.504112	0.230194	0.621138	0.320857	0.62371	0.391587	0.622424	0.467461	0.504112	0.40959100000000004	0.362009	0.33243100000000003	0.371654	0.228908	0.356865	0.310569	0.601205	0.392873	0.499611	0.333717	0.414735
35	Aotus trivirgatus	0.323088	0.299556	0.482724	0.26711999999999997	0.483996	0.119568	0.312276	0.10621199999999999	0.23595599999999997	0.22450799999999999	0.311004	0.34725599999999995	0.401952	0.34343999999999997	0.47191199999999994	0.325632	0.5437799999999999	0.20288399999999998	0.47063999999999995	0.07059599999999999	0.398136	0.080136	0.29574	0.068052	0.39431999999999995	0.31418399999999996	0.460464	0.20161199999999999	0.405132	0.119568
36	Aotus trivirgatus	0.251704	0.526768	0.434496	0.494064	0.442088	0.342808	0.256376	0.32645599999999997	0.158848	0.45552	0.23885599999999998	0.570568	0.335216	0.564144	0.401792	0.549544	0.50224	0.41172	0.416976	0.284992	0.339304	0.287912	0.23652	0.270392	0.32762399999999997	0.541368	0.4088	0.42281599999999997	0.346896	0.334632
37	Aotus trivirgatus	0.223168	0.6263920000000001	0.38991000000000003	0.604836	0.40259	0.462186	0.219998	0.45648	0.154696	0.550312	0.223168	0.67838	0.303052	0.67521	0.384838	0.661896	0.45965	0.538266	0.396884	0.40639400000000003	0.31383	0.40639400000000003	0.20922000000000002	0.395616	0.297346	0.644144	0.366452	0.534462	0.321438	0.448238
0	Ateles belzebuth	0.24343800000000002	1.082987	0.48687600000000003	1.051777	0.518086	0.783371	0.252801	0.752161	0.12484	0.976873	0.230954	1.164133	0.368278	1.170375	0.549296	1.136044	0.621079	0.926937	0.539933	0.6741360000000001	0.390125	0.7084670000000001	0.224712	0.695983	0.333947	1.09235	0.48687600000000003	0.9144530000000001	0.396367	0.795855
1	Ateles belzebuth	0.231308	0.865152	0.474632	0.859144	0.5347120000000001	0.5377160000000001	0.273364	0.522696	0.141188	0.772028	0.21929200000000001	0.9312400000000001	0.36348400000000003	0.9402520000000001	0.51068	0.9462600000000001	0.603804	0.717956	0.5377160000000001	0.47162800000000005	0.399532	0.47162800000000005	0.24632800000000002	0.459612	0.336448	0.8861800000000001	0.47162800000000005	0.717956	0.40554	0.55574
F0	Aotus dindensis	1.13005	0.98559	1.438775	0.99258	1.56576	0.714145	1.19529	0.651235	1.04617	0.84346	1.140535	1.068305	1.312955	1.070635	1.47023	1.068305	1.683425	0.8621	1.54712	0.5825	1.36538	0.5825	1.159175	0.56619	1.27684	1.005395	1.42829	0.84579	1.387515	0.67337
F1	Carlocebus carmenensis	1.110324	0.742978	1.364428	0.7719790000000001	1.4196680000000002	0.5275420000000001	1.1628020000000001	0.465397	0.992939	0.664261	1.0675130000000002	0.8396480000000001	1.230471	0.8437910000000001	1.3713330000000001	0.850696	1.513576	0.609021	1.410001	0.374251	1.27052	0.38806100000000004	1.0909900000000001	0.35906	1.218042	0.784408	1.3837620000000002	0.6117830000000001	1.306426	0.52478
F2	Cebupithecia sarmientoni	0.231957	0.623025	0.40704300000000004	0.61983	0.441549	0.45369000000000004	0.247293	0.40129200000000004	0.156555	0.479889	0.23067900000000002	0.658809	0.327168	0.672228	0.433881	0.665199	0.5258970000000001	0.509922	0.45369000000000004	0.262629	0.34186500000000003	0.263907	0.240903	0.254961	0.29841300000000004	0.637722	0.40384800000000004	0.56871	0.332919	0.410238
F3	Dolichocebus gaimanesis	0.37945399999999996	0.41697	0.562966	0.41177199999999997	0.596866	0.24340199999999998	0.397082	0.222158	0.31414	0.342842	0.386912	0.46465599999999996	0.488838	0.466012	0.5704239999999999	0.466012	0.686136	0.331542	0.598222	0.146674	0.506466	0.164302	0.407026	0.13673	0.441152	0.4294	0.546694	0.318886	0.5227379999999999	0.26103
F4	Laventiana annectens	0.918007	0.324274	1.0893760000000001	0.302348	1.17131	0.135018	0.94628	0.10905300000000001	0.8528060000000001	0.23657	0.9203150000000001	0.383705	1.039754	0.379666	1.1770800000000001	0.36004800000000003	1.259014	0.23253100000000002	1.169002	0.06520100000000001	1.047832	0.062893	0.932432	0.053084000000000006	0.9959020000000001	0.328313	1.107263	0.21233600000000002	1.085337	0.16848400000000002
F5	Mohanamico hershkouitzi	0.243528	0.40296	0.404128	0.386024	0.442672	0.256376	0.240024	0.224256	0.1752	0.322368	0.23652	0.442672	0.334632	0.438584	0.4234	0.422232	0.519176	0.31302399999999997	0.45084799999999997	0.177536	0.343976	0.18104	0.226592	0.178704	0.306016	0.412304	0.399456	0.3212	0.357408	0.23944
F6	Neosaimiri fieldsi	0.156912	0.173257	0.222759	0.17279	0.248444	0.117217	0.167653	0.10554200000000001	0.134029	0.145237	0.156445	0.193338	0.199876	0.194272	0.251246	0.190536	0.285804	0.14383600000000002	0.256383	0.081258	0.209216	0.080324	0.163917	0.07892300000000001	0.183064	0.178394	0.228363	0.145704	0.204546	0.11254700000000001
F7	Neosaimiri fieldsi	0.13076000000000002	0.172323	0.199409	0.163917	0.233967	0.10180600000000001	0.139633	0.080324	0.093867	0.136364	0.128425	0.20081000000000002	0.175592	0.205013	0.22976400000000002	0.195673	0.279266	0.14150100000000002	0.245642	0.064446	0.189135	0.058842000000000005	0.139166	0.050903000000000004	0.171389	0.180262	0.20548	0.13356200000000001	0.201277	0.10040500000000001
F8	Neosaimiri fieldsi	0.159247	0.18960200000000002	0.24050500000000002	0.17932800000000002	0.265723	0.123755	0.166252	0.10414100000000001	0.131227	0.15878	0.158313	0.225561	0.212485	0.23023100000000002	0.260119	0.22229200000000002	0.30962100000000004	0.158313	0.26105300000000004	0.077055	0.218089	0.07892300000000001	0.155978	0.082192	0.194739	0.194739	0.242373	0.153176	0.215287	0.10694300000000001
F9	Nuciruptor rubricae	0.15584399999999998	0.42328	0.290524	0.411255	0.334295	0.269841	0.17748899999999998	0.22558899999999998	0.09090899999999999	0.318422	0.138047	0.455507	0.214526	0.460317	0.302068	0.45214	0.371332	0.34102899999999997	0.318422	0.13468	0.250601	0.148148	0.157768	0.12842699999999999	0.196729	0.441077	0.30302999999999997	0.333814	0.254449	0.252044
F10	Soriacebus ameghinorum	0.39071999999999996	0.343952	0.58904	0.347504	0.670144	0.190624	0.421504	0.16516799999999998	0.28948799999999997	0.26639999999999997	0.38183999999999996	0.430384	0.501424	0.44399999999999995	0.6038399999999999	0.44399999999999995	0.76664	0.27824	0.647056	0.08524799999999999	0.52688	0.086432	0.383024	0.084064	0.458208	0.3848	0.569504	0.27527999999999997	0.551744	0.185296
F11	Soriacebus ameghinorum	0.36942	0.304968	0.591072	0.3013	0.604696	0.10532400000000001	0.37256400000000006	0.11056400000000001	0.26514400000000005	0.20855200000000002	0.32592800000000005	0.36627600000000005	0.45954800000000007	0.36784800000000006	0.565396	0.35946400000000006	0.677008	0.18968800000000002	0.6130800000000001	0.038776000000000005	0.48784400000000006	0.034584000000000004	0.35055600000000003	0.031964000000000006	0.426536	0.30654000000000003	0.5150920000000001	0.21955600000000003	0.47422000000000003	0.11475600000000001
F12	Xenothrix macgregori	0.8022449999999999	1.017531	1.153608	0.9972209999999999	1.214538	0.7738109999999999	0.83271	0.7819349999999999	0.696633	0.887547	0.790059	1.0743989999999999	0.972849	1.094709	1.1597009999999999	1.1008019999999998	1.350615	0.8570819999999999	1.1942279999999998	0.570711	1.0073759999999998	0.611331	0.790059	0.5869589999999999	0.9037949999999999	1.043934	1.1597009999999999	0.875361	1.025655	0.800214
F13	Proteopithecus sylviae	0.917508	1.5058040000000001	1.7122920000000001	1.4843760000000001	1.92852	0.812316	1.018804	0.615568	0.6331	1.059712	0.825952	1.873976	1.423988	1.881768	1.887612	1.83112	2.3843520000000002	1.2486680000000001	1.877872	0.375964	1.4278840000000002	0.40323600000000004	0.946728	0.264928	1.322692	1.5564520000000002	1.620736	1.194124	1.5700880000000002	0.8025760000000001
F14	Stirtonia tatacoensis	0.10351199999999999	0.232902	0.215196	0.227454	0.23562599999999997	0.15254399999999999	0.1362	0.12258	0.070824	0.18659399999999998	0.10351199999999999	0.257418	0.175698	0.254694	0.23154	0.25878	0.277848	0.212472	0.23698799999999998	0.107598	0.198852	0.107598	0.11985599999999999	0.08308199999999999	0.160716	0.23562599999999997	0.209748	0.194766	0.19749	0.14845799999999998
