# Supplementary material for: Morphometric variation of extant platyrrhine molars: taxonomic implications for fossil platyrrhines
Source: PeerJ. 2016 May 11;4:e1967. doi: 10.7717/peerj.1967 (PMC4867715; doi:10.7717/peerj.1967)
Supplement: Supplemental Information 2 [file peerj-04-1967-s002.txt]

Id	Sp	RawCoord1	RawCoord2	RawCoord3	RawCoord4	RawCoord5	RawCoord6	RawCoord7	RawCoord8	RawCoord9	RawCoord10	RawCoord11	RawCoord12	RawCoord13	RawCoord14	RawCoord15	RawCoord16	RawCoord17	RawCoord18	RawCoord19	RawCoord20	RawCoord21	RawCoord22	RawCoord23	RawCoord24	RawCoord25	RawCoord26	RawCoord27	RawCoord28	RawCoord29	RawCoord30
0	Cebus albifrons	0.14279999999999998	0.99535	0.3213	1.02	0.38844999999999996	0.731	0.17085	0.7565	0.0629	0.8602	0.13005	1.0149	0.22014999999999998	1.0319	0.33065	1.06335	0.44965	0.8899499999999999	0.37229999999999996	0.63835	0.25245	0.6476999999999999	0.1445	0.6527999999999999	0.21334999999999998	0.99705	0.3298	0.8772	0.26775	0.75735
1	Cebus albifrons	0.193631	0.782201	0.348877	0.795849	0.407734	0.5203300000000001	0.24310500000000002	0.528007	0.096389	0.641456	0.182542	0.812056	0.258459	0.8180270000000001	0.359966	0.833381	0.481945	0.664487	0.400057	0.446119	0.282343	0.463179	0.190219	0.458914	0.24310500000000002	0.786466	0.35826	0.661075	0.307933	0.541655
2	Cebus albifrons	0.23246999999999998	0.435092	0.440832	0.43623999999999996	0.43623999999999996	0.165312	0.23648799999999998	0.17621799999999999	0.115948	0.314552	0.208362	0.476994	0.29503599999999996	0.495936	0.428778	0.5079899999999999	0.528654	0.314552	0.40926199999999996	0.07461999999999999	0.27838999999999997	0.089544	0.177366	0.095858	0.28126	0.43968399999999996	0.42418599999999995	0.30709	0.311108	0.18769799999999998
3	Cebus albifrons	0.21741499999999997	0.6360199999999999	0.400433	0.6749599999999999	0.45300199999999996	0.403678	0.27128199999999997	0.40886999999999996	0.126555	0.511412	0.195349	0.6613309999999999	0.258951	0.678205	0.40237999999999996	0.711953	0.565279	0.543213	0.45300199999999996	0.29789099999999996	0.349811	0.29789099999999996	0.22066	0.30113599999999996	0.26414299999999996	0.637967	0.39588999999999996	0.517902	0.34851299999999996	0.437426
4	Cebus albifrons	0.18038	0.46632	0.406	0.47676	0.44544	0.21924	0.24824	0.21054	0.07366	0.34104	0.14906	0.49764	0.26448	0.54462	0.41992	0.54462	0.51736	0.37758	0.41992	0.11716	0.30392	0.14268	0.17168	0.1305	0.2407	0.4843	0.39440000000000003	0.33988	0.32654	0.23432
5	Cebus albifrons	0.145205	0.6525749999999999	0.36216499999999996	0.6712199999999999	0.43109499999999995	0.41809999999999997	0.20678999999999997	0.411885	0.04972	0.49267999999999995	0.13785999999999998	0.674045	0.25085999999999997	0.692125	0.37798499999999996	0.7124649999999999	0.501155	0.5395749999999999	0.407365	0.268375	0.2712	0.2712	0.170065	0.278545	0.22147999999999998	0.658225	0.36046999999999996	0.526015	0.28589	0.41923
6	Cebus albifrons	0.11096800000000001	0.43414800000000003	0.321464	0.479908	0.398112	0.21049600000000002	0.18418400000000001	0.193908	0.065208	0.3146	0.08008	0.47476	0.18304	0.523952	0.31803200000000004	0.545116	0.44044	0.358644	0.35921600000000004	0.12412400000000001	0.233376	0.132132	0.12412400000000001	0.136708	0.189332	0.465036	0.33118800000000004	0.335764	0.275704	0.22479600000000002
7	Cebus albifrons	0.15401199999999998	0.49205999999999994	0.33304399999999995	0.58102	0.43479199999999996	0.30691199999999996	0.223512	0.30190799999999995	0.08896	0.357508	0.11731599999999999	0.517636	0.21572799999999998	0.582688	0.353616	0.6221639999999999	0.480384	0.44313199999999997	0.390312	0.190708	0.27577599999999997	0.195712	0.174584	0.20015999999999998	0.20293999999999998	0.52542	0.34082799999999996	0.42867599999999995	0.285784	0.30691199999999996
8	Cebus albifrons	0.208071	0.599508	0.385398	0.6478200000000001	0.449631	0.353556	0.192699	0.384849	0.114192	0.439749	0.185013	0.624213	0.255285	0.644526	0.388692	0.685701	0.524844	0.502335	0.405711	0.259677	0.282186	0.270657	0.176778	0.306342	0.249246	0.613233	0.37441800000000003	0.511668	0.295911	0.390888
9	Cebus olivaceus	0.16123099999999999	0.893829	0.36332699999999996	0.9228059999999999	0.399734	0.656812	0.218442	0.677616	0.068356	0.77272	0.13374	0.936923	0.242218	0.968872	0.37447199999999997	0.992648	0.497067	0.806155	0.40939299999999995	0.57211	0.285312	0.581769	0.170147	0.5929139999999999	0.24370399999999998	0.927264	0.370757	0.7935239999999999	0.321719	0.6932189999999999
10	Cebus olivaceus	0.285312	0.39379	0.469576	0.432426	0.520843	0.166432	0.300915	0.182035	0.176834	0.24593299999999998	0.235531	0.410136	0.33435	0.443571	0.452487	0.47551999999999994	0.5795399999999999	0.294971	0.49855299999999997	0.054981999999999996	0.398248	0.06761299999999999	0.29645699999999997	0.077272	0.34846699999999997	0.417566	0.471805	0.298686	0.42202399999999995	0.182035
11	Cebus olivaceus	0.215646	0.46405799999999997	0.419862	0.48082199999999997	0.432816	0.179832	0.233934	0.179832	0.127254	0.291084	0.19430999999999998	0.485394	0.295656	0.508254	0.454152	0.512826	0.535686	0.33223199999999997	0.45567599999999997	0.073914	0.338328	0.075438	0.178308	0.096774	0.277368	0.47243999999999997	0.406908	0.313944	0.339852	0.21107399999999998
12	Cebus olivaceus	0.147936	0.348864	0.37536	0.39008	0.380512	0.134688	0.184736	0.172224	0.075808	0.223008	0.113344	0.368	0.222272	0.409216	0.365792	0.431296	0.440128	0.254656	0.380512	0.08096	0.288512	0.098624	0.14352	0.083904	0.205344	0.368	0.35328	0.24656	0.295136	0.145728
13	Cebus olivaceus	0.187248	0.9445119999999999	0.396304	1.0151999999999999	0.43691199999999997	0.736208	0.23838399999999998	0.7414719999999999	0.09174399999999999	0.816672	0.13535999999999998	0.986624	0.23687999999999998	1.031744	0.414352	1.057312	0.52264	0.855776	0.41585599999999995	0.628672	0.29328	0.636192	0.170704	0.675296	0.23838399999999998	0.9843679999999999	0.38351999999999997	0.865552	0.3384	0.760272
14	Cebus olivaceus	0.177388	0.951643	0.408574	0.93783	0.41439	0.685561	0.213738	0.707371	0.066884	0.819329	0.15267	1.023616	0.284984	1.031613	0.433292	1.011257	0.509627	0.827326	0.404939	0.56706	0.292981	0.56706	0.183931	0.582327	0.290073	0.970545	0.378767	0.823691	0.28353	0.710279
15	Sapajus apella	0.209592	0.7293120000000001	0.441904	0.7440800000000001	0.41634400000000005	0.43452	0.22890400000000002	0.44815200000000005	0.10224000000000001	0.589584	0.18744000000000002	0.7685040000000001	0.290816	0.770776	0.432248	0.796336	0.552664	0.5822	0.415208	0.339664	0.311832	0.34080000000000005	0.185168	0.34818400000000005	0.294792	0.7196560000000001	0.407824	0.581064	0.31637600000000005	0.47712000000000004
16	Sapajus apella	0.14704799999999998	0.701263	0.371519	0.754178	0.370405	0.45674	0.175455	0.47010799999999997	0.027292999999999998	0.5737099999999999	0.12086899999999999	0.744709	0.237839	0.79094	0.360379	0.814891	0.519124	0.609358	0.372633	0.359822	0.271259	0.367063	0.168214	0.369848	0.237839	0.74081	0.357037	0.5820649999999999	0.271259	0.486818
17	Sapajus apella	0.14181200000000002	0.66218	0.37797000000000003	0.6897220000000001	0.38793200000000005	0.396722	0.17111200000000001	0.41078600000000004	0.063874	0.48345000000000005	0.12540400000000002	0.700856	0.226196	0.71492	0.368008	0.748322	0.52154	0.5461520000000001	0.37797000000000003	0.26370000000000005	0.266044	0.274834	0.159392	0.28245200000000004	0.21213200000000001	0.683276	0.370352	0.531502	0.26370000000000005	0.40961400000000003
18	Sapajus apella	0.19341	0.58212	0.41454	0.6211800000000001	0.45108000000000004	0.37926000000000004	0.24066	0.36288000000000004	0.12411000000000001	0.48699000000000003	0.17829	0.66969	0.26712	0.69237	0.39312	0.71694	0.53235	0.52227	0.41202	0.29043	0.28602	0.3024	0.20538	0.3024	0.28224	0.59661	0.40131	0.49392	0.29862	0.34272
19	Sapajus apella	0.211484	0.7822359999999999	0.44271499999999997	0.804531	0.47775	0.5159699999999999	0.247156	0.533806	0.12421499999999999	0.633815	0.203203	0.824915	0.317863	0.845299	0.450359	0.856128	0.58604	0.633815	0.438256	0.370097	0.340158	0.36627499999999996	0.23505299999999998	0.374556	0.297479	0.803257	0.408317	0.655473	0.315315	0.539539
20	Sapajus apella	0.23744	0.39552000000000004	0.43200000000000005	0.41984000000000005	0.44992000000000004	0.15936	0.26176000000000005	0.1632	0.1632	0.24064000000000002	0.22656	0.43264	0.31552	0.46016	0.43072000000000005	0.47744000000000003	0.57088	0.28864	0.45952000000000004	0.0704	0.336	0.06720000000000001	0.24448000000000003	0.07424	0.31424	0.40896000000000005	0.39936000000000005	0.25792000000000004	0.33088	0.17024
21	Sapajus apella	0.148032	0.6001920000000001	0.342144	0.647424	0.356544	0.376704	0.206208	0.380736	0.072576	0.465984	0.122112	0.6249600000000001	0.19008	0.656064	0.320832	0.701568	0.470592	0.504	0.379008	0.264384	0.263232	0.27072	0.171648	0.28800000000000003	0.194112	0.6249600000000001	0.334656	0.49881600000000004	0.27648	0.393984
22	Sapajus apella	0.18094000000000002	0.582605	0.37387000000000004	0.6142150000000001	0.39621500000000004	0.33572	0.221815	0.344985	0.10409500000000001	0.4469	0.17876	0.615305	0.25724	0.6278400000000001	0.37278	0.646915	0.497585	0.47142500000000004	0.38422500000000004	0.23653000000000002	0.29321	0.240345	0.19402	0.25179	0.251245	0.60604	0.362425	0.472515	0.287215	0.353705
23	Sapajus apella	0.21963399999999997	0.7351479999999999	0.46601099999999995	0.72832	0.453493	0.451217	0.23442799999999997	0.49275399999999997	0.11607599999999998	0.609968	0.207116	0.7732709999999999	0.30612199999999995	0.7732709999999999	0.451217	0.775547	0.564448	0.575828	0.419353	0.320916	0.25605	0.33514099999999997	0.168424	0.36928099999999997	0.302708	0.7425449999999999	0.405128	0.5866389999999999	0.30839799999999995	0.507548
24	Sapajus apella	0.235736	0.38046399999999997	0.434816	0.41712	0.456304	0.16242399999999999	0.258488	0.163688	0.13524799999999998	0.266704	0.211088	0.45504	0.299568	0.47210399999999997	0.42976	0.487272	0.54352	0.30968	0.424072	0.06319999999999999	0.326744	0.07015199999999999	0.23004799999999997	0.079632	0.300832	0.42470399999999997	0.412064	0.279976	0.33622399999999997	0.181384
25	Sapajus apella	0.244875	0.7692340000000001	0.477343	0.7829470000000001	0.47603700000000004	0.48060800000000004	0.271648	0.492362	0.128641	0.6164320000000001	0.21549000000000001	0.8182090000000001	0.334336	0.8280040000000001	0.48975	0.8436760000000001	0.611861	0.619697	0.47146600000000005	0.368945	0.34282500000000005	0.371557	0.22659100000000001	0.391147	0.325847	0.7829470000000001	0.43946900000000005	0.628186	0.358497	0.503463
26	Sapajus apella	0.120712	0.6661279999999999	0.35897599999999996	0.7135279999999999	0.38172799999999996	0.448088	0.16116	0.456304	0.040448	0.5346719999999999	0.100488	0.6933039999999999	0.20729599999999998	0.72048	0.346968	0.7489199999999999	0.482216	0.5511039999999999	0.34128	0.315368	0.233208	0.31916	0.13272	0.32484799999999997	0.19907999999999998	0.69836	0.31979199999999997	0.5574239999999999	0.23826399999999998	0.48158399999999996
27	Sapajus apella	0.114648	0.559752	0.310786	0.591224	0.368672	0.34563	0.16017	0.37092	0.051704	0.452972	0.09610199999999999	0.5889759999999999	0.18321199999999999	0.618762	0.301232	0.646862	0.433864	0.481634	0.316968	0.257396	0.24447	0.26976	0.145558	0.279314	0.170848	0.585042	0.298984	0.478262	0.23604	0.382722
28	Sapajus apella	0.237082	0.7235199999999999	0.462536	0.728042	0.450262	0.474164	0.25194	0.48127	0.14535	0.609824	0.225454	0.758404	0.343672	0.769386	0.46512	0.773262	0.573002	0.596258	0.451554	0.35659199999999996	0.355946	0.34948599999999996	0.240958	0.372096	0.330752	0.747422	0.421192	0.596258	0.346256	0.507756
29	Sapajus libidinosus	0.24351299999999998	0.9419489999999999	0.46666799999999997	0.9505619999999999	0.46118699999999996	0.6600689999999999	0.25212599999999996	0.700785	0.136242	0.8064899999999999	0.21689099999999997	0.991278	0.334341	0.9975419999999999	0.49485599999999996	1.010853	0.600561	0.8299799999999999	0.479979	0.5950799999999999	0.350784	0.5794199999999999	0.230202	0.60291	0.330426	0.9654389999999999	0.43769699999999995	0.808056	0.378972	0.702351
30	Sapajus libidinosus	0.18571200000000002	1.056608	0.367184	1.050672	0.387536	0.791184	0.176384	0.8344320000000001	0.08904000000000001	0.89464	0.163664	1.08544	0.263728	1.101552	0.397712	1.112576	0.5088	0.909056	0.3816	0.683488	0.238288	0.680096	0.143312	0.71656	0.273056	1.076112	0.359552	0.925168	0.276448	0.8437600000000001
31	Sapajus libidinosus	0.205942	1.017796	0.406778	1.054389	0.42294699999999996	0.817811	0.257002	0.822917	0.107226	0.890146	0.193177	1.081621	0.291893	1.094386	0.424649	1.124171	0.554852	0.917378	0.448477	0.696969	0.293595	0.684204	0.200836	0.7131379999999999	0.291893	1.049283	0.399119	0.923335	0.325082	0.828023
32	Sapajus libidinosus	0.265392	1.049346	0.479277	1.051965	0.512451	0.818001	0.27324899999999996	0.818001	0.15190199999999998	0.918396	0.20951999999999998	1.106091	0.323883	1.119186	0.469674	1.120932	0.598878	0.9376019999999999	0.49586399999999997	0.718479	0.355311	0.710622	0.23571	0.720225	0.333486	1.058949	0.435627	0.9210149999999999	0.378009	0.836334
33	Sapajus libidinosus	0.327808	0.966876	0.527172	0.975544	0.537416	0.7241719999999999	0.32229199999999997	0.7320519999999999	0.16705599999999998	0.833704	0.239552	1.019672	0.379816	1.041736	0.537416	1.025976	0.65404	0.832128	0.5122	0.6036079999999999	0.37351199999999996	0.6209439999999999	0.251372	0.6359159999999999	0.37823999999999997	0.966876	0.483044	0.848676	0.403456	0.7407199999999999
34	Sapajus libidinosus	0.212267	1.07392	0.424534	1.064691	0.406076	0.807957	0.235759	0.850746	0.099002	0.919544	0.158571	1.122582	0.273514	1.119226	0.431246	1.115031	0.52857	0.921222	0.408593	0.69637	0.275192	0.672878	0.18374100000000002	0.698048	0.278548	1.079793	0.383423	0.908637	0.29113300000000003	0.850746
35	Sapajus libidinosus	0.1755	1.01088	0.39624	1.01556	0.4095	0.73944	0.22386	0.74334	0.07488	0.88374	0.1404	1.04754	0.23712	1.05222	0.39311999999999997	1.0725	0.48281999999999997	0.88218	0.40482	0.65442	0.26286	0.66144	0.14898	0.6864	0.24726	1.02258	0.3744	0.88218	0.3159	0.7846799999999999
36	Sapajus libidinosus	0.187473	0.920667	0.37722300000000003	0.9548220000000001	0.41669100000000003	0.696762	0.236049	0.7028340000000001	0.065274	0.769626	0.115368	0.961653	0.237567	0.9988440000000001	0.367356	1.010229	0.497904	0.837936	0.378741	0.564696	0.260337	0.577599	0.151041	0.600369	0.244398	0.9343290000000001	0.361284	0.8295870000000001	0.29601	0.724086
37	Sapajus libidinosus	0.261366	0.444246	0.485394	0.444246	0.496824	0.187452	0.291084	0.195834	0.163068	0.311658	0.227076	0.486156	0.338328	0.489966	0.48006	0.504444	0.601218	0.31851599999999997	0.460248	0.071628	0.339852	0.08305799999999999	0.233934	0.10058399999999999	0.344424	0.45339	0.454152	0.31851599999999997	0.378714	0.21717
38	Sapajus libidinosus	0.19154	1.013435	0.40035	1.02521	0.4239	0.72377	0.203315	0.72691	0.087135	0.870565	0.16485	1.057395	0.28103	1.05033	0.410555	1.07859	0.54322	0.88391	0.434105	0.622505	0.288095	0.63271	0.170345	0.658615	0.28417	1.015005	0.407415	0.870565	0.314785	0.7693
39	Sapajus libidinosus	0.226884	0.8997660000000001	0.4662	0.9215220000000001	0.44988300000000003	0.620046	0.244755	0.662004	0.084693	0.756798	0.181818	0.941724	0.314685	0.981351	0.47163900000000003	0.993006	0.60606	0.788655	0.45299100000000003	0.525252	0.298368	0.532245	0.177933	0.557109	0.298368	0.931623	0.418026	0.783216	0.351204	0.662004
40	Sapajus libidinosus	0.227164	0.472262	0.43554000000000004	0.47397	0.43554000000000004	0.23570400000000002	0.245098	0.248514	0.131516	0.351848	0.201544	0.510692	0.29804600000000003	0.536312	0.441518	0.554246	0.558516	0.33306	0.451766	0.105896	0.287798	0.11529	0.201544	0.146034	0.304024	0.49275800000000003	0.41333600000000004	0.366366	0.336476	0.261324
41	Sapajus libidinosus	0.260022	1.018563	0.450303	1.003926	0.458052	0.745626	0.245385	0.778344	0.132594	0.854112	0.203196	1.052142	0.326319	1.065057	0.466662	1.062474	0.56826	0.873054	0.450303	0.631113	0.303072	0.634557	0.204918	0.640584	0.324597	1.013397	0.416724	0.891135	0.346983	0.780066
42	Sapajus libidinosus	0.292918	1.076079	0.554264	1.09625	0.5226919999999999	0.7901769999999999	0.291164	0.8445509999999999	0.149967	0.9199729999999999	0.23679	1.105897	0.37184799999999996	1.133961	0.55251	1.153255	0.670905	0.91208	0.519184	0.654242	0.34553799999999996	0.671782	0.223635	0.699846	0.379741	1.0909879999999998	0.492874	0.933128	0.400789	0.818241
43	Sapajus libidinosus	0.286787	1.0271569999999999	0.45783799999999997	1.06375	0.48507	0.8195129999999999	0.296999	0.797387	0.167647	0.892699	0.22636599999999998	1.05524	0.339549	1.103747	0.467199	1.13183	0.607614	0.9360999999999999	0.508898	0.713989	0.381248	0.696969	0.262959	0.708032	0.34125099999999997	1.056942	0.43401	0.934398	0.386354	0.830576
44	Sapajus nigritus	0.133304	0.9769779999999999	0.356939	1.001534	0.36834	0.69283	0.167507	0.7322949999999999	0.037711	0.7963159999999999	0.12628799999999998	1.023459	0.21048	1.029598	0.35167699999999996	1.0462609999999999	0.46831799999999996	0.841043	0.348169	0.570927	0.221881	0.608638	0.146459	0.608638	0.20521799999999998	1.001534	0.323613	0.8375349999999999	0.24468299999999998	0.725279
45	Sapajus nigritus	0.188559	0.890274	0.424473	0.916104	0.429639	0.626808	0.204918	0.613893	0.07749	0.759402	0.156702	0.93849	0.274659	0.9531270000000001	0.437388	0.947961	0.544152	0.744765	0.402087	0.515739	0.297045	0.519183	0.171339	0.526932	0.271215	0.929019	0.393477	0.770595	0.308238	0.643167
46	Sapajus nigritus	0.228096	0.965088	0.43113599999999996	0.952128	0.40348799999999996	0.6635519999999999	0.202176	0.696384	0.098496	0.828576	0.196128	1.000512	0.322272	1.011744	0.451872	1.011744	0.550368	0.800064	0.43718399999999996	0.576288	0.27388799999999996	0.576288	0.15552	0.605664	0.312768	0.966816	0.390528	0.7983359999999999	0.30585599999999996	0.6946559999999999
47	Sapajus nigritus	0.265248	0.537408	0.485568	0.533952	0.459648	0.25401599999999996	0.266976	0.27648	0.163296	0.40608	0.241056	0.572832	0.346464	0.585792	0.5114879999999999	0.5875199999999999	0.603936	0.38707199999999997	0.494208	0.150336	0.33350399999999997	0.14687999999999998	0.23155199999999998	0.17971199999999998	0.344736	0.54864	0.450144	0.41126399999999996	0.366336	0.27648
48	Sapajus nigritus	0.18742499999999998	0.8746499999999999	0.387345	0.8779819999999999	0.421498	0.631414	0.207417	0.631414	0.090797	0.728042	0.144942	0.933793	0.24823399999999998	0.9587829999999999	0.421498	0.960449	0.551446	0.758863	0.419832	0.506464	0.24323599999999998	0.523124	0.14994	0.537285	0.24823399999999998	0.8979739999999999	0.37318399999999996	0.7463679999999999	0.296548	0.633913
49	Sapajus nigritus	0.119991	1.005031	0.34125099999999997	1.0211999999999999	0.32678399999999996	0.724201	0.13530899999999998	0.746327	0.036593	0.875679	0.100418	1.0416239999999999	0.217005	1.04673	0.33189	1.068856	0.45783799999999997	0.853553	0.328486	0.618677	0.224664	0.625485	0.10212	0.645909	0.211899	1.016094	0.299552	0.862914	0.233174	0.744625
50	Sapajus nigritus	0.19658799999999998	0.784686	0.39984	0.795515	0.421498	0.522291	0.19658799999999998	0.545615	0.046647999999999995	0.61642	0.173264	0.8171729999999999	0.26822599999999996	0.822171	0.401506	0.8438289999999999	0.526456	0.663068	0.410669	0.395675	0.265727	0.411502	0.180761	0.422331	0.257397	0.795515	0.37651599999999996	0.652239	0.305711	0.550613
51	Sapajus nigritus	0.22815000000000002	1.0080850000000001	0.445315	1.014845	0.46897500000000003	0.7943	0.25012	0.779935	0.13942500000000002	0.8880950000000001	0.19604000000000002	1.058785	0.30758	1.084135	0.47996000000000005	1.087515	0.5889650000000001	0.903305	0.46221500000000004	0.6692400000000001	0.320255	0.6869850000000001	0.20111	0.6996600000000001	0.30758	1.036815	0.41996500000000003	0.903305	0.342225	0.806975
52	Sapajus nigritus	0.232356	1.071612	0.469914	1.086351	0.477717	0.7907040000000001	0.273105	0.805443	0.144789	0.925089	0.198543	1.107159	0.326859	1.134903	0.47424900000000003	1.1479080000000002	0.59823	0.943296	0.479451	0.6962010000000001	0.326859	0.699669	0.228888	0.720477	0.313854	1.088085	0.451707	0.9268230000000001	0.362406	0.8262510000000001
53	Sapajus nigritus	0.273383	1.018116	0.496203	1.014688	0.491918	0.73702	0.271669	0.76273	0.15426	0.887852	0.242531	1.074678	0.38565	1.069536	0.5253410000000001	1.063537	0.6101840000000001	0.862142	0.503059	0.643607	0.345371	0.647035	0.240817	0.658176	0.37622300000000003	1.030971	0.46278	0.904135	0.358226	0.770443
54	Sapajus nigritus	0.203252	0.985439	0.410669	0.97461	0.43066099999999996	0.688891	0.24073699999999998	0.723044	0.078302	0.829668	0.18909099999999998	1.022924	0.284053	1.030421	0.410669	1.033753	0.52479	0.852992	0.387345	0.588931	0.27822199999999997	0.5905969999999999	0.18909099999999998	0.603092	0.287385	0.990437	0.390677	0.828002	0.314041	0.726376
55	Sapajus nigritus	0.255645	1.079988	0.474513	1.083576	0.501423	0.795639	0.292422	0.799227	0.109434	0.95082	0.17491500000000001	1.152645	0.330993	1.174173	0.470925	1.172379	0.613548	0.930189	0.480792	0.664677	0.324714	0.68172	0.203619	0.695175	0.338169	1.105104	0.467337	0.945438	0.37674	0.836004
56	Sapajus nigritus	0.225132	1.034556	0.44676000000000005	1.04244	0.422232	0.7980360000000001	0.22162800000000002	0.784896	0.108624	0.888264	0.216372	1.072224	0.311856	1.091496	0.43975200000000003	1.1063880000000001	0.587796	0.8786280000000001	0.45990000000000003	0.64824	0.310104	0.649992	0.19184400000000001	0.676272	0.28908	1.053828	0.416976	0.922428	0.310104	0.8059200000000001
57	Sapajus nigritus	0.224618	1.029572	0.453606	1.040934	0.468464	0.749018	0.245594	0.752514	0.101384	0.883614	0.162564	1.065406	0.296286	1.08813	0.460598	1.089878	0.575092	0.881866	0.44224399999999997	0.639768	0.312892	0.645886	0.198398	0.649382	0.305026	1.04443	0.414276	0.890606	0.335616	0.757758
58	Sapajus nigritus	0.14151	0.9692099999999999	0.36401	1.00926	0.39071	0.73069	0.18156	0.712	0.06319	0.8472799999999999	0.12370999999999999	1.04931	0.22160999999999997	1.07957	0.36223	1.09114	0.50018	0.8677499999999999	0.38003	0.61232	0.21716	0.6221099999999999	0.13527999999999998	0.64703	0.21716	1.01104	0.35867	0.88733	0.26877999999999996	0.73247
59	Sapajus robustus	0.25326	1.017864	0.480792	0.999372	0.49446	0.734052	0.272556	0.762996	0.14472000000000002	0.878772	0.208236	1.052436	0.311952	1.083792	0.46873200000000004	1.0854000000000001	0.596568	0.865104	0.46390800000000004	0.61104	0.320796	0.5989800000000001	0.212256	0.637572	0.316776	1.03716	0.444612	0.877164	0.331248	0.737268
60	Sapajus robustus	0.199644	1.001268	0.409956	1.022604	0.419862	0.74295	0.214122	0.770382	0.09144	0.83439	0.181356	1.034034	0.271272	1.053084	0.409956	1.075944	0.56007	0.855726	0.43434	0.592836	0.279654	0.6057899999999999	0.19278599999999999	0.630174	0.268224	1.01727	0.395478	0.8671559999999999	0.328422	0.764286
61	Sapajus robustus	0.286832	1.054344	0.506684	1.0149439999999998	0.5003799999999999	0.73678	0.27028399999999997	0.775392	0.140264	0.9006839999999999	0.215912	1.092956	0.34593199999999996	1.0961079999999999	0.491712	1.077984	0.616216	0.871528	0.464132	0.6051839999999999	0.315988	0.623308	0.208032	0.664284	0.348296	1.05592	0.46098	0.887288	0.351448	0.761996
62	Sapajus robustus	0.224028	0.995934	0.46405799999999997	0.9845039999999999	0.4572	0.713232	0.243078	0.755904	0.128778	0.884682	0.19430999999999998	1.064514	0.316992	1.066038	0.470154	1.054608	0.579882	0.85344	0.44729399999999997	0.605028	0.279654	0.627888	0.19430999999999998	0.657606	0.31546799999999997	1.0149839999999999	0.42291	0.8587739999999999	0.328422	0.758952
63	Sapajus robustus	0.31574800000000003	1.045288	0.534224	1.012092	0.519556	0.76428	0.30108	0.803652	0.198404	0.9348920000000001	0.269428	1.118628	0.410704	1.11168	0.528048	1.090064	0.619144	0.894748	0.476324	0.635356	0.367472	0.6484800000000001	0.264796	0.689396	0.399124	1.039112	0.48636	0.890116	0.402212	0.777404
64	Sapajus robustus	0.231672	0.526384	0.452312	0.509836	0.43418799999999996	0.237976	0.227732	0.27816399999999997	0.11662399999999999	0.393212	0.21275999999999998	0.5720879999999999	0.315988	0.576816	0.46098	0.568936	0.574452	0.34593199999999996	0.444432	0.107956	0.28210399999999997	0.136324	0.192272	0.15523599999999999	0.308896	0.541356	0.423944	0.375876	0.33096	0.286832
65	Sapajus robustus	0.25748	1.04091	0.47257	1.01893	0.459225	0.72848	0.244135	0.765375	0.131095	0.886265	0.20724	1.0833	0.32813	1.08958	0.49612	1.0833	0.58718	0.89333	0.44902	0.624075	0.336765	0.628785	0.200175	0.66411	0.33127	1.046405	0.429395	0.87135	0.344615	0.773225
66	Sapajus robustus	0.20501999999999998	1.0396349999999999	0.45441	1.0610549999999999	0.44446499999999994	0.785655	0.22643999999999997	0.80019	0.11169	0.8590949999999999	0.16371	1.0809449999999998	0.28534499999999996	1.0970099999999998	0.44446499999999994	1.1199599999999998	0.57222	0.9049949999999999	0.449055	0.6510149999999999	0.28228499999999995	0.670905	0.190485	0.698445	0.27233999999999997	1.07406	0.41845499999999997	0.9218249999999999	0.329715	0.80172
67	Sapajus robustus	0.16068	0.98124	0.38142	1.00776	0.37596	0.73398	0.1989	0.73554	0.07488	0.82368	0.12012	1.02648	0.2574	1.0413	0.40326	1.06002	0.5186999999999999	0.85878	0.38922	0.5928	0.26754	0.6045	0.16224	0.62478	0.25584	1.00152	0.35646	0.86424	0.29406	0.74724
68	Sapajus robustus	0.177944	0.906594	0.388102	0.923468	0.41418	0.65195	0.212459	0.670358	0.095108	0.752427	0.16107	0.939575	0.267683	0.954915	0.396539	0.96642	0.500084	0.786942	0.402675	0.538434	0.283023	0.542269	0.18408	0.556842	0.254644	0.923468	0.369694	0.785408	0.302198	0.670358
69	Sapajus robustus	0.23529599999999998	0.42879599999999995	0.451242	0.43731	0.48297599999999996	0.18498599999999998	0.262386	0.181116	0.13777199999999998	0.295668	0.212076	0.478332	0.31501799999999996	0.501552	0.45588599999999996	0.51471	0.5921099999999999	0.31733999999999996	0.474462	0.067338	0.33669	0.070434	0.226008	0.092106	0.318888	0.462078	0.448146	0.30263399999999996	0.353718	0.202788
70	Sapajus robustus	0.178976	0.9836159999999999	0.401568	0.972336	0.38201599999999997	0.7241759999999999	0.18198399999999998	0.753504	0.046624	0.856528	0.13535999999999998	1.024224	0.24515199999999998	1.035504	0.391792	1.027232	0.503088	0.829456	0.366224	0.598592	0.233872	0.626416	0.12257599999999999	0.632432	0.24515199999999998	1.0016639999999999	0.369232	0.856528	0.269216	0.732448
71	Sapajus robustus	0.20493	0.9123180000000001	0.462231	0.972279	0.475134	0.647427	0.264891	0.636042	0.128271	0.740025	0.154836	0.9548220000000001	0.28158900000000003	0.997326	0.456918	1.029204	0.56166	0.821238	0.475134	0.538131	0.324093	0.539649	0.217833	0.549516	0.278553	0.940401	0.43414800000000003	0.7984680000000001	0.354453	0.661848
72	Sapajus robustus	0.205556	0.748592	0.396539	0.747058	0.45176299999999997	0.510055	0.243139	0.518492	0.070564	0.615901	0.152633	0.807651	0.273052	0.830661	0.385034	0.842166	0.514657	0.668057	0.402675	0.38196599999999997	0.294528	0.391937	0.175643	0.420316	0.266149	0.786942	0.386568	0.638911	0.323674	0.556075
73	Sapajus robustus	0.221952	0.5295839999999999	0.456144	0.52632	0.434112	0.226848	0.227664	0.25296	0.115056	0.382704	0.206448	0.572832	0.314976	0.580176	0.460224	0.578544	0.585888	0.381072	0.439008	0.128928	0.306	0.139536	0.197472	0.153408	0.311712	0.53856	0.414528	0.381072	0.327216	0.270912
74	Sapajus xanthosternos	0.187408	1.110933	0.427074	1.087507	0.452302	0.784771	0.197319	0.825316	0.089199	0.960466	0.177497	1.155082	0.293726	1.151478	0.430678	1.139765	0.536996	0.921723	0.393737	0.664938	0.291924	0.688364	0.158576	0.690166	0.305439	1.107329	0.384727	0.956862	0.287419	0.827118
75	Sapajus xanthosternos	0.16653	0.8838900000000001	0.380884	0.9154880000000001	0.39711	0.651602	0.188734	0.677222	0.078568	0.7651840000000001	0.13920200000000002	0.931714	0.233996	0.944524	0.35868	0.988932	0.496174	0.79849	0.374906	0.5551	0.251076	0.5824280000000001	0.15030400000000002	0.590968	0.22118600000000002	0.899262	0.36465800000000004	0.792512	0.274988	0.6934480000000001
76	Sapajus xanthosternos	0.15966	0.989892	0.39915	1.001423	0.39915	0.692747	0.194253	0.712261	0.07983	0.820475	0.151677	1.016502	0.275857	1.033355	0.414229	1.043112	0.518895	0.848859	0.397376	0.59429	0.285614	0.599612	0.16941699999999998	0.617352	0.249247	0.9987619999999999	0.370766	0.8621639999999999	0.29270999999999997	0.730888
77	Sapajus xanthosternos	0.2142	1.0701	0.4896	1.0548	0.5265	0.7785	0.2376	0.7479	0.0693	0.8964	0.2061	1.1304	0.351	1.1142	0.513	1.1187	0.6525	0.9135	0.5246999999999999	0.6435	0.36269999999999997	0.6552	0.1989	0.657	0.3204	1.0836	0.45539999999999997	0.9198	0.3645	0.7919999999999999
78	Sapajus xanthosternos	0.207703	0.996793	0.431732	1.004049	0.431732	0.728321	0.20588900000000002	0.747368	0.073467	0.854394	0.186842	1.0548410000000001	0.305659	1.068446	0.437174	1.082051	0.579573	0.8562080000000001	0.437174	0.6403420000000001	0.305659	0.6403420000000001	0.159632	0.665738	0.285705	1.0122120000000001	0.409964	0.860743	0.301124	0.7319490000000001
79	Sapajus xanthosternos	0.245778	1.0297560000000001	0.461058	1.023477	0.438633	0.729261	0.228735	0.767832	0.11122800000000001	0.897	0.205413	1.073709	0.317538	1.087164	0.461058	1.079091	0.571389	0.856635	0.401856	0.614445	0.290628	0.626106	0.182988	0.656604	0.305877	1.0351380000000001	0.413517	0.8790600000000001	0.315744	0.775905
80	Sapajus xanthosternos	0.160816	0.93955	0.3933	0.960526	0.436126	0.68172	0.202768	0.675602	0.057684	0.791844	0.127604	0.990242	0.270066	1.00947	0.3933	1.027824	0.527896	0.840788	0.425638	0.555864	0.291916	0.561108	0.152076	0.57247	0.24909	0.968392	0.365332	0.823308	0.298034	0.683468
0	Saimiri boliviensis	0.187915	1.005537	0.316004	0.990964	0.334412	0.837564	0.196352	0.846768	0.118885	0.921934	0.166439	1.031615	0.24544	1.021644	0.325975	1.02778	0.369694	0.911963	0.29913	0.757796	0.217061	0.786942	0.15723499999999999	0.792311	0.252343	1.00477	0.309101	0.921167	0.285324	0.844467
1	Saimiri boliviensis	0.208475	0.39215	0.32705	0.39215	0.34565	0.253425	0.2108	0.2573	0.15345	0.32395	0.186	0.41075	0.2697	0.41695	0.34099999999999997	0.409975	0.38439999999999996	0.31155	0.329375	0.1798	0.251875	0.19995	0.194525	0.208475	0.261175	0.397575	0.3286	0.3131	0.28907499999999997	0.254975
2	Saimiri boliviensis	0.20961	0.9990899999999999	0.31823999999999997	0.995265	0.34730999999999995	0.86598	0.216495	0.83997	0.12699	0.8965799999999999	0.19430999999999998	1.0251	0.25398	1.019745	0.31823999999999997	1.0235699999999999	0.38785499999999995	0.9187649999999999	0.30446999999999996	0.7711199999999999	0.2448	0.77877	0.181305	0.77877	0.24938999999999997	1.004445	0.31671	0.9294749999999999	0.28840499999999997	0.8476199999999999
3	Saimiri boliviensis	0.145432	0.264894	0.257845	0.278992	0.272314	0.145432	0.15396500000000002	0.130963	0.08162	0.209986	0.13281800000000002	0.303107	0.195517	0.320544	0.2597	0.318689	0.32425400000000004	0.21555100000000002	0.26155500000000004	0.084959	0.188468	0.080878	0.122059	0.07902300000000001	0.195517	0.27825	0.240408	0.210728	0.222229	0.153223
4	Saimiri boliviensis	0.100912	0.45521700000000004	0.250054	0.470799	0.262668	0.343546	0.117236	0.32648	0.054908000000000005	0.397712	0.079765	0.500479	0.15693300000000002	0.501592	0.243376	0.505302	0.306817	0.40253500000000003	0.23187500000000003	0.26563600000000004	0.15582000000000001	0.28196	0.086443	0.26971700000000004	0.17622500000000002	0.484155	0.23558500000000002	0.40439	0.205905	0.344659
5	Saimiri boliviensis	0.15168	0.457015	0.277685	0.457805	0.3239	0.33298500000000003	0.17222	0.287955	0.084135	0.36695500000000003	0.122055	0.481505	0.194735	0.47953	0.277685	0.487825	0.35155000000000003	0.387495	0.2686	0.22831	0.21409	0.235815	0.13509000000000002	0.236605	0.19987	0.45899	0.2765	0.385125	0.25517	0.32271500000000003
6	Saimiri boliviensis	0.173048	0.25996	0.303804	0.265004	0.329024	0.138128	0.187016	0.116788	0.10864	0.192448	0.140844	0.306132	0.2134	0.317384	0.278584	0.31622	0.366272	0.199432	0.285956	0.068676	0.21728	0.087688	0.15908	0.078764	0.223488	0.285956	0.277808	0.20758	0.26966	0.13192
7	Saimiri boliviensis	0.14985	0.25345	0.27454	0.26677	0.31191	0.13061	0.16428	0.10064	0.09879	0.1739	0.12099	0.29452	0.18056	0.29674	0.26566	0.30821	0.33115	0.20165	0.25715	0.04329	0.19943	0.06253	0.14023	0.04884	0.19758	0.2812	0.26381	0.18833	0.24383	0.12875999999999999
8	Saimiri boliviensis	0.16102	0.24056	0.32592	0.255692	0.325144	0.121056	0.181972	0.1067	0.109804	0.18236	0.142784	0.285956	0.21146	0.292164	0.288672	0.299924	0.365496	0.18042	0.283628	0.07178	0.21534	0.072556	0.140844	0.074496	0.220384	0.270048	0.296044	0.17848	0.26578	0.136188
9	Saimiri boliviensis	0.18734	0.29222000000000004	0.31844	0.31464000000000003	0.35302	0.16188	0.1862	0.1539	0.12616	0.21318	0.16644	0.32452000000000003	0.23066	0.33440000000000003	0.3173	0.35302	0.38722	0.24358000000000002	0.31426000000000004	0.09006	0.25042000000000003	0.10070000000000001	0.18050000000000002	0.0988	0.24548	0.31958000000000003	0.31160000000000004	0.24358000000000002	0.2926	0.1767
10	Saimiri boliviensis	0.173886	0.33745	0.317997	0.338641	0.336656	0.19453	0.184208	0.177062	0.119497	0.265593	0.152448	0.379929	0.223511	0.380723	0.293383	0.375562	0.381914	0.268769	0.286237	0.147287	0.237803	0.167534	0.153242	0.157212	0.246934	0.345787	0.294574	0.261226	0.268769	0.210807
11	Saimiri boliviensis	0.152145	0.32016	0.28462499999999996	0.33258	0.32222999999999996	0.20113499999999998	0.173535	0.16974	0.128685	0.25737	0.14421	0.34775999999999996	0.21114	0.355695	0.266685	0.361215	0.357075	0.261855	0.269445	0.105225	0.21389999999999998	0.11971499999999999	0.1449	0.11695499999999999	0.21459	0.33327	0.279105	0.256335	0.2622	0.2001
12	Saimiri boliviensis	0.151857	0.243402	0.273917	0.263865	0.30622699999999997	0.133189	0.156524	0.115598	0.077185	0.189193	0.12385499999999999	0.291508	0.202835	0.299047	0.277507	0.298329	0.331357	0.204989	0.260634	0.074672	0.193501	0.088673	0.124932	0.076467	0.21899	0.271045	0.268173	0.192783	0.240171	0.142523
13	Saimiri boliviensis	0.12243599999999999	0.389146	0.249884	0.407404	0.296066	0.258834	0.154298	0.24880999999999998	0.06694599999999999	0.34081599999999995	0.10847399999999999	0.428168	0.164322	0.42244	0.249884	0.435328	0.317546	0.32971799999999996	0.23019399999999998	0.17542	0.182938	0.186518	0.131744	0.181864	0.17542	0.40847799999999995	0.251674	0.33616199999999996	0.24809399999999998	0.27494399999999997
14	Saimiri boliviensis	0.35310600000000003	0.379431	0.457002	0.360126	0.48613500000000004	0.21832200000000002	0.35064900000000004	0.227448	0.306774	0.313794	0.35872200000000004	0.41031900000000004	0.427869	0.411372	0.48157200000000006	0.40680900000000003	0.5472090000000001	0.286416	0.49175100000000005	0.16461900000000002	0.443313	0.189891	0.36855000000000004	0.18532800000000002	0.39873600000000003	0.37662300000000004	0.441558	0.28922400000000004	0.43524	0.235521
15	Saimiri boliviensis	0.20058499999999999	0.44159499999999996	0.35035	0.444675	0.372295	0.300685	0.227535	0.29875999999999997	0.135905	0.33571999999999996	0.17363499999999998	0.46738999999999997	0.24563	0.47663	0.34342	0.48124999999999996	0.421575	0.358435	0.321475	0.21983499999999997	0.25448499999999996	0.21867999999999999	0.193655	0.222915	0.26064499999999996	0.449295	0.34264999999999995	0.35342999999999997	0.317625	0.304535
16	Saimiri boliviensis	0.10810600000000001	0.431278	0.23875000000000002	0.435862	0.26931	0.304454	0.13675600000000002	0.277332	0.063412	0.346856	0.097028	0.44197400000000003	0.157384	0.44312	0.23875000000000002	0.461838	0.310184	0.340744	0.200168	0.178394	0.148598	0.18832600000000002	0.096264	0.19825800000000002	0.175338	0.433952	0.229964	0.352968	0.218886	0.29223
17	Saimiri sciureus	0.195932	0.934692	0.303534	0.934692	0.334851	0.804606	0.197538	0.807818	0.146146	0.868846	0.18469	0.973236	0.243309	0.973236	0.305943	0.970827	0.38544	0.855998	0.306746	0.753214	0.254551	0.76285	0.187099	0.757229	0.245718	0.948343	0.299519	0.877679	0.285868	0.814242
18	Saimiri sciureus	0.232738	0.842699	0.358479	0.832546	0.386595	0.711491	0.251482	0.697433	0.182754	0.7544460000000001	0.21087	0.862224	0.280379	0.864567	0.345983	0.863786	0.41549200000000003	0.768504	0.342078	0.651354	0.292094	0.659945	0.233519	0.653697	0.28116	0.845823	0.347545	0.772409	0.320991	0.713053
19	Saimiri sciureus	0.181192	0.817707	0.327239	0.826298	0.35535500000000003	0.67947	0.213213	0.675565	0.139018	0.763818	0.184316	0.846604	0.245234	0.852071	0.327239	0.855195	0.401434	0.736483	0.300685	0.598246	0.24132900000000002	0.613866	0.174944	0.613085	0.24211	0.832546	0.317867	0.746636	0.295999	0.682594
20	Saimiri sciureus	0.23534	0.861	0.35014	0.8446	0.36244	0.7175	0.23452	0.71258	0.14185999999999999	0.80032	0.1886	0.88724	0.28043999999999997	0.89052	0.34932	0.87822	0.3936	0.7666999999999999	0.32636	0.6355	0.26486	0.65026	0.20746	0.6601	0.28454	0.8536199999999999	0.32882	0.77326	0.31078	0.72406
21	Saimiri sciureus	0.167562	0.85347	0.28970999999999997	0.85347	0.33747299999999997	0.725841	0.200448	0.705483	0.108054	0.789264	0.14876999999999999	0.889488	0.21375899999999998	0.8902709999999999	0.299106	0.87696	0.37192499999999995	0.773604	0.298323	0.637362	0.241947	0.64989	0.19261799999999998	0.640494	0.222372	0.8589509999999999	0.291276	0.7751699999999999	0.272484	0.7195769999999999
22	Saimiri sciureus	0.24255	0.26895	0.37125	0.2772	0.4125	0.152625	0.278025	0.12705	0.17655	0.17655	0.21285	0.2904	0.29864999999999997	0.309375	0.36795	0.31845	0.43065	0.2145	0.395175	0.068475	0.324225	0.073425	0.24255	0.07425	0.3069	0.28875	0.3795	0.20295	0.350625	0.15345
23	Saimiri sciureus	0.162162	0.9197369999999999	0.291564	0.9000809999999999	0.316953	0.789516	0.172809	0.787059	0.105651	0.864864	0.15315299999999998	0.968877	0.222768	0.963144	0.285831	0.956592	0.35380799999999996	0.8484839999999999	0.282555	0.736281	0.22932	0.7461089999999999	0.160524	0.7395569999999999	0.217854	0.9320219999999999	0.276003	0.846846	0.25143299999999996	0.7977059999999999
24	Saimiri sciureus	0.17560800000000001	0.8601540000000001	0.304062	0.870723	0.283737	0.73983	0.16747800000000002	0.7268220000000001	0.116259	0.798366	0.186177	0.9268200000000001	0.246339	0.8967390000000001	0.314631	0.9154380000000001	0.35202900000000004	0.80487	0.289428	0.6869850000000001	0.22276200000000002	0.679668	0.156096	0.684546	0.239022	0.8756010000000001	0.27967200000000003	0.811374	0.23414400000000002	0.727635
25	Saimiri sciureus	0.165946	0.859902	0.27393	0.859902	0.300132	0.740008	0.172298	0.73445	0.12307	0.811468	0.155624	0.908336	0.221526	0.907542	0.277106	0.905954	0.347772	0.798764	0.285046	0.69475	0.228672	0.70666	0.163564	0.696338	0.219938	0.866254	0.274724	0.800352	0.237406	0.73048
26	Saimiri sciureus	0.28537599999999996	0.827904	0.43041599999999997	0.7847839999999999	0.44844799999999996	0.625632	0.26264	0.61936	0.132496	0.73696	0.233632	0.865536	0.341824	0.852992	0.428064	0.844368	0.496272	0.706384	0.413168	0.581728	0.324576	0.5840799999999999	0.22500799999999999	0.577808	0.33633599999999997	0.8231999999999999	0.412384	0.711872	0.382592	0.617792
27	Saimiri sciureus	0.186784	0.48222600000000004	0.31879	0.4939	0.349322	0.35336300000000004	0.204744	0.32777	0.143231	0.4041	0.187233	0.508268	0.253685	0.514105	0.31879	0.52084	0.394222	0.412182	0.31519800000000003	0.247848	0.249644	0.26042	0.193968	0.263114	0.24829700000000002	0.49839	0.29768700000000003	0.411733	0.300381	0.335403
28	Saimiri sciureus	0.21320399999999998	0.530076	0.33985499999999996	0.546213	0.389244	0.414672	0.237165	0.382887	0.160881	0.460149	0.19511099999999998	0.555504	0.260148	0.562839	0.33985499999999996	0.5706629999999999	0.42983099999999996	0.45623699999999995	0.34621199999999996	0.296334	0.290466	0.315405	0.21418199999999998	0.309048	0.268461	0.544257	0.33985499999999996	0.45965999999999996	0.32371799999999995	0.40586999999999995
29	Saimiri sciureus	0.115416	0.475404	0.241366	0.48593800000000004	0.287624	0.34945400000000004	0.144728	0.327928	0.083356	0.404872	0.111752	0.490518	0.165338	0.500136	0.244572	0.513418	0.31602	0.408536	0.25419	0.275716	0.196024	0.28167000000000003	0.136484	0.27800600000000003	0.170376	0.48960200000000004	0.229916	0.42136	0.21938200000000002	0.352202
30	Saimiri sciureus	0.223016	0.510012	0.34275	0.512754	0.387536	0.37017	0.229871	0.337266	0.141213	0.433236	0.175488	0.533776	0.25592	0.544744	0.340008	0.539717	0.414956	0.436892	0.334067	0.277856	0.271458	0.291109	0.200166	0.288367	0.272829	0.520066	0.337266	0.441462	0.318529	0.381138
31	Saimiri sciureus	0.105798	0.43968	0.235412	0.46578600000000003	0.289914	0.340752	0.131904	0.284876	0.067784	0.37281200000000003	0.092516	0.470366	0.15343	0.491892	0.22945800000000002	0.50151	0.317394	0.402582	0.250526	0.242282	0.18274200000000002	0.245946	0.12824	0.250526	0.162132	0.46761800000000003	0.227168	0.392048	0.22945800000000002	0.32380600000000004
32	Saimiri sciureus	0.143925	0.48735	0.2527	0.48735	0.293075	0.355775	0.1406	0.343425	0.08265	0.422275	0.126825	0.51205	0.192375	0.51585	0.2622	0.51585	0.342475	0.4085	0.246525	0.276925	0.177175	0.281675	0.10355	0.297825	0.190475	0.4978	0.247475	0.423225	0.22467499999999999	0.3648
33	Saimiri sciureus	0.225676	0.49729	0.340298	0.520482	0.412996	0.386236	0.272952	0.365274	0.196686	0.442878	0.230136	0.532078	0.294806	0.542336	0.37018	0.55527	0.441986	0.445108	0.375978	0.304172	0.322904	0.31086199999999997	0.254666	0.299266	0.295252	0.528956	0.350556	0.44823	0.354124	0.386236
34	Saimiri sciureus	0.09910999999999999	0.395692	0.22028599999999998	0.435336	0.28049999999999997	0.307428	0.137632	0.262548	0.053481999999999995	0.326876	0.068816	0.41888	0.13277	0.44618199999999997	0.22103399999999998	0.46749999999999997	0.30855	0.367268	0.247214	0.200464	0.18139	0.208318	0.11556599999999999	0.206448	0.146234	0.42224599999999995	0.225148	0.34034	0.21505	0.29358999999999996
35	Saimiri sciureus	0.168544	0.5583020000000001	0.29449400000000003	0.557386	0.33479800000000004	0.419528	0.19236	0.38380400000000003	0.106714	0.46945000000000003	0.143812	0.585782	0.204268	0.594026	0.268388	0.601354	0.365942	0.483648	0.29083000000000003	0.32197400000000004	0.223504	0.331592	0.159384	0.32930200000000004	0.21984	0.573874	0.287624	0.484564	0.262892	0.430978
36	Saimiri sciureus	0.23403800000000002	0.5179980000000001	0.357698	0.529906	0.38014000000000003	0.40029200000000004	0.255564	0.37556	0.168544	0.459832	0.223504	0.53586	0.282586	0.543188	0.355408	0.551432	0.415864	0.436016	0.344416	0.30548600000000004	0.28625	0.30915000000000004	0.22213000000000002	0.327012	0.285792	0.523494	0.34212600000000004	0.44746600000000003	0.31602	0.389758
37	Saimiri sciureus	0.151987	0.52767	0.263384	0.5425530000000001	0.3157	0.40003700000000003	0.163713	0.369369	0.10869100000000001	0.463177	0.140261	0.551122	0.204754	0.56826	0.263384	0.571868	0.352231	0.461824	0.287738	0.317955	0.22459800000000002	0.323818	0.151987	0.322916	0.209264	0.543455	0.267894	0.458216	0.239481	0.395527
38	Saimiri sciureus	0.11206500000000001	0.565905	0.23901	0.5984550000000001	0.28458	0.469185	0.139965	0.447795	0.063705	0.5296350000000001	0.10369500000000001	0.5993850000000001	0.16275	0.615195	0.25203000000000003	0.62961	0.32922	0.5189400000000001	0.23994000000000001	0.371535	0.18228	0.37665000000000004	0.1023	0.38827500000000004	0.168795	0.600315	0.23622	0.5254500000000001	0.21901500000000002	0.46825500000000003
39	Saimiri sciureus	0.150976	0.548352	0.281344	0.578816	0.331072	0.433664	0.191744	0.414848	0.112896	0.486976	0.137088	0.579712	0.19980799999999999	0.58688	0.28448	0.607936	0.37184	0.496384	0.296128	0.347648	0.241472	0.36153599999999997	0.182336	0.355712	0.207424	0.567616	0.283136	0.496384	0.26745599999999997	0.43679999999999997
40	Saimiri sciureus	0.18218499999999999	0.562798	0.301593	0.560603	0.339347	0.433293	0.200184	0.396856	0.119408	0.489046	0.167259	0.590455	0.236621	0.583431	0.310812	0.581236	0.372272	0.47851	0.30642199999999997	0.334079	0.242328	0.328372	0.166381	0.33539599999999997	0.23793799999999998	0.570261	0.279643	0.485973	0.277448	0.411343
41	Saimiri sciureus	0.18753	0.58374	0.30362	0.58139	0.33746	0.45449	0.20257	0.42064999999999997	0.12689999999999999	0.5094799999999999	0.15463	0.6157	0.23265	0.61664	0.30596999999999996	0.61946	0.38258	0.51089	0.3196	0.37177	0.24628	0.37318	0.18424	0.36941999999999997	0.24158	0.59032	0.28341	0.5165299999999999	0.27918	0.45026
42	Saimiri ustus	0.190008	0.270686	0.318942	0.270686	0.334776	0.155324	0.223184	0.119886	0.140998	0.208104	0.177944	0.307632	0.250328	0.333268	0.328744	0.321204	0.387556	0.211874	0.334776	0.096512	0.26013000000000003	0.096512	0.187746	0.088972	0.244296	0.288782	0.313664	0.217906	0.289536	0.149292
43	Saimiri ustus	0.18546800000000002	0.365364	0.30964400000000003	0.355016	0.351036	0.229248	0.18785600000000002	0.18546800000000002	0.12178800000000001	0.29133600000000004	0.169548	0.41312400000000005	0.24755600000000003	0.41710400000000003	0.327952	0.39640800000000004	0.37969200000000003	0.2786	0.296908	0.140096	0.24994400000000003	0.144076	0.169548	0.15044400000000002	0.25153600000000004	0.374916	0.316012	0.28178400000000003	0.2786	0.216512
44	Saimiri ustus	0.186775	0.902875	0.30224999999999996	0.899775	0.3255	0.7687999999999999	0.196075	0.7687999999999999	0.130975	0.837	0.174375	0.9385249999999999	0.2542	0.9330999999999999	0.31232499999999996	0.9245749999999999	0.37045	0.81995	0.29914999999999997	0.69595	0.24412499999999998	0.7021499999999999	0.175925	0.712225	0.2511	0.910625	0.301475	0.822275	0.26195	0.752525
45	Saimiri ustus	0.1404	0.99996	0.28626	0.97656	0.3159	0.83928	0.15366	0.8307	0.08345999999999999	0.92586	0.11856	1.04676	0.1872	1.0397399999999999	0.2574	1.04832	0.36269999999999997	0.9024599999999999	0.28236	0.77532	0.22776	0.80574	0.1404	0.79404	0.2067	1.00932	0.27768	0.9032399999999999	0.24803999999999998	0.84864
46	Saimiri ustus	0.162409	0.303056	0.274846	0.315146	0.294593	0.164827	0.160797	0.145886	0.102765	0.231322	0.147901	0.33247499999999997	0.21600799999999998	0.346177	0.278876	0.342953	0.348998	0.21842599999999998	0.27202499999999996	0.093093	0.21076899999999998	0.09672	0.138229	0.09913799999999999	0.213187	0.31031	0.259532	0.234143	0.243009	0.164424
47	Saimiri ustus	0.15312599999999998	0.518598	0.283833	0.526635	0.329094	0.385353	0.175122	0.34812899999999997	0.095175	0.441612	0.12859199999999998	0.543978	0.201348	0.5596289999999999	0.270297	0.564705	0.353628	0.46318499999999996	0.305406	0.32021099999999997	0.248301	0.32994	0.15143399999999999	0.328248	0.21065399999999998	0.534249	0.285948	0.45345599999999997	0.262683	0.38281499999999996
48	Saimiri ustus	0.17011199999999999	0.486857	0.323833	0.505463	0.359716	0.36591799999999997	0.201122	0.33357899999999996	0.139545	0.42483699999999996	0.167011	0.513437	0.22991699999999998	0.5284989999999999	0.313201	0.540903	0.386296	0.42971	0.296367	0.284406	0.233461	0.303455	0.17099799999999998	0.300354	0.234347	0.505463	0.31630199999999997	0.407117	0.296367	0.36857599999999996
49	Saimiri ustus	0.133661	0.427799	0.256847	0.45922399999999997	0.294557	0.325563	0.160058	0.298328	0.077096	0.35614999999999997	0.10852099999999999	0.444978	0.167181	0.471794	0.259361	0.49358199999999997	0.338552	0.390089	0.267741	0.232126	0.211176	0.241763	0.13827	0.248048	0.183522	0.453777	0.260618	0.371653	0.250981	0.314669
50	Saimiri ustus	0.16605	0.41942999999999997	0.29438	0.41082	0.30422	0.28249	0.17302	0.26567999999999997	0.09225	0.31775	0.14227	0.44239	0.22591	0.44936	0.2952	0.44239	0.35259999999999997	0.33087	0.28126	0.19433999999999998	0.23124	0.19352	0.15129	0.19802999999999998	0.21771	0.41574	0.27716	0.32759	0.2583	0.27347
51	Saimiri ustus	0.121746	0.480286	0.25767599999999996	0.491318	0.30219799999999997	0.336082	0.138688	0.308896	0.071708	0.424732	0.104804	0.514958	0.17493599999999998	0.518504	0.25846399999999997	0.521656	0.341204	0.412124	0.260828	0.25806999999999997	0.19502999999999998	0.27186	0.13002	0.259252	0.17926999999999998	0.487772	0.24703799999999998	0.408578	0.243886	0.332142
52	Saimiri ustus	0.13464	0.44676	0.274584	0.45288	0.299064	0.305184	0.14688	0.289272	0.078744	0.365568	0.105672	0.467976	0.191352	0.482664	0.274584	0.481032	0.33578399999999997	0.376176	0.26928	0.240312	0.204816	0.251736	0.121584	0.240312	0.193392	0.46308	0.25704	0.365568	0.242352	0.304776
53	Saimiri ustus	0.134463	0.400995	0.28329	0.412167	0.314811	0.282891	0.160797	0.25137	0.079401	0.319599	0.10932599999999999	0.434112	0.199101	0.451269	0.266133	0.449673	0.33516	0.342741	0.265335	0.197505	0.195909	0.20748	0.127281	0.201495	0.205086	0.427728	0.26334	0.340746	0.250173	0.270123
54	Saimiri ustus	0.147969	0.436288	0.286314	0.431075	0.29674	0.270675	0.151177	0.27147699999999997	0.106666	0.35729099999999997	0.133132	0.47237799999999996	0.208119	0.47678899999999996	0.289522	0.46636299999999997	0.351677	0.360098	0.28029899999999996	0.225763	0.211327	0.23538699999999999	0.14596399999999998	0.225763	0.214936	0.449922	0.271076	0.347667	0.24420899999999998	0.29914599999999997
55	Saimiri ustus	0.183876	0.25830200000000003	0.30327600000000005	0.282978	0.348648	0.140096	0.197408	0.10945	0.132932	0.19223400000000002	0.16119	0.28894800000000004	0.238402	0.30486800000000003	0.299694	0.312828	0.38486600000000004	0.199	0.31680800000000003	0.06288400000000001	0.237208	0.06965	0.181488	0.06169	0.237208	0.286162	0.30845	0.19342800000000002	0.28417200000000004	0.12935000000000002
56	Saimiri ustus	0.141904	0.223048	0.266168	0.255192	0.30772	0.113288	0.181104	0.07761599999999999	0.098392	0.150136	0.123088	0.244216	0.187768	0.26656	0.26852	0.276752	0.35672	0.17248	0.274008	0.033712	0.21795199999999998	0.036064	0.156408	0.036064	0.19639199999999998	0.245784	0.27361599999999997	0.17404799999999998	0.253624	0.110544
57	Saimiri ustus	0.176928	0.48244800000000004	0.31464000000000003	0.50844	0.35112000000000004	0.36252	0.201552	0.328776	0.137712	0.419976	0.160056	0.504336	0.23803200000000002	0.525312	0.320112	0.5280480000000001	0.381216	0.423624	0.30825600000000003	0.279528	0.245784	0.28317600000000004	0.18604800000000002	0.28728000000000004	0.24624000000000001	0.5070720000000001	0.294576	0.41632800000000003	0.285912	0.36160800000000004
58	Saimiri ustus	0.118272	0.31603200000000004	0.243072	0.348672	0.294528	0.197376	0.142464	0.15936	0.067968	0.241536	0.09984	0.340992	0.167808	0.36288000000000004	0.248832	0.37632	0.331008	0.279552	0.24768	0.122112	0.190464	0.131712	0.127104	0.127488	0.178944	0.34905600000000003	0.243456	0.278016	0.231168	0.19584000000000001
59	Saimiri ustus	0.11032199999999999	0.545708	0.24606799999999998	0.560236	0.28738199999999997	0.430392	0.13075199999999998	0.396796	0.055841999999999996	0.49259	0.077634	0.578396	0.14618799999999998	0.595194	0.23199399999999998	0.6001879999999999	0.30191	0.49667599999999995	0.252424	0.351396	0.18795599999999998	0.35003399999999996	0.12031	0.35775199999999996	0.16888799999999998	0.56296	0.24243599999999998	0.485326	0.22019	0.43584
60	Saimiri vanzolinii	0.1326	0.44733	0.25272	0.45942	0.28275	0.32487	0.14118	0.3081	0.078	0.37713	0.11349	0.47619	0.16691999999999999	0.47931	0.25038	0.48945	0.31395	0.38376	0.23907	0.24140999999999999	0.17472	0.25818	0.11115	0.25155	0.17979	0.4563	0.23868	0.39117	0.22308	0.33189
61	Saimiri vanzolinii	0.12447499999999999	0.37648899999999996	0.26656799999999997	0.423598	0.321337	0.28380299999999997	0.169286	0.23899199999999998	0.09843099999999999	0.314443	0.120262	0.39946899999999996	0.185755	0.418236	0.278824	0.44428	0.330146	0.350445	0.277675	0.18001	0.217544	0.196479	0.149753	0.17771199999999998	0.18384	0.403682	0.271547	0.332827	0.27039799999999997	0.26273799999999997
62	Saimiri vanzolinii	0.15922	0.51034	0.28614	0.51452	0.31008	0.38456	0.16264	0.36936	0.11704	0.45258000000000004	0.14402	0.5297200000000001	0.20368	0.5297200000000001	0.28196	0.54264	0.34162000000000003	0.43966000000000005	0.2622	0.29754	0.19608	0.31084	0.14326	0.30970000000000003	0.20368	0.51566	0.26106	0.44004000000000004	0.24700000000000003	0.38684
63	Saimiri vanzolinii	0.096889	0.39698100000000003	0.208858	0.413946	0.248443	0.29783	0.111969	0.254852	0.046371	0.338546	0.084071	0.417339	0.13458900000000001	0.416208	0.214136	0.436566	0.271063	0.341939	0.207727	0.186992	0.142129	0.188123	0.077285	0.190385	0.13911300000000001	0.404521	0.207727	0.334776	0.192647	0.277472
64	Saimiri vanzolinii	0.153816	0.446368	0.279734	0.452023	0.309894	0.316303	0.173043	0.284258	0.107445	0.367952	0.132327	0.472381	0.200187	0.473512	0.289159	0.476528	0.35061	0.384163	0.281996	0.228085	0.203203	0.23788700000000002	0.151554	0.2262	0.205842	0.453908	0.268424	0.366821	0.255983	0.315172
65	Saimiri vanzolinii	0.174336	0.427776	0.299136	0.43968	0.32448	0.297216	0.17856	0.27417600000000003	0.110592	0.365184	0.156672	0.445056	0.211584	0.45196800000000004	0.296832	0.465024	0.365952	0.3456	0.282624	0.19084800000000002	0.210432	0.204288	0.14784	0.200832	0.21196800000000002	0.440832	0.279936	0.35366400000000003	0.264192	0.29568
66	Saimiri vanzolinii	0.18320999999999998	0.483832	0.30338	0.5086539999999999	0.345144	0.37035999999999997	0.20330399999999998	0.333324	0.12135199999999999	0.423156	0.16745	0.49840999999999996	0.22261	0.5007739999999999	0.30219799999999997	0.523232	0.355388	0.42197399999999996	0.30219799999999997	0.26792	0.24073399999999998	0.273436	0.17296599999999998	0.266738	0.227732	0.48934799999999995	0.306926	0.41842799999999997	0.28998399999999996	0.35263
67	Saimiri vanzolinii	0.251904	0.473856	0.369408	0.48038400000000003	0.396672	0.349824	0.25728	0.331392	0.18624000000000002	0.405888	0.228864	0.497664	0.282624	0.497664	0.355968	0.507648	0.43392000000000003	0.40128	0.352896	0.263424	0.28800000000000003	0.267648	0.22464	0.26112	0.289536	0.48076800000000003	0.352896	0.407808	0.341376	0.33945600000000004
0	Callithrix aurita	0.21993800000000002	0.641532	0.366194	0.641532	0.370072	0.5462440000000001	0.245422	0.527962	0.17451	0.562864	0.212182	0.663138	0.287526	0.664246	0.36287	0.6581520000000001	0.398326	0.572836	0.344588	0.479764	0.290296	0.46979200000000004	0.224924	0.47588600000000003	0.27035200000000004	0.6537200000000001	0.354006	0.590564	0.325752	0.52353
1	Callithrix aurita	0.172445	0.198835	0.29984500000000003	0.18655	0.293475	0.093275	0.187005	0.08099	0.136045	0.127855	0.16198	0.22386	0.220675	0.22932	0.29484	0.22204	0.341705	0.11921	0.28301	0.050505	0.22568	0.058695	0.173355	0.06006	0.21385	0.216125	0.28938	0.14105	0.249795	0.08008
2	Callithrix aurita	0.30411	0.61912	0.42183000000000004	0.62021	0.43818	0.51666	0.32754500000000003	0.49867500000000003	0.26814	0.547725	0.2943	0.64419	0.36515000000000003	0.6518200000000001	0.425645	0.6431	0.46815500000000004	0.56026	0.42074	0.46761	0.37060000000000004	0.47742	0.31065000000000004	0.472515	0.35534	0.63656	0.415835	0.572795	0.3924	0.50903
3	Callithrix aurita	0.21150800000000003	0.5566000000000001	0.335984	0.5717800000000001	0.349646	0.48930200000000007	0.24389200000000003	0.463496	0.18924400000000002	0.49942200000000003	0.21707400000000002	0.58443	0.275264	0.596068	0.335984	0.59455	0.394174	0.5019520000000001	0.33092400000000005	0.420486	0.26969800000000005	0.43212400000000006	0.2277	0.43566600000000005	0.26463800000000004	0.5798760000000001	0.33345400000000003	0.531806	0.30309400000000003	0.47412200000000004
4	Callithrix aurita	0.14863200000000001	0.609166	0.306272	0.622115	0.314154	0.524153	0.196487	0.499944	0.11372600000000001	0.548925	0.142439	0.6446350000000001	0.21168800000000002	0.652517	0.28600400000000004	0.65871	0.342304	0.5691930000000001	0.273055	0.470105	0.22745200000000002	0.476298	0.171715	0.471231	0.210562	0.634501	0.29726400000000003	0.573697	0.26404700000000003	0.514019
5	Callithrix aurita	0.14762	0.436568	0.25652	0.429308	0.25990800000000003	0.334444	0.15246	0.33154	0.104544	0.377036	0.122452	0.458832	0.182468	0.461252	0.243452	0.46222	0.293304	0.383328	0.236676	0.305404	0.193116	0.309276	0.13552	0.31218	0.179564	0.445764	0.245388	0.3872	0.2178	0.332992
6	Callithrix aurita	0.21835000000000002	0.59455	0.35585	0.5973	0.3652	0.49060000000000004	0.24530000000000002	0.4565	0.18425000000000002	0.49500000000000005	0.20955000000000001	0.6072000000000001	0.27555	0.6171	0.35255000000000003	0.62755	0.40535000000000004	0.5379	0.33935000000000004	0.41910000000000003	0.27885000000000004	0.42405000000000004	0.22495	0.4224	0.26180000000000003	0.59785	0.3443	0.5417500000000001	0.32505	0.48015
7	Callithrix aurita	0.19353599999999999	0.538272	0.32256	0.563976	0.342216	0.47376	0.22428	0.447048	0.162288	0.484848	0.18144	0.574056	0.24192	0.588168	0.30996	0.59976	0.369432	0.520632	0.331128	0.4158	0.274176	0.420336	0.21168	0.416808	0.237384	0.567504	0.313488	0.517104	0.296352	0.453096
8	Callithrix aurita	0.275184	0.457704	0.377208	0.43757999999999997	0.380484	0.365508	0.28033199999999997	0.345852	0.22042799999999999	0.398736	0.240552	0.478296	0.30186	0.480636	0.351468	0.48672	0.419328	0.390312	0.354744	0.322452	0.31356	0.333216	0.252252	0.329004	0.300456	0.46332	0.363168	0.407628	0.33462	0.350532
9	Callithrix aurita	0.17298	0.640584	0.307458	0.66402	0.325314	0.564138	0.210366	0.53568	0.127782	0.579204	0.15345	0.66681	0.222642	0.681876	0.296298	0.684666	0.34875	0.598734	0.294624	0.502758	0.244962	0.506664	0.18972	0.5022	0.22041	0.660672	0.30132000000000003	0.607104	0.274536	0.550746
10	Callithrix aurita	0.121208	0.6255	0.262988	0.632728	0.26965999999999996	0.537096	0.15846	0.5143	0.081732	0.5420999999999999	0.120096	0.6394	0.179032	0.647184	0.25298	0.649408	0.296348	0.563784	0.225736	0.46036799999999994	0.17514	0.47204399999999996	0.130104	0.47093199999999996	0.17069199999999998	0.629392	0.24964399999999998	0.577684	0.225736	0.522084
11	Callithrix emiliae	0.130928	0.405476	0.248496	0.407146	0.261522	0.308616	0.159318	0.29558999999999996	0.080494	0.345022	0.110888	0.43587	0.178356	0.442884	0.23046	0.44722599999999996	0.29792799999999997	0.350032	0.23379999999999998	0.25751399999999997	0.18637199999999998	0.25551	0.130928	0.25751399999999997	0.179024	0.41215599999999997	0.239144	0.35570999999999997	0.219772	0.31729999999999997
12	Callithrix emiliae	0.08436400000000001	0.393162	0.19287800000000002	0.39541600000000005	0.19867400000000002	0.32457600000000003	0.11012400000000001	0.300426	0.033488000000000004	0.34035400000000005	0.060214000000000004	0.41634600000000005	0.125258	0.423752	0.18032	0.420532	0.232162	0.34550600000000004	0.18965800000000002	0.261786	0.14200200000000002	0.258566	0.080178	0.260176	0.127834	0.40572	0.18418400000000001	0.35259	0.161	0.31169600000000003
13	Callithrix emiliae	0.06858600000000001	0.26919200000000004	0.16550800000000002	0.26758200000000004	0.184506	0.192556	0.08533	0.18225200000000003	0.027692	0.21735000000000002	0.060858	0.292698	0.11624200000000001	0.29688400000000004	0.172914	0.291732	0.212842	0.221536	0.16454200000000002	0.139104	0.127834	0.13717200000000002	0.08114400000000001	0.14329	0.112378	0.28175	0.161966	0.22765400000000002	0.148764	0.18998
14	Callithrix emiliae	0.097536	0.403584	0.21427200000000002	0.401664	0.243072	0.30912	0.126336	0.29299200000000003	0.059904	0.342912	0.091776	0.435456	0.16742400000000002	0.444288	0.210048	0.435456	0.275712	0.359808	0.20928	0.26304	0.165504	0.268032	0.11136	0.268032	0.161664	0.417792	0.21312	0.35712	0.187008	0.31603200000000004
15	Callithrix emiliae	0.086095	0.24254	0.18157	0.246895	0.19363	0.17386500000000002	0.109545	0.147065	0.03819	0.18157	0.071355	0.258285	0.12495500000000001	0.264315	0.179895	0.25996	0.23383	0.188605	0.17386500000000002	0.10452	0.136345	0.10519	0.08777	0.11055000000000001	0.12529	0.248235	0.17822000000000002	0.20167000000000002	0.160465	0.15745
16	Callithrix emiliae	0.164688	0.23274399999999998	0.26244799999999996	0.224848	0.253424	0.14287999999999998	0.145136	0.149648	0.10528	0.20341599999999999	0.15115199999999998	0.27748799999999996	0.198904	0.28538399999999997	0.25567999999999996	0.28538399999999997	0.306064	0.18687199999999998	0.24590399999999998	0.107912	0.18536799999999998	0.10603199999999999	0.13348	0.108664	0.214696	0.237256	0.243272	0.17784799999999998	0.21958399999999997	0.13272799999999998
17	Callithrix geoffroyi	0.071994	0.541872	0.198942	0.550818	0.216408	0.45369	0.111612	0.427278	0.042174	0.471156	0.072846	0.565302	0.129078	0.5751000000000001	0.183606	0.574248	0.248784	0.48777	0.18105	0.379566	0.132486	0.385104	0.083922	0.39192	0.123966	0.552096	0.19383	0.4899	0.171252	0.441762
18	Callithrix geoffroyi	0.233016	0.494502	0.347772	0.502386	0.364854	0.406026	0.25885800000000003	0.37887000000000004	0.201042	0.41960400000000003	0.23739600000000002	0.518592	0.288642	0.5286660000000001	0.347772	0.522096	0.409092	0.44238	0.324996	0.341202	0.28294800000000003	0.345582	0.244404	0.356094	0.276378	0.5037	0.349086	0.446322	0.320616	0.38982
19	Callithrix geoffroyi	0.2706	0.52712	0.37796	0.52932	0.37796	0.43472	0.28072	0.42460000000000003	0.21780000000000002	0.47124	0.25124	0.55088	0.308	0.55792	0.35948	0.5601200000000001	0.41888000000000003	0.47564	0.35024	0.36828	0.29788000000000003	0.38324	0.25432	0.39116	0.30624	0.53768	0.36564	0.4796	0.34276	0.42592
20	Callithrix geoffroyi	0.181412	0.322028	0.29381799999999997	0.322028	0.309442	0.22958599999999998	0.19269599999999998	0.218302	0.130634	0.26777799999999996	0.17099599999999998	0.33635	0.231756	0.34199199999999996	0.29946	0.345464	0.34676599999999996	0.264306	0.28687399999999996	0.17229799999999998	0.233926	0.18228	0.18445	0.183582	0.225246	0.325934	0.29164799999999996	0.276458	0.27732599999999996	0.226548
21	Callithrix geoffroyi	0.188355	0.476325	0.317115	0.485025	0.340605	0.393675	0.22011	0.36453	0.14094	0.43239	0.18183	0.503295	0.245775	0.51678	0.31146	0.518955	0.37671	0.42543	0.306675	0.331905	0.24708	0.332775	0.20532	0.340605	0.23838	0.49503	0.319725	0.43587	0.295365	0.378015
22	Callithrix geoffroyi	0.23303100000000002	0.5100640000000001	0.370425	0.515901	0.374017	0.41667200000000004	0.25144	0.396916	0.204744	0.450347	0.22584700000000002	0.533412	0.303973	0.545984	0.374915	0.5343100000000001	0.41352900000000004	0.447204	0.349322	0.351567	0.300381	0.349322	0.239766	0.36324100000000004	0.28466600000000003	0.528473	0.359649	0.458878	0.334505	0.404998
23	Callithrix geoffroyi	0.12328	0.41942	0.223445	0.41607	0.189275	0.32562	0.09648000000000001	0.358785	0.048575	0.38458000000000003	0.104185	0.44655500000000004	0.1608	0.44655500000000004	0.212725	0.44823	0.24421500000000002	0.385585	0.179895	0.29614	0.11021500000000001	0.311885	0.07571	0.33098	0.17085	0.423105	0.200665	0.37051	0.137685	0.32394500000000004
24	Callithrix geoffroyi	0.23052	0.199104	0.331296	0.201552	0.348024	0.10404	0.238272	0.092616	0.176664	0.151776	0.21501599999999998	0.226848	0.278256	0.246024	0.3366	0.235416	0.39372	0.151776	0.33456	0.066912	0.272952	0.063648	0.22236	0.060792	0.266016	0.22236	0.33456	0.162384	0.289272	0.099552
25	Callithrix geoffroyi	0.18251599999999998	0.37212	0.30788499999999996	0.358387	0.30788499999999996	0.26092699999999996	0.19536299999999998	0.259598	0.13555799999999998	0.30124	0.175871	0.392055	0.24453599999999998	0.392941	0.315859	0.386296	0.34022399999999997	0.296367	0.292823	0.20688099999999998	0.238777	0.204666	0.17232699999999998	0.216184	0.23479	0.374778	0.297253	0.315416	0.264028	0.254282
26	Callithrix geoffroyi	0.166268	0.49796	0.26797	0.5076660000000001	0.284428	0.426642	0.18399200000000002	0.41145000000000004	0.127866	0.44985200000000003	0.15107600000000002	0.524124	0.213532	0.537206	0.256154	0.535096	0.315234	0.452806	0.252778	0.365452	0.20256000000000002	0.371782	0.15529600000000002	0.38064400000000004	0.217752	0.518216	0.264594	0.46462200000000003	0.232522	0.412716
27	Callithrix geoffroyi	0.18530000000000002	0.471316	0.28383600000000003	0.480472	0.30432800000000004	0.384552	0.201432	0.365368	0.136904	0.438616	0.175272	0.5066320000000001	0.23500400000000002	0.5131720000000001	0.281656	0.515788	0.34705600000000003	0.426408	0.275988	0.323512	0.22148800000000002	0.337028	0.184428	0.344876	0.23020800000000002	0.49093600000000004	0.28688800000000003	0.432076	0.26290800000000003	0.371908
28	Callithrix geoffroyi	0.19486599999999998	0.50127	0.30857399999999996	0.523404	0.314216	0.439208	0.217434	0.44484999999999997	0.164486	0.496496	0.20354599999999998	0.5537839999999999	0.259098	0.562898	0.305102	0.552916	0.34676599999999996	0.48087199999999997	0.30163	0.40448799999999996	0.248682	0.409696	0.20701799999999998	0.415338	0.24651199999999998	0.532084	0.30163	0.48347599999999996	0.248248	0.436604
29	Callithrix geoffroyi	0.2033	0.47893199999999997	0.312012	0.47893199999999997	0.315436	0.401036	0.21870799999999999	0.392476	0.165208	0.441268	0.197736	0.503328	0.25979599999999997	0.511032	0.312868	0.497764	0.351816	0.420296	0.310728	0.345824	0.256372	0.33683599999999997	0.202016	0.359092	0.238824	0.499048	0.2996	0.441268	0.275204	0.38263199999999997
30	Callithrix geoffroyi	0.229772	0.548052	0.332668	0.534536	0.34356800000000004	0.440796	0.23195200000000002	0.432948	0.184428	0.49050000000000005	0.229772	0.562876	0.29648	0.5663640000000001	0.34051600000000004	0.548052	0.37321600000000005	0.46913600000000005	0.309996	0.37975600000000004	0.257676	0.39196400000000003	0.212768	0.40112000000000003	0.286016	0.545436	0.31958800000000004	0.47829200000000005	0.27729600000000004	0.42815200000000003
31	Callithrix geoffroyi	0.20081	0.55126	0.30573	0.55685	0.32336	0.473	0.23521	0.43945999999999996	0.16942	0.49191999999999997	0.18059999999999998	0.56803	0.24209	0.57921	0.28896	0.5848	0.35475	0.50783	0.30788	0.41495	0.27219	0.41194	0.21758	0.40721	0.23908	0.56072	0.30659	0.50869	0.28724	0.45709
32	Mico humeralifer	0.164656	0.31324799999999997	0.272837	0.28714399999999995	0.27660199999999996	0.22087999999999997	0.185489	0.203812	0.11320099999999998	0.25325899999999996	0.14056	0.34637999999999997	0.209083	0.34462299999999996	0.259032	0.33157099999999995	0.30923199999999995	0.250247	0.24673299999999998	0.17193499999999998	0.20506699999999997	0.17193499999999998	0.151102	0.17645299999999997	0.202808	0.31927199999999994	0.26455399999999996	0.258279	0.231673	0.21836999999999998
33	Mico humeralifer	0.145768	0.172894	0.234544	0.197828	0.26084799999999997	0.12247799999999999	0.16988	0.09453	0.11508	0.137274	0.13152	0.206322	0.17344199999999999	0.222488	0.219474	0.23618799999999998	0.285782	0.16933199999999998	0.237284	0.067678	0.189882	0.07261	0.151248	0.073432	0.182484	0.202486	0.23837999999999998	0.15837199999999999	0.21783	0.11261399999999999
34	Mico humeralifer	0.068	0.33025	0.18025	0.3385	0.1945	0.24	0.09725	0.22	0.03425	0.25425000000000003	0.051750000000000004	0.34900000000000003	0.11225	0.3685	0.17	0.3645	0.2275	0.279	0.16725	0.179	0.1205	0.18375	0.07525	0.19275	0.10975	0.34775	0.18075	0.291	0.15025	0.23175
35	Mico humeralifer	0.073904	0.310248	0.158968	0.32116	0.180792	0.247256	0.09523200000000001	0.216256	0.044392	0.246512	0.057288000000000006	0.313968	0.10688800000000001	0.334056	0.164672	0.337776	0.201376	0.279248	0.17112	0.20980800000000002	0.13516	0.19120800000000002	0.092008	0.193192	0.102424	0.31942400000000004	0.16392800000000002	0.27800800000000003	0.13144	0.222704
36	Mico humeralifer	0.113353	0.32612	0.201984	0.32612	0.208033	0.250376	0.116772	0.241697	0.071536	0.283251	0.105726	0.33506199999999997	0.150699	0.3419	0.19988	0.339796	0.240119	0.282462	0.198565	0.207507	0.137812	0.210926	0.104411	0.220394	0.144913	0.33401	0.19567199999999998	0.284566	0.15517	0.237226
37	Mico humeralifer	0.050600000000000006	0.370975	0.149875	0.37317500000000003	0.162525	0.28902500000000003	0.0792	0.27555	0.022000000000000002	0.32120000000000004	0.050050000000000004	0.39682500000000004	0.10477500000000001	0.39682500000000004	0.148225	0.39105	0.19195	0.319	0.1441	0.243375	0.10615000000000001	0.240625	0.054175	0.24777500000000002	0.10615000000000001	0.38582500000000003	0.1496	0.32972500000000005	0.121825	0.291775
38	Mico humeralifer	0.07575	0.32175	0.18025	0.33025	0.1965	0.2555	0.10575	0.2335	0.04475	0.26525	0.0785	0.338	0.13225	0.34650000000000003	0.19975	0.34575	0.2425	0.275	0.168	0.18175	0.127	0.19075	0.085	0.19975	0.12925	0.333	0.18425	0.2905	0.15725	0.2325
39	Mico humeralifer	0.106396	0.21708	0.205824	0.227532	0.216276	0.150348	0.13614400000000002	0.131588	0.06807200000000001	0.17661200000000002	0.096748	0.253796	0.153564	0.26907200000000003	0.201536	0.264248	0.25513600000000003	0.191352	0.19456800000000002	0.10988	0.149544	0.112828	0.110416	0.114168	0.149544	0.23369600000000001	0.202608	0.199392	0.1742	0.15249200000000002
40	Mico humeralifer	0.149492	0.299827	0.251495	0.30629	0.266107	0.224519	0.174782	0.222552	0.114367	0.263297	0.146401	0.310505	0.19669999999999999	0.32146399999999997	0.253743	0.32315	0.288587	0.266107	0.236883	0.184617	0.195295	0.185179	0.166914	0.195576	0.184617	0.313596	0.249809	0.263859	0.232106	0.227048
41	Mico humeralifer	0.090932	0.174752	0.17653	0.180594	0.19304	0.096266	0.107442	0.08635999999999999	0.045466	0.131826	0.09220199999999999	0.203708	0.145542	0.210312	0.17779999999999999	0.20574	0.23266399999999998	0.133858	0.152146	0.057404	0.110744	0.060198	0.08635999999999999	0.06731	0.125476	0.18948399999999999	0.173228	0.136906	0.147066	0.08966199999999999
42	Mico humeralifer	0.12328800000000001	0.39124800000000004	0.22176	0.39124800000000004	0.22519200000000003	0.332376	0.137544	0.30914400000000003	0.08157600000000001	0.33501600000000004	0.11431200000000001	0.401544	0.167112	0.40497600000000006	0.22044000000000002	0.40418400000000004	0.266376	0.33580800000000005	0.221232	0.26796000000000003	0.16632000000000002	0.24948	0.12196800000000001	0.26584800000000003	0.169224	0.39679200000000003	0.217008	0.35851200000000005	0.190344	0.317856
43	Mico humeralifer	0.0917	0.31466200000000005	0.1834	0.335098	0.20593200000000003	0.26986000000000004	0.126284	0.244184	0.067334	0.267764	0.08357800000000001	0.34191000000000005	0.12104400000000001	0.36025	0.173968	0.36784800000000006	0.23658600000000002	0.30470600000000003	0.18549600000000002	0.21824600000000002	0.14619600000000002	0.21824600000000002	0.10742000000000002	0.22427200000000003	0.128118	0.3406	0.182876	0.306016	0.168466	0.255188
44	Mico humeralifer	0.09997400000000001	0.206941	0.210826	0.217819	0.218337	0.131831	0.120176	0.11758600000000001	0.072002	0.149184	0.092722	0.225848	0.143745	0.243978	0.204869	0.242683	0.24527300000000002	0.176897	0.169386	0.08547	0.134421	0.098161	0.109557	0.099456	0.144522	0.228956	0.205905	0.17353000000000002	0.16886800000000002	0.129759
45	Mico humeralifer	0.134421	0.325304	0.23569	0.33929000000000004	0.24527300000000002	0.257446	0.155918	0.23983400000000002	0.08598800000000001	0.26754700000000003	0.119658	0.33929000000000004	0.163947	0.35483000000000003	0.221704	0.358974	0.27531700000000003	0.289044	0.215747	0.196322	0.180005	0.198912	0.133644	0.211085	0.170163	0.340585	0.23594900000000002	0.29267	0.20383300000000001	0.243201
46	Mico humeralifer	0.13047499999999998	0.353971	0.24038099999999998	0.356427	0.258801	0.29103599999999996	0.151965	0.253582	0.08749499999999999	0.283054	0.11942299999999999	0.36839999999999995	0.172841	0.376996	0.22932899999999998	0.37945199999999996	0.29779	0.299632	0.222882	0.203541	0.178367	0.20507599999999998	0.133852	0.20968099999999998	0.17468299999999998	0.364102	0.241916	0.326034	0.212751	0.266169
47	Mico humeralifer	0.065949	0.24897599999999998	0.158821	0.257374	0.17166499999999998	0.19142499999999998	0.09213099999999999	0.16697199999999998	0.038532	0.19389499999999998	0.057057	0.263796	0.107692	0.273429	0.162773	0.273429	0.20698599999999998	0.198341	0.145483	0.12720499999999998	0.104975	0.12844	0.070395	0.13955499999999998	0.11065599999999999	0.25934999999999997	0.162773	0.21637199999999998	0.144001	0.17043
48	Callithrix jacchus	0.13447800000000001	0.143127	0.243846	0.145917	0.23157	0.061101	0.149823	0.057474000000000004	0.079515	0.115506	0.123876	0.174933	0.185256	0.18218700000000002	0.223479	0.176328	0.275094	0.09374400000000001	0.217899	0.035154	0.17019	0.030690000000000002	0.115785	0.042408	0.179397	0.1674	0.22878	0.113553	0.193347	0.060543
49	Callithrix jacchus	0.071531	0.404319	0.17529699999999998	0.405854	0.183893	0.327876	0.08596	0.308842	0.033463	0.354278	0.061399999999999996	0.42826499999999995	0.12187899999999999	0.435326	0.17591099999999998	0.42673	0.21981199999999998	0.354892	0.161789	0.27292299999999997	0.11942299999999999	0.264327	0.068461	0.287966	0.112976	0.42089699999999997	0.173455	0.366865	0.143676	0.315289
50	Callithrix jacchus	0.127145	0.35695000000000005	0.26019000000000003	0.35547500000000004	0.27464500000000003	0.26904	0.17375500000000002	0.25370000000000004	0.09322000000000001	0.288215	0.11623	0.38822	0.18732500000000002	0.39294	0.24780000000000002	0.39205500000000004	0.305915	0.30267	0.251635	0.22007000000000002	0.21358000000000002	0.22243000000000002	0.153695	0.22007000000000002	0.189095	0.37140500000000004	0.24662	0.312995	0.226855	0.26609
51	Callithrix jacchus	0.166166	0.306306	0.266266	0.30316000000000004	0.270842	0.21879	0.17960800000000002	0.21793200000000001	0.124696	0.26026	0.163306	0.32918600000000003	0.212784	0.333762	0.25883	0.32546800000000004	0.29458	0.26455	0.258258	0.191334	0.21821800000000002	0.18447	0.17446	0.19190600000000002	0.206206	0.31746	0.259402	0.26169000000000003	0.22651200000000002	0.21135400000000001
52	Callithrix jacchus	0.060604	0.30830199999999996	0.18820599999999998	0.314974	0.19960399999999998	0.229072	0.09451999999999999	0.208222	0.031135999999999997	0.25159	0.048372	0.33582399999999996	0.12259799999999998	0.348056	0.180978	0.34027199999999996	0.22796	0.266602	0.165966	0.18792799999999998	0.13705399999999998	0.18737199999999998	0.088682	0.1807	0.11620399999999999	0.33443399999999995	0.17931	0.26993799999999996	0.160128	0.224902
53	Callithrix jacchus	0.17638600000000001	0.40668400000000005	0.288019	0.386174	0.29036300000000004	0.31028700000000004	0.189864	0.29973900000000003	0.126283	0.330797	0.148258	0.432468	0.230884	0.420455	0.28128000000000003	0.406098	0.319077	0.333141	0.255203	0.24494800000000003	0.203635	0.24494800000000003	0.163494	0.259305	0.23059100000000002	0.403461	0.276592	0.346912	0.244069	0.307064
54	Callithrix jacchus	0.099078	0.248724	0.21814799999999998	0.241668	0.228732	0.162582	0.12347999999999999	0.140532	0.054096	0.186102	0.089964	0.281358	0.14553	0.284592	0.195216	0.27988799999999997	0.259308	0.193746	0.203742	0.105252	0.154056	0.106722	0.106722	0.106722	0.14788199999999999	0.25578	0.215502	0.194334	0.190218	0.147294
55	Callithrix jacchus	0.124128	0.391104	0.230112	0.39024000000000003	0.2592	0.307296	0.14256	0.28339200000000003	0.0792	0.32313600000000003	0.110592	0.40608	0.170208	0.416448	0.245088	0.40608	0.29808	0.332064	0.226944	0.237312	0.188352	0.237312	0.128448	0.245376	0.165888	0.398304	0.230688	0.343872	0.206208	0.29232
56	Callithrix jacchus	0.12789	0.36192	0.23461	0.37033	0.25636	0.28594	0.16559	0.2581	0.08787	0.29348	0.11136	0.38222	0.16095	0.39353	0.23403	0.38367	0.27753	0.31755	0.22852	0.22649	0.18589	0.22272	0.13978	0.22794	0.17429	0.37555	0.23229	0.32074	0.21837	0.28159
57	Callithrix jacchus	0.12357599999999999	0.42167599999999994	0.24037699999999998	0.40975199999999995	0.24606799999999998	0.32194799999999996	0.13766799999999998	0.31842499999999996	0.08157099999999999	0.359888	0.12032399999999999	0.43658099999999994	0.183467	0.4336	0.23820899999999998	0.42113399999999995	0.274252	0.33874999999999994	0.19891399999999998	0.263683	0.158264	0.269916	0.12357599999999999	0.280485	0.17343999999999998	0.42384399999999994	0.22709799999999997	0.36449499999999996	0.200811	0.31923799999999997
58	Callithrix jacchus	0.08874000000000001	0.257295	0.2142	0.250665	0.22287	0.16269	0.11373000000000001	0.15019500000000002	0.052785000000000006	0.18462	0.07599	0.27387	0.154785	0.27642	0.21828000000000003	0.26443500000000003	0.255255	0.18130500000000002	0.20706000000000002	0.103275	0.14688	0.09384	0.09001500000000001	0.10455	0.152235	0.262905	0.20604	0.20833500000000002	0.19329000000000002	0.16014
59	Callithrix jacchus	0.107823	0.324601	0.211401	0.32545	0.243663	0.25696399999999997	0.12848199999999999	0.21225	0.048393	0.233475	0.100465	0.337902	0.156216	0.337902	0.216495	0.340732	0.279038	0.27168	0.21225	0.168102	0.157914	0.157348	0.09905	0.157914	0.148858	0.326865	0.207156	0.276208	0.195553	0.22357
60	Callithrix jacchus	0.13620200000000002	0.38354000000000005	0.24582800000000002	0.37810400000000005	0.260928	0.29596	0.14949	0.276934	0.08758	0.309852	0.130162	0.40558600000000006	0.187844	0.407096	0.23978800000000003	0.40166	0.29777200000000004	0.32646200000000003	0.23586200000000002	0.24099600000000002	0.18482400000000002	0.23556000000000002	0.135598	0.23858000000000001	0.17818	0.39229800000000004	0.241298	0.33552200000000004	0.21230600000000002	0.287806
61	Callithrix jacchus	0.08726199999999999	0.20053999999999997	0.213548	0.17235599999999998	0.22221999999999997	0.09566299999999998	0.10108299999999999	0.08726199999999999	0.04579899999999999	0.14362999999999998	0.07859	0.23360199999999998	0.143359	0.23847999999999997	0.19539099999999998	0.22655599999999998	0.263683	0.12167899999999998	0.199727	0.057180999999999996	0.154741	0.062058999999999996	0.09430799999999999	0.064769	0.143088	0.20270799999999997	0.197288	0.142004	0.167478	0.10568999999999999
62	Callithrix jacchus	0.10889900000000001	0.40911600000000004	0.21217100000000003	0.41838400000000003	0.237658	0.33695800000000004	0.147626	0.327359	0.092018	0.35748	0.10227900000000001	0.433941	0.15457700000000002	0.445857	0.210185	0.447512	0.268772	0.368734	0.22243200000000002	0.28797	0.17774700000000002	0.293928	0.133062	0.293928	0.15888000000000002	0.43294800000000006	0.21349500000000002	0.383298	0.193966	0.343247
63	Callithrix jacchus	0.143226	0.43883399999999995	0.24852	0.45060599999999995	0.25604099999999996	0.359046	0.168732	0.34989	0.108564	0.38716799999999996	0.13472399999999998	0.45649199999999995	0.19325699999999998	0.46924499999999997	0.24001799999999998	0.46760999999999997	0.295935	0.39043799999999995	0.23838299999999998	0.31065	0.192603	0.313266	0.149112	0.321768	0.18115799999999999	0.458454	0.239691	0.41136599999999995	0.21941699999999997	0.354141
64	Callithrix jacchus	0.1377	0.22679999999999997	0.22169999999999998	0.22829999999999998	0.23189999999999997	0.156	0.1548	0.1488	0.10439999999999999	0.17909999999999998	0.1386	0.24	0.1782	0.24539999999999998	0.21539999999999998	0.24299999999999997	0.2577	0.18389999999999998	0.22319999999999998	0.1161	0.17909999999999998	0.11009999999999999	0.1377	0.11009999999999999	0.17429999999999998	0.23279999999999998	0.21689999999999998	0.18899999999999997	0.19079999999999997	0.147
65	Callithrix jacchus	0.12306299999999999	0.41828499999999996	0.2261	0.424099	0.258723	0.35368499999999997	0.149872	0.31331	0.0646	0.365313	0.114019	0.44154099999999996	0.175066	0.449293	0.218671	0.44573999999999997	0.289085	0.370481	0.232883	0.29489899999999997	0.186048	0.286501	0.13243	0.28424	0.16311499999999998	0.434758	0.2261	0.383078	0.210596	0.34141099999999996
66	Callithrix jacchus	0.091575	0.424908	0.20313	0.430236	0.228771	0.356976	0.113886	0.320679	0.028638	0.37662300000000004	0.06993	0.45621	0.132867	0.46120500000000003	0.192474	0.456876	0.258408	0.37395900000000004	0.199467	0.295371	0.148518	0.294705	0.091575	0.293706	0.134532	0.44588700000000003	0.194805	0.391608	0.175824	0.345654
67	Callithrix jacchus	0.061515999999999994	0.40391	0.15007199999999998	0.40830399999999994	0.184886	0.328536	0.087542	0.304876	0.028054	0.33360599999999996	0.061515999999999994	0.417768	0.10782199999999999	0.42588	0.150748	0.42824599999999996	0.21564399999999997	0.34949199999999997	0.16055	0.256542	0.11762399999999999	0.26262599999999997	0.077064	0.26532999999999995	0.10410399999999999	0.40897999999999995	0.156156	0.36098399999999997	0.13114399999999998	0.320086
68	Callithrix jacchus	0.173989	0.336156	0.288611	0.326133	0.30531600000000003	0.23875300000000002	0.19275	0.212796	0.118734	0.275504	0.163966	0.37265000000000004	0.240038	0.372136	0.29734900000000003	0.353375	0.333843	0.26805100000000004	0.28527	0.188124	0.23875300000000002	0.184012	0.181185	0.184783	0.22590300000000002	0.337955	0.270364	0.278588	0.260341	0.23772500000000002
69	Callithrix kuhlii	0.15523199999999998	0.39883199999999996	0.281568	0.41193599999999997	0.296352	0.33264	0.18983999999999998	0.29769599999999996	0.103824	0.338016	0.131712	0.42940799999999996	0.197904	0.44688	0.27988799999999997	0.439152	0.320544	0.363216	0.261408	0.24897599999999998	0.20563199999999998	0.24897599999999998	0.157584	0.253344	0.201264	0.42335999999999996	0.276864	0.375984	0.240912	0.30912
70	Callithrix kuhlii	0.107824	0.38705300000000004	0.23703700000000003	0.395257	0.25608200000000003	0.307943	0.152067	0.26926700000000003	0.07061300000000001	0.334606	0.12306	0.41576700000000005	0.18546900000000002	0.423385	0.235572	0.41723200000000005	0.293293	0.333141	0.21594100000000002	0.22268000000000002	0.168768	0.234107	0.11690700000000001	0.24553400000000003	0.159392	0.406391	0.23527900000000002	0.351893	0.21008100000000002	0.291242
71	Callithrix kuhlii	0.09028	0.416325	0.23729	0.41846	0.23485	0.33000999999999997	0.123525	0.307745	0.04758	0.360815	0.08539999999999999	0.44712999999999997	0.15677	0.45902499999999996	0.23027499999999998	0.443775	0.265655	0.368745	0.17568	0.27632999999999996	0.13907999999999998	0.28243	0.092415	0.28792	0.143655	0.44164	0.22326	0.38064	0.19824999999999998	0.32817999999999997
72	Callithrix kuhlii	0.08288	0.37267999999999996	0.20775999999999997	0.37771999999999994	0.21783999999999998	0.29203999999999997	0.11395999999999999	0.27104	0.04871999999999999	0.30883999999999995	0.07419999999999999	0.39087999999999995	0.14392	0.40319999999999995	0.20551999999999998	0.39815999999999996	0.2506	0.32032	0.17947999999999997	0.21811999999999998	0.12431999999999999	0.21867999999999999	0.08707999999999999	0.22904	0.12739999999999999	0.38695999999999997	0.20747999999999997	0.32843999999999995	0.16715999999999998	0.2758
73	Callithrix kuhlii	0.09450299999999999	0.37859	0.22339699999999998	0.39968699999999996	0.24131499999999997	0.306629	0.144789	0.29478	0.075718	0.315588	0.10432899999999999	0.40055399999999997	0.15894999999999998	0.41529299999999997	0.218773	0.420784	0.272816	0.345066	0.207502	0.235535	0.161262	0.24969599999999997	0.11010899999999998	0.258077	0.143344	0.39997599999999994	0.22744299999999998	0.352869	0.199699	0.293913
74	Callithrix kuhlii	0.166161	0.43650000000000005	0.293619	0.42282300000000006	0.288963	0.329994	0.17751000000000003	0.343671	0.129786	0.375099	0.157722	0.450759	0.23250900000000002	0.448431	0.29652900000000004	0.437082	0.32679300000000006	0.36782400000000004	0.27848700000000004	0.286926	0.21737700000000001	0.28547100000000003	0.166161	0.28983600000000004	0.22668900000000003	0.43941	0.28518000000000004	0.37539000000000006	0.237747	0.326502
75	Callithrix kuhlii	0.08856	0.177448	0.214512	0.17384	0.21943200000000002	0.085608	0.10988	0.074456	0.057072	0.120376	0.07904800000000001	0.204672	0.146288	0.217464	0.22304000000000002	0.19844	0.251904	0.123656	0.195816	0.044608	0.141368	0.054776	0.09708800000000001	0.048872	0.132512	0.196472	0.204016	0.135464	0.174824	0.079704
76	Callithrix kuhlii	0.110888	0.423512	0.240814	0.434868	0.248496	0.341348	0.14896399999999999	0.32398	0.087508	0.356712	0.100534	0.446224	0.173346	0.47027199999999997	0.23046	0.472944	0.29792799999999997	0.363726	0.220106	0.271876	0.16733399999999998	0.285904	0.12224399999999999	0.29792799999999997	0.169672	0.44922999999999996	0.23714	0.39044599999999996	0.208416	0.33533599999999997
77	Callithrix kuhlii	0.08008	0.173316	0.20391800000000002	0.182754	0.223938	0.090948	0.11411400000000001	0.062062000000000006	0.054054000000000005	0.10582000000000001	0.072072	0.197054	0.13356200000000001	0.20963800000000002	0.20020000000000002	0.211926	0.251394	0.1287	0.213642	0.043472000000000004	0.153582	0.042042	0.102388	0.041184	0.130702	0.193908	0.20506200000000002	0.126984	0.169598	0.073502
78	Callithrix kuhlii	0.13641599999999998	0.37984799999999996	0.24490199999999998	0.38808	0.270774	0.298998	0.16316999999999998	0.273714	0.079968	0.317226	0.114366	0.406308	0.182868	0.418656	0.240198	0.414834	0.294294	0.32487	0.233436	0.22020599999999999	0.173754	0.224028	0.13200599999999998	0.236376	0.168756	0.39543	0.24695999999999999	0.34515599999999996	0.22197	0.28665
79	Callithrix kuhlii	0.10146	0.19508799999999998	0.238164	0.18868	0.22997599999999999	0.08828799999999999	0.123888	0.06870799999999999	0.054467999999999996	0.132432	0.09149199999999999	0.23318	0.161624	0.23673999999999998	0.202208	0.227484	0.269492	0.132432	0.20113999999999999	0.042719999999999994	0.163404	0.040228	0.09434	0.048416	0.150232	0.212532	0.22962	0.1424	0.174084	0.077608
80	Callithrix kuhlii	0.082908	0.456323	0.21253399999999997	0.45533599999999996	0.222733	0.36058399999999996	0.11251799999999999	0.33229	0.05033699999999999	0.38460099999999997	0.09047499999999999	0.479353	0.156933	0.479353	0.21154699999999999	0.474089	0.25431699999999996	0.38887799999999995	0.195426	0.30498299999999995	0.14837899999999998	0.298403	0.099687	0.310247	0.1316	0.46652199999999994	0.21055999999999997	0.406973	0.177331	0.347095
81	Callithrix kuhlii	0.06748799999999999	0.388648	0.196544	0.404632	0.22347999999999998	0.31879199999999996	0.10507999999999999	0.27883199999999997	0.046175999999999995	0.316424	0.066008	0.40315199999999995	0.13586399999999998	0.42091199999999995	0.195064	0.42387199999999997	0.253376	0.349576	0.19358399999999998	0.236504	0.14207999999999998	0.245976	0.082288	0.24745599999999998	0.111592	0.402856	0.200392	0.36230399999999996	0.182632	0.296888
82	Callithrix kuhlii	0.155672	0.358237	0.2871	0.364936	0.304326	0.27306400000000003	0.188529	0.249139	0.13079	0.306878	0.143231	0.374825	0.21692	0.386309	0.292842	0.379929	0.334312	0.294437	0.250734	0.199375	0.214368	0.215963	0.17545	0.2233	0.205755	0.371316	0.284867	0.320595	0.256476	0.261261
83	Callithrix kuhlii	0.15637199999999998	0.365182	0.286682	0.369264	0.297358	0.284484	0.184004	0.261876	0.119006	0.306464	0.15072	0.400036	0.210066	0.410084	0.26972599999999997	0.409142	0.33472399999999997	0.308976	0.237698	0.207868	0.189656	0.22419599999999998	0.143184	0.241466	0.197506	0.385278	0.278204	0.33283999999999997	0.232674	0.278204
84	Callithrix kuhlii	0.07904800000000001	0.4182	0.198112	0.429352	0.210904	0.339808	0.107256	0.31258400000000003	0.04592	0.355224	0.057072	0.443784	0.124968	0.46084	0.179416	0.46412000000000003	0.24764	0.387696	0.175152	0.273552	0.124968	0.283064	0.0902	0.293232	0.126608	0.445096	0.192864	0.379496	0.167936	0.325048
85	Callithrix kuhlii	0.052812000000000005	0.363528	0.173988	0.377136	0.17982	0.29127600000000003	0.080676	0.264384	0.017496	0.305532	0.057996000000000006	0.38880000000000003	0.11761200000000001	0.40078800000000003	0.174636	0.398196	0.21837600000000001	0.321732	0.15714	0.2268	0.10011600000000001	0.23101200000000002	0.060588	0.235872	0.10692	0.379404	0.172044	0.334044	0.137052	0.278964
86	Callithrix kuhlii	0.24083200000000002	0.371472	0.368348	0.355852	0.38226400000000005	0.261564	0.25474800000000003	0.247648	0.208456	0.30359600000000003	0.230608	0.389932	0.29621200000000003	0.39135200000000003	0.360964	0.37942400000000004	0.409528	0.285136	0.330008	0.19226800000000002	0.285136	0.20703600000000003	0.230608	0.22265600000000002	0.28968	0.37232400000000004	0.365792	0.301892	0.322624	0.24594400000000002
87	Callithrix kuhlii	0.19399799999999998	0.35014999999999996	0.320648	0.344786	0.33077999999999996	0.255982	0.22499	0.236612	0.169264	0.28220599999999996	0.19489199999999998	0.368924	0.255982	0.374884	0.32631	0.360282	0.36564599999999997	0.276842	0.27892799999999995	0.17790599999999998	0.241976	0.19727599999999998	0.204726	0.20889799999999997	0.25181	0.35432199999999997	0.318264	0.29203999999999997	0.289954	0.24406199999999997
88	Callithrix kuhlii	0.148004	0.40587	0.260474	0.420866	0.284924	0.34067000000000003	0.18419	0.311004	0.097148	0.33806200000000003	0.131052	0.414346	0.192666	0.43553600000000003	0.254606	0.441404	0.311982	0.36675	0.253628	0.25265	0.206358	0.262104	0.159088	0.274818	0.180278	0.41760600000000003	0.265038	0.371966	0.22983	0.30970000000000003
89	Callithrix penicillata	0.122436	0.44118	0.21375000000000002	0.46785600000000005	0.24213600000000002	0.39774600000000004	0.15526800000000002	0.373806	0.09918	0.393984	0.1197	0.457938	0.16245	0.480852	0.20417400000000002	0.49248000000000003	0.288306	0.406638	0.22093200000000002	0.334476	0.180234	0.336528	0.13406400000000002	0.34884000000000004	0.161082	0.46375200000000005	0.219222	0.42681600000000003	0.192204	0.39090600000000003
90	Callithrix penicillata	0.153384	0.43492	0.25232	0.420976	0.259956	0.34859999999999997	0.163676	0.339968	0.104248	0.385784	0.1411	0.45384399999999997	0.20052799999999998	0.45550399999999996	0.259956	0.44156	0.29548	0.356568	0.25066	0.306436	0.20252	0.290168	0.143092	0.296144	0.186916	0.430272	0.247672	0.38213199999999997	0.220116	0.339636
91	Callithrix penicillata	0.09383999999999999	0.285872	0.173536	0.292944	0.193936	0.219504	0.107984	0.207536	0.05984	0.230112	0.085408	0.291584	0.129744	0.309264	0.169184	0.311168	0.213792	0.251328	0.191216	0.176528	0.146608	0.18631999999999999	0.09247999999999999	0.177888	0.126208	0.29348799999999997	0.175984	0.24779199999999998	0.143072	0.22168
92	Callithrix penicillata	0.071955	0.22218300000000002	0.182169	0.225693	0.19129500000000002	0.15759900000000002	0.10459800000000001	0.13759200000000002	0.031941000000000004	0.182169	0.065637	0.24324300000000001	0.11934	0.258687	0.17199	0.258687	0.216567	0.18743400000000002	0.18041400000000002	0.122148	0.11934	0.110214	0.07371	0.11583	0.11583	0.239382	0.17901	0.18918900000000002	0.153036	0.146016
93	Callithrix penicillata	0.125328	0.387408	0.234528	0.407232	0.26073599999999997	0.338352	0.16127999999999998	0.294	0.10113599999999999	0.32289599999999996	0.10449599999999999	0.41697599999999996	0.163968	0.439488	0.22411199999999998	0.44822399999999996	0.30340799999999996	0.356832	0.2352	0.264432	0.19353599999999999	0.26107199999999997	0.144816	0.264432	0.17135999999999998	0.408912	0.2352	0.36791999999999997	0.20193599999999998	0.30744
94	Callithrix penicillata	0.102718	0.412804	0.21702800000000003	0.41634600000000005	0.230552	0.337778	0.118496	0.31942400000000004	0.07502600000000001	0.356132	0.101108	0.44725800000000004	0.16615200000000002	0.45208800000000005	0.21896000000000002	0.446292	0.27563200000000004	0.35259	0.21380800000000003	0.27595400000000003	0.17355800000000002	0.273378	0.112056	0.28497	0.15295	0.422464	0.21380800000000003	0.374164	0.186116	0.30912
95	Callithrix penicillata	0.088672	0.377508	0.19886	0.374248	0.207988	0.295682	0.107254	0.279382	0.04727	0.32502200000000003	0.079544	0.40978200000000004	0.139528	0.412064	0.19886	0.40978200000000004	0.24776	0.31230800000000003	0.165608	0.22689600000000001	0.117686	0.23798	0.077914	0.249716	0.128118	0.38435400000000003	0.19592600000000002	0.339366	0.14833000000000002	0.282642
96	Callithrix penicillata	0.114816	0.342264	0.21996	0.363168	0.24679199999999998	0.281424	0.14976	0.26208	0.08985599999999999	0.296088	0.102024	0.36972	0.15288	0.38906399999999997	0.20560799999999999	0.401232	0.275184	0.314808	0.219336	0.229632	0.178776	0.224016	0.13104	0.228072	0.15911999999999998	0.363792	0.22932	0.323544	0.208416	0.281424
97	Callithrix penicillata	0.088796	0.333266	0.184336	0.347878	0.211312	0.27650399999999997	0.11521	0.251495	0.053952	0.29448799999999997	0.07811799999999999	0.357151	0.119425	0.373449	0.168319	0.380474	0.244189	0.290835	0.16972399999999999	0.223114	0.133475	0.22817199999999999	0.097788	0.231263	0.124483	0.349564	0.185741	0.316687	0.16579	0.268917
98	Callithrix penicillata	0.22098	0.350088	0.31668	0.364356	0.323988	0.275964	0.235596	0.277704	0.194184	0.306588	0.218544	0.375492	0.272484	0.392544	0.31494	0.38976	0.369924	0.287796	0.300672	0.226548	0.251952	0.237336	0.2175	0.256128	0.258216	0.366096	0.311808	0.329208	0.287796	0.286404
99	Callithrix penicillata	0.123823	0.244559	0.200312	0.250733	0.223293	0.17424399999999998	0.13891499999999998	0.16189599999999998	0.077518	0.21609	0.10770199999999999	0.273028	0.155722	0.28640499999999997	0.199283	0.288806	0.25725	0.199283	0.20202699999999998	0.129654	0.156408	0.136857	0.122794	0.145775	0.145089	0.269598	0.20957299999999998	0.21540399999999998	0.180418	0.180761
100	Callithrix penicillata	0.05889099999999999	0.395458	0.143444	0.413224	0.17568599999999998	0.34512099999999996	0.08882999999999999	0.32274899999999995	0.030597	0.360255	0.051323999999999995	0.410921	0.096397	0.42769999999999997	0.140812	0.433951	0.215166	0.35367499999999996	0.15528799999999998	0.27668899999999996	0.11185999999999999	0.282611	0.07073499999999999	0.293797	0.09573899999999999	0.408618	0.150353	0.38229799999999997	0.135877	0.34545
101	Callithrix penicillata	0.144708	0.389484	0.251844	0.3999	0.270072	0.31396799999999997	0.17260799999999998	0.29276399999999997	0.110112	0.33145199999999997	0.135036	0.417384	0.2046	0.427056	0.251844	0.427056	0.31062	0.326616	0.245148	0.256308	0.188976	0.259284	0.148428	0.2697	0.193068	0.40510799999999997	0.251844	0.359724	0.220224	0.30652799999999997
102	Callithrix penicillata	0.0924	0.19286399999999998	0.18816	0.18076799999999998	0.197904	0.106512	0.100128	0.100464	0.04536	0.15624	0.081984	0.22411199999999998	0.135072	0.22512	0.175056	0.219744	0.223104	0.13607999999999998	0.18311999999999998	0.073584	0.129696	0.06988799999999999	0.07929599999999999	0.075264	0.13036799999999998	0.204288	0.190512	0.14548799999999998	0.154224	0.105504
0	Mico argentata	0.157226	0.385826	0.271018	0.374142	0.284734	0.284226	0.17094199999999998	0.278638	0.11302999999999999	0.31851599999999997	0.155194	0.399542	0.220218	0.399542	0.274574	0.3937	0.32258	0.310388	0.2667	0.22352	0.21463	0.21767799999999998	0.15875	0.22783799999999998	0.202946	0.384302	0.263906	0.329184	0.23774399999999998	0.274066
1	Mico argentata	0.19349999999999998	0.304956	0.31811399999999995	0.291798	0.33488399999999996	0.21439799999999998	0.214914	0.197628	0.15892799999999999	0.240198	0.187824	0.327918	0.256968	0.330756	0.32017799999999996	0.318888	0.36868199999999995	0.230652	0.30908399999999997	0.151188	0.243552	0.154026	0.190662	0.16666799999999998	0.25542	0.31089	0.31424399999999997	0.244584	0.289218	0.20407799999999998
2	Mico argentata	0.103059	0.398009	0.22485599999999997	0.38898699999999997	0.23457199999999997	0.311953	0.132554	0.28592799999999996	0.07807499999999999	0.346306	0.100977	0.41882899999999995	0.16447799999999999	0.42264599999999997	0.21479299999999998	0.413624	0.271354	0.33763099999999996	0.210976	0.262332	0.173153	0.26614899999999997	0.12179699999999999	0.268231	0.149557	0.410848	0.22277399999999997	0.349429	0.197096	0.305013
3	Mico argentata	0.166355	0.369411	0.293608	0.374556	0.31212999999999996	0.304927	0.211288	0.272685	0.13514199999999998	0.3087	0.159495	0.392049	0.22500799999999999	0.39993799999999996	0.27782999999999997	0.401653	0.340599	0.325507	0.289835	0.25313399999999997	0.239757	0.241472	0.186935	0.243187	0.21814799999999998	0.388276	0.287777	0.338198	0.26822599999999996	0.292236
4	Mico argentata	0.068876	0.311998	0.198661	0.308143	0.217679	0.232071	0.112823	0.211511	0.030069000000000002	0.25982700000000003	0.062451000000000007	0.339754	0.132098	0.343352	0.195834	0.33692700000000003	0.25957	0.254687	0.203801	0.18504	0.14083600000000002	0.179129	0.08738	0.18349800000000002	0.125416	0.326647	0.191465	0.266509	0.165765	0.225389
5	Mico argentata	0.261738	0.23056000000000001	0.38199600000000006	0.2358	0.38880800000000004	0.143052	0.287152	0.11921000000000001	0.20776600000000003	0.18497200000000003	0.24444600000000002	0.267764	0.3013	0.281388	0.35501000000000005	0.281388	0.42522600000000005	0.18497200000000003	0.363918	0.10715800000000002	0.30785	0.10558600000000001	0.24968600000000002	0.10873000000000001	0.31387600000000004	0.255188	0.382782	0.18261400000000003	0.35422400000000004	0.144624
6	Mico argentata	0.173352	0.287432	0.282968	0.278256	0.294376	0.19542400000000001	0.193936	0.18352000000000002	0.12524000000000002	0.238824	0.157728	0.31372	0.222952	0.32364000000000004	0.283712	0.316448	0.337528	0.232376	0.2852	0.15872	0.236344	0.15673600000000001	0.182528	0.159464	0.222952	0.297352	0.278752	0.242296	0.256184	0.19542400000000001
7	Mico argentata	0.134463	0.402041	0.252076	0.39900800000000003	0.276003	0.318465	0.169174	0.29521200000000003	0.093349	0.35385	0.130756	0.42495700000000003	0.199167	0.431697	0.247021	0.425968	0.308692	0.341381	0.24432500000000001	0.26454500000000003	0.198156	0.265556	0.150976	0.265556	0.191416	0.411477	0.254772	0.357894	0.230845	0.323183
8	Mico argentata	0.085446	0.1515	0.188466	0.15665099999999998	0.20907	0.07271999999999999	0.106353	0.0606	0.032118	0.125442	0.09695999999999999	0.18967799999999999	0.140895	0.194829	0.184224	0.184224	0.236037	0.101202	0.173013	0.012423	0.12453299999999999	0.015756	0.081204	0.024543	0.126957	0.17149799999999998	0.187557	0.110898	0.162408	0.074538
9	Mico argentata	0.10187	0.290055	0.215025	0.2928	0.22722499999999998	0.22417499999999999	0.127185	0.20313	0.047885	0.249185	0.10431	0.3172	0.15128	0.320555	0.19763999999999998	0.3172	0.254065	0.242475	0.188795	0.15799	0.15677	0.15799	0.109495	0.161345	0.15067	0.3111	0.20374	0.25803	0.18361	0.211975
10	Mico argentata	0.09652599999999999	0.35055699999999995	0.20865799999999998	0.344777	0.22599799999999998	0.270793	0.113866	0.24911799999999998	0.047106999999999996	0.314432	0.090746	0.38119099999999995	0.14912399999999998	0.379457	0.202011	0.37281	0.25721	0.302872	0.197098	0.21963999999999997	0.14999099999999999	0.21963999999999997	0.09305799999999999	0.22686499999999998	0.138431	0.36702999999999997	0.196231	0.309519	0.17571199999999998	0.262412
11	Mico argentata	0.104411	0.34610799999999997	0.194357	0.337166	0.214608	0.253006	0.113353	0.232755	0.044973	0.29719	0.096784	0.361888	0.155959	0.361099	0.215397	0.353472	0.255899	0.27615	0.204877	0.192253	0.158326	0.185415	0.090735	0.196724	0.138075	0.346897	0.19725	0.286144	0.167268	0.247746
12	Mico argentata	0.13999499999999998	0.18666	0.23668	0.182085	0.25925	0.10919	0.15738	0.09790499999999999	0.090585	0.155245	0.14518	0.206485	0.19397999999999999	0.206485	0.24095	0.20313	0.288835	0.13694499999999998	0.23851	0.06222	0.19489499999999998	0.057644999999999995	0.15067	0.065575	0.184525	0.19611499999999998	0.23240999999999998	0.145485	0.215025	0.10736
13	Mico argentata	0.145137	0.367842	0.262701	0.37996199999999997	0.284517	0.29178899999999997	0.185133	0.276033	0.118473	0.310575	0.144228	0.400566	0.198768	0.412686	0.26179199999999997	0.40995899999999996	0.316332	0.33572399999999997	0.27663899999999997	0.246642	0.22725	0.240582	0.17907299999999998	0.243309	0.202404	0.391779	0.265428	0.328755	0.242097	0.285729
14	Mico argentata	0.093366	0.18912600000000002	0.20109600000000002	0.18779600000000002	0.212534	0.112518	0.11464600000000001	0.09735600000000001	0.047082000000000006	0.160398	0.096292	0.22556800000000002	0.149492	0.227164	0.192052	0.221844	0.254296	0.157472	0.19817	0.08299200000000001	0.147364	0.080598	0.10028200000000001	0.076874	0.14044800000000002	0.211204	0.19737200000000002	0.15268400000000001	0.16545200000000002	0.10799600000000001
15	Mico argentata	0.10797	0.35868	0.23149499999999998	0.36478	0.24461	0.26474	0.13755499999999998	0.251625	0.058254999999999994	0.30317	0.108885	0.383995	0.16348	0.38491	0.22722499999999998	0.38064	0.27846499999999996	0.312625	0.23393499999999998	0.20984	0.180865	0.20557	0.12444	0.20557	0.15677	0.369965	0.21838	0.306525	0.190625	0.26474
16	Mico argentata	0.139062	0.324048	0.23632799999999998	0.32637	0.25774199999999997	0.235812	0.148608	0.23348999999999998	0.076626	0.303666	0.13545	0.364554	0.18395399999999998	0.36249	0.23787599999999998	0.36894	0.29515199999999997	0.28354199999999996	0.248712	0.19453199999999998	0.189888	0.19685399999999997	0.133902	0.20407799999999998	0.18189	0.347784	0.24148799999999998	0.276318	0.20898	0.223428
17	Mico argentata	0.103904	0.334832	0.204816	0.335648	0.232016	0.260304	0.131104	0.235552	0.058208	0.281248	0.106352	0.356592	0.152864	0.359584	0.194752	0.3604	0.263024	0.286688	0.214064	0.208352	0.166192	0.203728	0.111792	0.20536	0.151232	0.344896	0.207264	0.289952	0.190128	0.254048
18	Mico argentata	0.071785	0.39115500000000003	0.17374900000000001	0.375333	0.19484500000000002	0.30179	0.097862	0.283331	0.014357000000000002	0.340173	0.056842000000000004	0.419576	0.11690700000000001	0.411079	0.15704800000000002	0.40287500000000004	0.22326600000000002	0.321714	0.158806	0.24231100000000003	0.11632100000000001	0.24231100000000003	0.06592500000000001	0.249929	0.105187	0.40023800000000004	0.164666	0.334313	0.148844	0.297395
19	Mico argentata	0.112608	0.40545000000000003	0.23225400000000002	0.41677200000000003	0.24694200000000002	0.334764	0.128214	0.304164	0.07344	0.343332	0.10985400000000001	0.42105600000000004	0.16677	0.42993000000000003	0.23225400000000002	0.434214	0.277542	0.36261	0.23317200000000002	0.276318	0.177174	0.271728	0.124848	0.277848	0.157896	0.414018	0.219096	0.363528	0.201654	0.323442
20	Mico argentata	0.14388	0.35508	0.24631200000000003	0.352968	0.25159200000000004	0.268488	0.15444000000000002	0.24736800000000003	0.0858	0.31152	0.136224	0.384384	0.18691200000000002	0.385176	0.238656	0.37699200000000005	0.2772	0.30228000000000005	0.23126400000000003	0.21727200000000002	0.18374400000000002	0.211992	0.13490400000000002	0.21648	0.174768	0.37092	0.23126400000000003	0.316008	0.20644800000000002	0.263208
21	Mico chrysoleuca	0.16617	0.34945	0.28797	0.33553	0.29783	0.26506	0.19691	0.24273	0.12006	0.2958	0.15312	0.37439	0.21605	0.38599	0.26477	0.37932	0.33843	0.29232	0.27463	0.21228	0.22765	0.21228	0.16878	0.21286	0.21025	0.36105	0.27231	0.30653	0.2523	0.25027
22	Mico chrysoleuca	0.076923	0.402264	0.199467	0.408924	0.23643	0.332667	0.113886	0.303363	0.042624	0.337662	0.076923	0.422244	0.142524	0.433566	0.207126	0.428904	0.26307	0.357642	0.207126	0.272061	0.152847	0.265401	0.098901	0.264402	0.139527	0.41924700000000004	0.205128	0.371628	0.184482	0.317682
23	Mico chrysoleuca	0.068224	0.331936	0.215168	0.33292	0.235832	0.2542	0.11972000000000001	0.23288	0.044936000000000004	0.277816	0.07216	0.361128	0.1394	0.379824	0.193848	0.380808	0.273224	0.277816	0.19188	0.188928	0.150552	0.196472	0.094464	0.199096	0.127264	0.35916	0.217136	0.296512	0.193848	0.24304800000000001
24	Mico chrysoleuca	0.13828500000000002	0.17199	0.25515	0.17388	0.270585	0.09922500000000001	0.17703000000000002	0.079695	0.099855	0.126315	0.127575	0.20097	0.19939500000000002	0.21987	0.23625000000000002	0.21987	0.306495	0.134505	0.266805	0.06804	0.21294000000000002	0.063315	0.160965	0.057960000000000005	0.196875	0.19719	0.24790500000000001	0.134505	0.23278500000000002	0.09576
25	Mico chrysoleuca	0.094149	0.407028	0.204465	0.405443	0.226972	0.340141	0.123947	0.31383	0.05072	0.355674	0.089394	0.431437	0.152794	0.431437	0.207952	0.426048	0.251381	0.362965	0.198125	0.284983	0.158183	0.285934	0.093198	0.282447	0.144552	0.41527000000000003	0.196223	0.369939	0.180056	0.32651
26	Mico chrysoleuca	0.164045	0.367822	0.285047	0.359093	0.300699	0.293776	0.193242	0.269696	0.113477	0.328993	0.161336	0.40635	0.224245	0.40635	0.293776	0.39431	0.344344	0.314545	0.282639	0.248325	0.230867	0.242305	0.164948	0.247422	0.216419	0.38227	0.27391	0.328993	0.254947	0.291368
27	Mico chrysoleuca	0.100955	0.407461	0.210516	0.411102	0.22177000000000002	0.338282	0.100955	0.308161	0.035748	0.358142	0.09069400000000001	0.44056100000000004	0.157556	0.44221600000000005	0.20952300000000001	0.430962	0.26811	0.35350800000000004	0.201248	0.263807	0.148288	0.267448	0.083081	0.27142	0.14067500000000002	0.42136300000000004	0.20786800000000002	0.37336800000000003	0.18701500000000001	0.32702800000000004
28	Mico chrysoleuca	0.137655	0.21294000000000002	0.24885000000000002	0.20475000000000002	0.26334	0.117495	0.154665	0.11025	0.09607500000000001	0.153405	0.131355	0.220815	0.19309500000000002	0.22365000000000002	0.24979500000000002	0.22176	0.30744	0.127575	0.24444000000000002	0.075285	0.19152	0.068985	0.13482	0.08442000000000001	0.190575	0.21388500000000002	0.24979500000000002	0.159705	0.22365000000000002	0.12285
29	Mico chrysoleuca	0.137852	0.19848400000000002	0.26369200000000004	0.19190600000000002	0.265122	0.102102	0.152724	0.08322600000000001	0.08322600000000001	0.153582	0.130416	0.234234	0.188474	0.23509200000000002	0.240812	0.231946	0.30287400000000003	0.139568	0.25625600000000004	0.066924	0.198198	0.059774	0.13299	0.069498	0.18447	0.21707400000000002	0.25225200000000003	0.145288	0.22279400000000002	0.104676
30	Mico chrysoleuca	0.127466	0.29926800000000003	0.22037600000000002	0.31296	0.24287	0.243196	0.148004	0.22005	0.082804	0.261126	0.11149200000000001	0.328934	0.16756400000000002	0.33904	0.209292	0.33741	0.271558	0.276774	0.23146	0.196904	0.186146	0.19201400000000002	0.134964	0.19397	0.16756400000000002	0.31785	0.22037600000000002	0.273188	0.206358	0.235046
31	Mico chrysoleuca	0.0826	0.39471	0.206205	0.37966500000000003	0.206205	0.29736	0.107675	0.281135	0.03363	0.33010500000000004	0.07316	0.41772000000000004	0.13717500000000002	0.413295	0.19116	0.409165	0.238065	0.33010500000000004	0.174345	0.23423000000000002	0.111805	0.24072000000000002	0.066375	0.24927500000000002	0.128915	0.40061	0.192635	0.340135	0.170805	0.29146
32	Mico chrysoleuca	0.2688	0.34859999999999997	0.38159999999999994	0.3504	0.37649999999999995	0.27599999999999997	0.2799	0.2733	0.22679999999999997	0.31529999999999997	0.27659999999999996	0.3717	0.3228	0.3771	0.3621	0.3711	0.40559999999999996	0.30689999999999995	0.345	0.22979999999999998	0.30989999999999995	0.23129999999999998	0.2652	0.24419999999999997	0.31589999999999996	0.36329999999999996	0.36119999999999997	0.3102	0.3348	0.26999999999999996
33	Mico chrysoleuca	0.146187	0.37529100000000004	0.28971	0.364968	0.28305	0.292707	0.183483	0.264069	0.100566	0.307692	0.143523	0.39793500000000004	0.202464	0.39793500000000004	0.273726	0.39527100000000004	0.315351	0.312687	0.25641	0.229104	0.200466	0.222444	0.150183	0.229104	0.194805	0.38394900000000004	0.267066	0.330669	0.245088	0.286047
34	Mico chrysoleuca	0.104247	0.393228	0.225423	0.38075400000000004	0.242352	0.29343600000000003	0.122958	0.278883	0.052569000000000005	0.337392	0.097416	0.423819	0.153252	0.422928	0.200772	0.419661	0.26937900000000004	0.32729400000000003	0.20493	0.25363800000000003	0.150876	0.250074	0.103356	0.255123	0.149094	0.405108	0.22037400000000001	0.342441	0.18740700000000002	0.300861
35	Mico chrysoleuca	0.159216	0.37235999999999997	0.273813	0.364014	0.295962	0.287295	0.188748	0.259689	0.104325	0.310086	0.152796	0.389694	0.214428	0.394188	0.261936	0.393546	0.332556	0.299172	0.268356	0.207366	0.219885	0.207366	0.169488	0.216675	0.208971	0.379743	0.273813	0.316506	0.248133	0.277023
36	Mico chrysoleuca	0.16187200000000002	0.374178	0.28086	0.37659400000000004	0.301698	0.304416	0.20083	0.257002	0.11385400000000001	0.32163	0.149792	0.398338	0.20928600000000003	0.40679400000000004	0.27663200000000004	0.40075400000000005	0.331596	0.32314000000000004	0.270592	0.238882	0.22227200000000003	0.229218	0.17153600000000002	0.22770800000000002	0.20687000000000003	0.38625800000000005	0.283578	0.33280400000000004	0.26636400000000005	0.29143
37	Mico melanurus	0.126882	0.17808	0.23595599999999997	0.164406	0.254082	0.08999399999999999	0.14246399999999998	0.072822	0.06359999999999999	0.15073199999999998	0.12433799999999999	0.23341199999999998	0.17871599999999999	0.23245799999999997	0.22864199999999998	0.21878399999999998	0.291288	0.115434	0.21687599999999999	0.049289999999999994	0.17331	0.051834	0.10875599999999999	0.053742	0.169812	0.18539399999999998	0.235002	0.12465599999999999	0.19874999999999998	0.10175999999999999
38	Mico melanurus	0.141984	0.415164	0.239424	0.408204	0.253344	0.33582	0.158688	0.319116	0.086304	0.365748	0.135024	0.436044	0.186528	0.439176	0.244296	0.428388	0.291972	0.360876	0.225504	0.288144	0.18966	0.289188	0.131892	0.289188	0.185832	0.423168	0.23316	0.372708	0.216456	0.33582
39	Mico melanurus	0.14774400000000001	0.333396	0.259848	0.329832	0.272808	0.26146800000000003	0.1701	0.24462	0.1053	0.288036	0.142236	0.365796	0.196992	0.36871200000000004	0.24397200000000002	0.358344	0.304236	0.28155600000000003	0.240408	0.21708000000000002	0.20444400000000001	0.219672	0.146124	0.21610800000000002	0.192132	0.34992	0.24494400000000002	0.293544	0.224532	0.25758000000000003
40	Mico melanurus	0.16642500000000002	0.156281	0.289421	0.158817	0.300199	0.089077	0.19273600000000002	0.070374	0.113169	0.125532	0.160085	0.20319700000000002	0.213341	0.20763500000000001	0.26945	0.204148	0.329997	0.12077700000000001	0.272303	0.061181	0.235214	0.055792	0.17910500000000001	0.049452	0.206367	0.179739	0.27579	0.124581	0.249479	0.082737
41	Mico melanurus	0.086979	0.399663	0.200015	0.39415799999999995	0.220934	0.30644499999999997	0.10679699999999999	0.291765	0.041838	0.34828299999999995	0.085878	0.415077	0.147534	0.42351799999999995	0.200015	0.412141	0.238917	0.339842	0.185335	0.255065	0.14349699999999999	0.24992699999999998	0.089915	0.25726699999999997	0.137258	0.40700299999999995	0.197813	0.349384	0.174692	0.298004
42	Mico melanurus	0.157992	0.36888	0.277008	0.367836	0.290928	0.28362	0.167736	0.275616	0.107184	0.32016	0.14685600000000001	0.385584	0.206364	0.392544	0.275964	0.383844	0.325728	0.31146	0.25926	0.230724	0.213324	0.22689600000000001	0.151032	0.237684	0.205668	0.374796	0.273876	0.322248	0.239424	0.284316
43	Mico melanurus	0.079386	0.318756	0.163317	0.324816	0.165135	0.242703	0.08211299999999999	0.246339	0.024239999999999998	0.311181	0.063024	0.376023	0.107262	0.376023	0.154833	0.36541799999999997	0.203919	0.301485	0.159075	0.22119	0.112413	0.217857	0.059691	0.226341	0.103626	0.349056	0.165135	0.283305	0.139986	0.23755199999999999
44	Mico melanurus	0.157896	0.318544	0.262128	0.321296	0.269008	0.237016	0.179568	0.228072	0.112832	0.277264	0.148264	0.34606400000000004	0.210184	0.349848	0.257312	0.342968	0.296528	0.272448	0.23736000000000002	0.200552	0.200208	0.20261600000000002	0.160992	0.207432	0.20124	0.336088	0.253184	0.2752	0.231512	0.237016
0	Cebuella pygmaea	0.14538600000000002	0.34735200000000005	0.234684	0.34661400000000003	0.245016	0.279702	0.162114	0.26568	0.11291400000000001	0.304056	0.13776000000000002	0.36383400000000005	0.19212600000000002	0.365802	0.230994	0.363342	0.262236	0.307746	0.234684	0.24083400000000002	0.187698	0.24452400000000002	0.146124	0.24846000000000001	0.190896	0.35424	0.23173200000000002	0.312912	0.209346	0.275274
1	Cebuella pygmaea	0.241818	0.47256600000000004	0.351042	0.46986000000000006	0.35350200000000004	0.38892600000000005	0.25780800000000004	0.385728	0.20295000000000002	0.41057400000000005	0.22017	0.482652	0.281424	0.48904800000000004	0.347106	0.481422	0.377118	0.422136	0.32791800000000004	0.343662	0.27429000000000003	0.344154	0.24304800000000001	0.35694600000000004	0.278718	0.47699400000000003	0.336282	0.42410400000000004	0.30627000000000004	0.386958
2	Cebuella pygmaea	0.162036	0.313236	0.238644	0.319032	0.255528	0.2583	0.181692	0.234108	0.122976	0.26082	0.159516	0.331632	0.195552	0.334152	0.247716	0.337428	0.296856	0.27468	0.239148	0.196308	0.209916	0.196308	0.159516	0.200844	0.197316	0.320292	0.243684	0.280476	0.224784	0.254268
3	Cebuella pygmaea	0.15314	0.327769	0.247247	0.327028	0.253669	0.27960399999999996	0.174876	0.25021099999999996	0.122265	0.272688	0.141531	0.34431799999999996	0.195377	0.34826999999999997	0.24848199999999998	0.34431799999999996	0.27664	0.287261	0.229463	0.21612499999999998	0.190931	0.21612499999999998	0.151164	0.21736	0.192907	0.33592	0.24403599999999998	0.298129	0.223041	0.266266
4	Cebuella pygmaea	0.081872	0.276318	0.176386	0.274211	0.20377699999999999	0.217924	0.112273	0.196854	0.044548	0.244412	0.082775	0.295281	0.128828	0.293776	0.189028	0.288057	0.23116799999999998	0.233576	0.175784	0.167055	0.121905	0.163142	0.085183	0.167958	0.129731	0.282037	0.181804	0.237489	0.157724	0.213108
5	Cebuella pygmaea	0.13263899999999998	0.18648499999999998	0.237614	0.18920199999999998	0.251199	0.125723	0.163267	0.098059	0.10448099999999999	0.14498899999999998	0.13263899999999998	0.205751	0.17413499999999998	0.217854	0.235144	0.210197	0.272935	0.152646	0.23959	0.091637	0.19661199999999998	0.087932	0.15067	0.08348599999999999	0.178087	0.20007	0.24082499999999998	0.151411	0.215137	0.11609
6	Cebuella pygmaea	0.233877	0.44522100000000003	0.341362	0.440041	0.356643	0.368039	0.260036	0.368039	0.212898	0.397047	0.228956	0.461538	0.292152	0.46879000000000004	0.351981	0.450142	0.380212	0.395493	0.31572100000000003	0.319088	0.274799	0.32970700000000003	0.23905700000000002	0.338513	0.282828	0.454027	0.339808	0.394975	0.318311	0.372183
0	Callimico goeldii	0.202048	0.458667	0.354937	0.47219700000000003	0.35674100000000003	0.341858	0.21648	0.30487600000000004	0.1353	0.40139	0.201146	0.49745300000000003	0.272404	0.507826	0.358545	0.506022	0.408155	0.39688	0.322916	0.271051	0.261129	0.281875	0.18851800000000002	0.271953	0.26654100000000003	0.494296	0.33148500000000003	0.400939	0.28322800000000004	0.348623
1	Callimico goeldii	0.26089799999999996	0.365328	0.402144	0.354	0.368868	0.224436	0.243552	0.219126	0.19646999999999998	0.328158	0.259482	0.38833799999999996	0.31258199999999997	0.38373599999999997	0.402144	0.37701	0.439314	0.263022	0.365682	0.18478799999999998	0.311166	0.18408	0.22231199999999998	0.18478799999999998	0.318246	0.36674399999999996	0.360726	0.28709399999999996	0.319308	0.23824199999999998
2	Callimico goeldii	0.233684	0.34352	0.36431199999999997	0.32950799999999997	0.37967999999999996	0.21922	0.231424	0.182608	0.175376	0.278432	0.22464399999999998	0.371544	0.288828	0.386912	0.371092	0.38013199999999997	0.432112	0.254928	0.365216	0.136052	0.303292	0.140572	0.228712	0.130176	0.29832	0.36747599999999997	0.33674	0.26442	0.315496	0.20882399999999998
3	Callimico goeldii	0.179112	0.44064	0.328032	0.437376	0.353328	0.31416	0.187272	0.296616	0.114648	0.36924	0.166872	0.474912	0.241536	0.472464	0.321096	0.464304	0.3978	0.36108	0.33864	0.239496	0.257856	0.241536	0.178296	0.245616	0.2448	0.458184	0.315384	0.37535999999999997	0.280296	0.294168
0	Leontopithecus chrysomelas	0.133168	0.22127	0.274862	0.218428	0.28623	0.10556	0.13195	0.081606	0.061306	0.13398	0.0812	0.259434	0.155092	0.276892	0.241164	0.27202	0.324394	0.161994	0.272832	0.06902	0.198128	0.057652	0.112056	0.056434	0.167272	0.241976	0.25781	0.177828	0.22939	0.08729
1	Leontopithecus chrysomelas	0.072168	0.473748	0.204864	0.485	0.23862	0.377912	0.099716	0.353856	0.03492	0.409728	0.066736	0.509444	0.122608	0.514876	0.202924	0.51216	0.278196	0.41904	0.217668	0.309236	0.156364	0.30264	0.086912	0.315444	0.126876	0.49663999999999997	0.20835599999999999	0.423308	0.19012	0.352692
2	Leontopithecus chrysomelas	0.106499	0.391128	0.257341	0.391886	0.288798	0.294483	0.14402	0.267574	0.06443	0.301684	0.090202	0.413489	0.181541	0.42220599999999997	0.252035	0.421448	0.309264	0.335794	0.241423	0.21223999999999998	0.179646	0.218683	0.12317499999999999	0.218683	0.175856	0.407425	0.256583	0.344511	0.239907	0.266816
3	Leontopithecus chrysomelas	0.119852	0.185554	0.263169	0.184832	0.268945	0.076532	0.12274	0.051984	0.048374	0.126711	0.07581	0.228874	0.184832	0.240787	0.250173	0.229957	0.311543	0.130321	0.240787	0.026352999999999998	0.168587	0.03249	0.097831	0.029963	0.16569899999999999	0.20865799999999998	0.251978	0.136458	0.203243	0.065341
4	Leontopithecus chrysomelas	0.08668799999999999	0.263934	0.231039	0.27476999999999996	0.262773	0.169893	0.12771	0.12964499999999998	0.043731	0.181503	0.05921099999999999	0.288315	0.147834	0.306504	0.22097699999999998	0.297603	0.289089	0.22716899999999998	0.23994	0.10332899999999999	0.17801999999999998	0.09597599999999999	0.113004	0.091332	0.147447	0.288315	0.22794299999999998	0.223299	0.218655	0.145899
5	Leontopithecus rosalia	0.162732	0.542298	0.316518	0.537186	0.331428	0.420888	0.17892	0.398736	0.112464	0.463914	0.141432	0.578508	0.219816	0.586602	0.288402	0.57936	0.364656	0.475842	0.2982	0.359544	0.227058	0.358266	0.153786	0.357414	0.216408	0.56232	0.29607	0.482658	0.28968	0.400866
6	Leontopithecus rosalia	0.121158	0.52578	0.271272	0.507873	0.291846	0.376809	0.137541	0.36766499999999996	0.04953	0.432435	0.115062	0.5482589999999999	0.185166	0.544068	0.25679399999999997	0.538353	0.33947099999999997	0.429768	0.271272	0.306705	0.179832	0.31013399999999997	0.111252	0.313944	0.195834	0.526923	0.26098499999999997	0.450723	0.238125	0.366903
7	Leontopithecus rosalia	0.13528	0.48868	0.28766	0.47956000000000004	0.30552	0.36518	0.16758	0.34086	0.06612	0.3876	0.11666	0.51566	0.19342	0.51642	0.26866	0.50768	0.33858	0.42332000000000003	0.27968000000000004	0.28082	0.19266	0.28082	0.1273	0.28348	0.19798000000000002	0.50198	0.27892	0.42788000000000004	0.26334	0.34504
8	Leontopithecus rosalia	0.12078	0.308172	0.250344	0.308904	0.27889200000000003	0.18629400000000002	0.12444	0.167262	0.052704	0.24668400000000001	0.08637600000000001	0.354654	0.174216	0.364902	0.249246	0.346968	0.31842	0.236436	0.24156	0.13542	0.17019	0.144204	0.098454	0.140544	0.183366	0.335256	0.25254	0.247782	0.20313	0.164334
9	Leontopithecus rosalia	0.130815	0.44064	0.28269	0.43659	0.29402999999999996	0.32481	0.15187499999999998	0.29727	0.066825	0.36045	0.11177999999999999	0.48073499999999997	0.19682999999999998	0.47668499999999997	0.27580499999999997	0.46534499999999995	0.32561999999999997	0.380295	0.268515	0.26082	0.20168999999999998	0.26000999999999996	0.13000499999999998	0.263655	0.193185	0.45926999999999996	0.26770499999999997	0.38394	0.24259499999999998	0.30374999999999996
10	Leontopithecus rosalia	0.132076	0.49380100000000005	0.286041	0.484155	0.282702	0.366919	0.153223	0.35022400000000004	0.078652	0.42108500000000004	0.13727	0.537579	0.21332500000000001	0.5349820000000001	0.28344400000000003	0.5104960000000001	0.338723	0.41514900000000005	0.273056	0.31164000000000003	0.20034000000000002	0.310898	0.13467300000000001	0.310898	0.207018	0.5071570000000001	0.263781	0.42071400000000003	0.24263400000000002	0.357273
11	Leontopithecus rosalia	0.203036	0.492922	0.35319	0.484816	0.35512	0.379438	0.231986	0.35126	0.14282	0.423056	0.188368	0.529592	0.27213	0.525732	0.343926	0.512994	0.400282	0.42653	0.340452	0.308414	0.27406	0.30725600000000003	0.193	0.31459	0.26827	0.512222	0.326556	0.43811	0.310344	0.36091
12	Leontopithecus rosalia	0.093112	0.534364	0.251732	0.535188	0.262444	0.41570799999999997	0.130192	0.388516	0.029252	0.45773199999999997	0.081576	0.5759759999999999	0.17180399999999998	0.5788599999999999	0.239784	0.5702079999999999	0.306116	0.47421199999999997	0.2575	0.353496	0.178808	0.34402	0.103	0.342784	0.1751	0.559084	0.242668	0.480804	0.219184	0.396756
13	Leontopithecus rosalia	0.170562	0.517188	0.31872300000000003	0.510507	0.33287100000000003	0.41422200000000003	0.185496	0.369813	0.08881800000000001	0.447627	0.159558	0.559632	0.244446	0.562383	0.30850500000000003	0.5458770000000001	0.375315	0.452343	0.302217	0.34191	0.23619300000000001	0.33287100000000003	0.171348	0.33090600000000003	0.23973	0.540375	0.312828	0.44880600000000004	0.285318	0.386319
14	Leontopithecus rosalia	0.138368	0.49669599999999997	0.27824	0.47563999999999995	0.291776	0.353064	0.135736	0.34968	0.076328	0.429392	0.12144799999999999	0.528656	0.208304	0.5241439999999999	0.269592	0.510984	0.32373599999999997	0.404576	0.25906399999999996	0.29891999999999996	0.18611999999999998	0.307944	0.11091999999999999	0.3196	0.205672	0.5045919999999999	0.271096	0.41698399999999997	0.23123999999999997	0.35080799999999995
15	Leontopithecus rosalia	0.18816	0.5590200000000001	0.33684000000000003	0.54516	0.35952	0.43806	0.20118	0.42210000000000003	0.12390000000000001	0.49182000000000003	0.17052	0.59556	0.24444000000000002	0.59556	0.30492	0.59556	0.38808000000000004	0.50064	0.33180000000000004	0.38472	0.24444000000000002	0.38178	0.17934	0.38766	0.2667	0.5712	0.32592	0.4914	0.29946	0.41958
16	Leontopithecus rosalia	0.144391	0.271164	0.29797399999999996	0.252014	0.304485	0.137497	0.144391	0.11107	0.075068	0.178095	0.121028	0.31520899999999996	0.208735	0.312528	0.277292	0.29529299999999997	0.339721	0.193415	0.270781	0.076983	0.204139	0.104942	0.127156	0.077749	0.209501	0.28763299999999997	0.27422799999999997	0.196479	0.22558699999999998	0.11107
17	Leontopithecus rosalia	0.164158	0.510368	0.315479	0.494808	0.331039	0.376552	0.17971800000000002	0.36721600000000004	0.11747800000000001	0.4279	0.15676700000000002	0.5449890000000001	0.243903	0.5368200000000001	0.31275600000000003	0.5193150000000001	0.36877200000000004	0.43140100000000003	0.32287000000000005	0.318591	0.24857100000000001	0.31586800000000004	0.176995	0.323259	0.238068	0.515036	0.302642	0.43529100000000004	0.266465	0.35554600000000003
18	Leontopithecus rosalia	0.172144	0.482734	0.323582	0.47705000000000003	0.321552	0.367836	0.179858	0.340228	0.105154	0.40803	0.153062	0.517244	0.234668	0.518462	0.310184	0.506688	0.36743	0.417774	0.30247	0.298004	0.241164	0.300846	0.167678	0.302064	0.239134	0.501004	0.288666	0.423052	0.278922	0.341852
19	Leontopithecus rosalia	0.114798	0.240787	0.290244	0.232845	0.298908	0.124184	0.140429	0.107939	0.048374	0.169309	0.10541199999999999	0.266057	0.197467	0.273999	0.282663	0.257754	0.344755	0.172558	0.264613	0.05776	0.199994	0.053427999999999996	0.119852	0.053427999999999996	0.192774	0.2527	0.271472	0.169309	0.263169	0.102885
20	Leontopithecus rosalia	0.11460999999999999	0.28731	0.23330199999999998	0.293904	0.229534	0.20943799999999999	0.108958	0.18431799999999998	0.06751	0.232988	0.11115599999999999	0.311488	0.16956	0.316826	0.231104	0.319652	0.275378	0.230162	0.20127399999999998	0.124972	0.157	0.133136	0.094828	0.13973	0.169246	0.30301	0.21822999999999998	0.24334999999999998	0.184946	0.190598
21	Leontopithecus rosalia	0.094276	0.40294800000000003	0.263536	0.38402000000000003	0.270452	0.281736	0.125216	0.252616	0.042224000000000005	0.317772	0.091728	0.433524	0.18018	0.42588000000000004	0.250796	0.415688	0.305396	0.329784	0.234416	0.195104	0.16562000000000002	0.195832	0.10628800000000001	0.195104	0.18127200000000002	0.408772	0.24752000000000002	0.334152	0.204932	0.257712
0	Saguinus fuscicollis	0.127715	0.15756299999999998	0.20893599999999998	0.143787	0.219555	0.064288	0.12455799999999999	0.057686999999999995	0.064575	0.11738299999999999	0.109634	0.18798499999999999	0.167895	0.18884599999999999	0.218694	0.18454099999999998	0.26289199999999996	0.110208	0.197456	0.040466999999999996	0.169617	0.040466999999999996	0.130872	0.033291999999999995	0.16186799999999998	0.15325799999999998	0.20061299999999999	0.104181	0.174783	0.061131
1	Saguinus fuscicollis	0.11711500000000001	0.31889500000000004	0.22066000000000002	0.317125	0.229805	0.23305	0.13629	0.23128	0.07316	0.27671	0.12626	0.338955	0.17169	0.342495	0.229805	0.33659500000000003	0.25665	0.26668000000000003	0.20709000000000002	0.18260500000000002	0.16992000000000002	0.17818	0.12213	0.194995	0.164905	0.32922	0.207385	0.270515	0.18260500000000002	0.210925
2	Saguinus fuscicollis	0.29074500000000003	0.394405	0.409315	0.38056	0.43665000000000004	0.285065	0.304945	0.268025	0.228975	0.35287	0.302815	0.43807	0.36778	0.43594	0.424225	0.42174	0.483155	0.3337	0.421385	0.239625	0.35855000000000004	0.248855	0.29678	0.244595	0.34151000000000004	0.401505	0.40257	0.33299	0.38198	0.276545
3	Saguinus fuscicollis	0.129437	0.22299899999999998	0.217833	0.21639799999999998	0.23505299999999998	0.138621	0.148092	0.11996599999999999	0.07375899999999999	0.170478	0.133455	0.24337599999999998	0.181671	0.24768099999999998	0.24308899999999997	0.24423699999999998	0.28011199999999997	0.174783	0.23591399999999998	0.09270099999999999	0.18109699999999998	0.08294299999999999	0.125993	0.090405	0.16674699999999998	0.226156	0.21151899999999998	0.178801	0.189994	0.121401
4	Saguinus fuscicollis	0.300514	0.19912000000000002	0.42234400000000005	0.19912000000000002	0.43439600000000006	0.1048	0.328286	0.100346	0.25938	0.14750600000000003	0.31466200000000005	0.23056000000000001	0.36915800000000004	0.22820200000000002	0.43570600000000004	0.22086600000000003	0.46950400000000003	0.15038800000000002	0.43570600000000004	0.06602400000000001	0.37597	0.04820800000000001	0.32881000000000005	0.051876000000000005	0.35763000000000006	0.21929400000000002	0.404266	0.15746200000000002	0.38252	0.109254
5	Saguinus fuscicollis	0.04872	0.37381	0.15138000000000001	0.36859000000000003	0.17284	0.30015000000000003	0.06525	0.25781	0.01566	0.31755	0.05945	0.39034	0.11339	0.39353	0.16878	0.39092	0.20764	0.3248	0.14964	0.23722000000000001	0.10759	0.23316	0.06119	0.24302	0.09251	0.3799	0.14732	0.33321	0.11861000000000001	0.2842
6	Saguinus fuscicollis	0.23290000000000002	0.33252000000000004	0.33184	0.33048	0.36074	0.2295	0.25024	0.21896000000000002	0.14348	0.26452000000000003	0.22508	0.36346	0.28798	0.34612000000000004	0.34136	0.34306000000000003	0.40154	0.26928	0.33966	0.13838	0.2873	0.12580000000000002	0.21726	0.14416	0.27404	0.33014000000000004	0.323	0.2652	0.2958	0.20196000000000003
7	Saguinus fuscicollis	0.20640000000000003	0.29376	0.30592	0.28736	0.29856000000000005	0.21728000000000003	0.19808	0.22368000000000002	0.1424	0.26272	0.19616000000000003	0.32672	0.24928000000000003	0.33568000000000003	0.30304000000000003	0.3296	0.34432	0.2464	0.29024	0.14496	0.25824	0.14496	0.21536000000000002	0.15424000000000002	0.24352000000000001	0.31296	0.28	0.26080000000000003	0.24704	0.18336000000000002
8	Saguinus fuscicollis	0.12812800000000002	0.32032	0.23595000000000002	0.325754	0.240812	0.229658	0.151008	0.22479600000000002	0.073502	0.27284400000000003	0.11411400000000001	0.348634	0.18046600000000002	0.354354	0.23509200000000002	0.343772	0.28886	0.279422	0.226798	0.189618	0.18447	0.18704400000000002	0.132132	0.19362200000000002	0.16559400000000002	0.32747000000000004	0.22565400000000002	0.281424	0.182754	0.22937200000000002
9	Saguinus fuscicollis	0.13172	0.35786399999999996	0.21608	0.355496	0.238872	0.25840799999999997	0.15717599999999998	0.235616	0.058311999999999996	0.30635999999999997	0.1258	0.380656	0.169016	0.37917599999999996	0.219632	0.37651199999999996	0.272024	0.301328	0.22052	0.21015999999999999	0.186776	0.20423999999999998	0.13586399999999998	0.200984	0.160432	0.35697599999999996	0.21193599999999999	0.30547199999999997	0.194176	0.24123999999999998
10	Saguinus fuscicollis	0.128881	0.386643	0.210015	0.378386	0.230478	0.296534	0.12385499999999999	0.292585	0.053132	0.331357	0.110572	0.408183	0.163704	0.411414	0.210015	0.412491	0.268532	0.33961399999999997	0.222221	0.255608	0.180218	0.251659	0.110572	0.260634	0.162268	0.381976	0.206066	0.338896	0.188475	0.29438
11	Saguinus fuscicollis	0.150368	0.362896	0.252488	0.362008	0.268472	0.30280799999999997	0.17404799999999998	0.274984	0.11484799999999999	0.30458399999999997	0.16132	0.39249599999999996	0.21193599999999999	0.386576	0.271136	0.377104	0.31079999999999997	0.30784	0.24567999999999998	0.228512	0.22052	0.22436799999999998	0.179968	0.233544	0.204832	0.37592	0.246864	0.32944799999999996	0.21371199999999999	0.273208
12	Saguinus fuscicollis	0.266855	0.23690999999999998	0.372855	0.23002	0.381865	0.12348999999999999	0.284345	0.127995	0.215445	0.18921	0.26234999999999997	0.257315	0.341055	0.261025	0.39008	0.25360499999999997	0.438575	0.1749	0.374975	0.07579	0.31826499999999996	0.07737999999999999	0.272155	0.08798	0.303425	0.24803999999999998	0.36358	0.180465	0.344765	0.135415
44	Saguinus imperator	0.133514	0.275061	0.214952	0.26315	0.20858100000000002	0.17783400000000002	0.125758	0.188914	0.06786500000000001	0.242652	0.116894	0.302761	0.159552	0.30747	0.210243	0.301099	0.25761	0.226032	0.19445400000000002	0.154289	0.154012	0.15096500000000002	0.100274	0.162876	0.160937	0.257056	0.197778	0.213013	0.158998	0.17977300000000002
45	Saguinus imperator	0.106578	0.37023300000000003	0.215667	0.37023300000000003	0.211761	0.281232	0.110763	0.260586	0.046035	0.325035	0.097929	0.395901	0.15038100000000001	0.395901	0.213435	0.392553	0.26505	0.309969	0.195021	0.22459500000000002	0.152055	0.22933800000000001	0.11466900000000001	0.22933800000000001	0.148428	0.380556	0.188325	0.32726700000000003	0.163215	0.269235
46	Saguinus imperator	0.118104	0.382136	0.21371199999999999	0.382136	0.221408	0.288304	0.122544	0.28504799999999997	0.064232	0.347504	0.108928	0.409072	0.15806399999999998	0.41410399999999997	0.21193599999999999	0.41321599999999997	0.264328	0.33655199999999996	0.19091999999999998	0.245384	0.152144	0.25456	0.109816	0.261368	0.163096	0.38361599999999996	0.191512	0.339808	0.16694399999999998	0.284456
47	Saguinus imperator	0.100104	0.284488	0.227728	0.274856	0.24630400000000002	0.171656	0.108016	0.147232	0.036464	0.231512	0.10216800000000001	0.318888	0.16684000000000002	0.318888	0.22876000000000002	0.300312	0.280704	0.20812	0.21293600000000001	0.12556	0.155144	0.120744	0.097008	0.122464	0.160648	0.28896	0.2064	0.224632	0.162368	0.169592
48	Saguinus imperator	0.09114	0.38471	0.20522	0.38564	0.21235	0.28582	0.09734	0.26722	0.03348	0.33356	0.09362	0.41385	0.15314	0.41571	0.21483	0.41044	0.27342	0.32209	0.20863	0.2449	0.15035	0.23963	0.09362	0.24149	0.14694	0.38719	0.19406	0.33542	0.17019	0.28551
49	Saguinus imperator	0.164104	0.23944	0.258128	0.228636	0.280028	0.13432	0.174032	0.130232	0.114172	0.19856	0.165856	0.261048	0.223964	0.265136	0.263384	0.263676	0.32996	0.190384	0.25988	0.087016	0.22338	0.083512	0.167316	0.094316	0.214036	0.241192	0.244112	0.179872	0.227176	0.136072
50	Saguinus imperator	0.06974	0.244724	0.19273600000000002	0.239335	0.213341	0.130604	0.083054	0.114437	0.009193	0.206684	0.078616	0.282764	0.132823	0.282764	0.19273600000000002	0.277375	0.265963	0.167693	0.191785	0.090979	0.12109400000000001	0.090028	0.072276	0.087175	0.120143	0.255819	0.175301	0.188615	0.147405	0.131555
51	Saguinus imperator	0.09463999999999999	0.40154399999999996	0.201448	0.396812	0.22646	0.289666	0.10207599999999999	0.287638	0.02028	0.343746	0.083824	0.42486599999999997	0.144664	0.433316	0.21226399999999998	0.42385199999999995	0.275808	0.335972	0.191984	0.23085399999999998	0.12742599999999998	0.24234599999999998	0.088556	0.24640199999999998	0.139932	0.40188199999999996	0.18995599999999999	0.34915399999999996	0.169676	0.285948
52	Saguinus imperator	0.091008	0.340128	0.186048	0.337536	0.206496	0.24249600000000002	0.093024	0.233568	0.033984	0.30096	0.09504	0.364608	0.14400000000000002	0.369504	0.195552	0.362016	0.24854400000000001	0.290592	0.177984	0.203904	0.130464	0.2016	0.080928	0.210528	0.132768	0.350208	0.18144000000000002	0.29088	0.151776	0.237312
53	Saguinus imperator	0.101436	0.437844	0.217317	0.432066	0.22020599999999999	0.322284	0.10593	0.302382	0.020544	0.380385	0.095979	0.459993	0.14990699999999998	0.457746	0.215712	0.452289	0.272529	0.341865	0.205761	0.268356	0.129363	0.269319	0.08025	0.27605999999999997	0.15408	0.440091	0.199662	0.37878	0.17334	0.318753
13	Saguinus labiatus	0.135212	0.312004	0.2618	0.328636	0.282128	0.220528	0.1617	0.202356	0.07546	0.248864	0.141372	0.331408	0.203896	0.345576	0.285516	0.352352	0.330484	0.256564	0.26457200000000003	0.144144	0.207284	0.144144	0.14660800000000002	0.152152	0.19065200000000002	0.328944	0.245476	0.26488	0.239008	0.20636000000000002
14	Saguinus labiatus	0.086584	0.38046399999999997	0.19023199999999998	0.40922	0.237948	0.296724	0.132404	0.29103599999999996	0.05846	0.30746799999999996	0.076788	0.400372	0.1343	0.426284	0.19118	0.44714	0.29388	0.34981199999999996	0.245216	0.248692	0.18675599999999998	0.246164	0.129876	0.246164	0.117868	0.40447999999999995	0.18486	0.355184	0.17127199999999998	0.293564
15	Saguinus labiatus	0.135252	0.320994	0.24021	0.309672	0.255816	0.20655	0.155448	0.21083400000000002	0.09792000000000001	0.25551	0.13708800000000002	0.338436	0.195534	0.34455600000000003	0.24541200000000002	0.341802	0.29865600000000003	0.24418800000000002	0.254898	0.17442000000000002	0.204408	0.17595	0.152694	0.187272	0.179622	0.329868	0.21970800000000001	0.272646	0.20349	0.20655
16	Saguinus labiatus	0.14077800000000001	0.159489	0.236412	0.155331	0.25839	0.084051	0.145827	0.067122	0.086427	0.136026	0.136323	0.194238	0.19334700000000002	0.197802	0.261954	0.18414	0.296703	0.116424	0.24502500000000002	0.048708	0.188892	0.043659	0.133947	0.050193	0.183843	0.1782	0.226017	0.12206700000000001	0.19305	0.082566
17	Saguinus labiatus	0.074152	0.343551	0.169832	0.359996	0.202124	0.245479	0.091195	0.253253	0.034983	0.304382	0.068172	0.354016	0.116909	0.37614200000000003	0.191061	0.383019	0.243984	0.305279	0.197041	0.221559	0.13395200000000002	0.229333	0.081926	0.232024	0.114816	0.36029500000000003	0.164151	0.317239	0.14352	0.26790400000000003
18	Saguinus labiatus	0.10110799999999999	0.411968	0.200646	0.408514	0.224824	0.318082	0.122774	0.3297	0.042075999999999995	0.37523	0.105818	0.42986599999999997	0.141614	0.43803	0.201588	0.44431	0.26878399999999997	0.357332	0.21037999999999998	0.27694799999999997	0.156686	0.277576	0.09671199999999999	0.286682	0.134706	0.423272	0.19311	0.365182	0.163594	0.316198
19	Saguinus labiatus	0.109956	0.14435399999999998	0.217266	0.15523199999999998	0.224028	0.06820799999999999	0.12318599999999999	0.063798	0.050274	0.124362	0.094668	0.181398	0.147588	0.19551	0.200508	0.20138999999999999	0.259896	0.120834	0.21903	0.042041999999999996	0.17110799999999998	0.04704	0.11083799999999999	0.047922	0.14112	0.169932	0.182868	0.12465599999999999	0.159348	0.06615
20	Saguinus labiatus	0.094864	0.357896	0.187264	0.353584	0.21098	0.25872	0.103796	0.250712	0.033264	0.307076	0.09856000000000001	0.375452	0.141372	0.380996	0.214368	0.379148	0.277816	0.299068	0.220528	0.210364	0.164472	0.205128	0.10010000000000001	0.214676	0.132748	0.360668	0.17155600000000001	0.31508400000000003	0.15923600000000002	0.253176
21	Saguinus labiatus	0.13706000000000002	0.326788	0.22853600000000002	0.332024	0.24948	0.21590800000000002	0.129052	0.21590800000000002	0.071148	0.270424	0.1309	0.345884	0.1925	0.35728	0.23469600000000002	0.35574	0.294448	0.26334	0.231	0.18172	0.182028	0.186032	0.119504	0.19404	0.17494400000000002	0.333256	0.222376	0.275044	0.198044	0.221452
22	Saguinus midas	0.09137400000000001	0.39692400000000005	0.175182	0.39837900000000004	0.184203	0.302931	0.12134700000000001	0.28227	0.050634000000000005	0.346872	0.08060700000000001	0.413511	0.127167	0.42427800000000004	0.17256300000000002	0.42427800000000004	0.24502200000000002	0.32883	0.181875	0.262191	0.146955	0.25899	0.10883400000000001	0.26393700000000003	0.126585	0.409146	0.161505	0.34978200000000004	0.15393900000000002	0.28314300000000003
23	Saguinus midas	0.0897	0.338928	0.171672	0.353832	0.20782799999999998	0.26716799999999996	0.108744	0.252264	0.031464	0.300288	0.07728	0.36569999999999997	0.134688	0.372048	0.20313599999999998	0.36790799999999996	0.258336	0.29808	0.192096	0.20423999999999998	0.13386	0.20893199999999998	0.08666399999999999	0.211416	0.125304	0.352452	0.171672	0.30084	0.155112	0.24950399999999998
24	Saguinus midas	0.08539799999999999	0.34701	0.17440799999999998	0.350622	0.191436	0.25490399999999996	0.08771999999999999	0.240972	0.022188	0.293346	0.06553199999999999	0.36765	0.13183799999999998	0.375648	0.182664	0.371262	0.23478	0.292572	0.17363399999999998	0.19891799999999998	0.11481	0.202788	0.05805	0.21672	0.114036	0.35990999999999995	0.158154	0.302892	0.135966	0.253614
25	Saguinus midas	0.07449599999999999	0.35737599999999997	0.17536	0.35814399999999996	0.188416	0.255232	0.099328	0.25728	0.014591999999999999	0.31129599999999996	0.063488	0.374272	0.122624	0.382208	0.181248	0.37504	0.2176	0.29542399999999996	0.17664	0.226048	0.11903999999999999	0.214272	0.054015999999999995	0.23551999999999998	0.116224	0.369664	0.16255999999999998	0.31257599999999996	0.121344	0.25984
26	Saguinus midas	0.10164000000000001	0.20143200000000003	0.18612	0.19773600000000002	0.20037600000000003	0.110352	0.09636	0.09292800000000001	0.036168000000000006	0.14652	0.08976	0.226248	0.145464	0.231528	0.182952	0.23073600000000002	0.24472800000000003	0.151008	0.19140000000000001	0.08078400000000001	0.140184	0.06969600000000001	0.08289600000000001	0.062040000000000005	0.127248	0.21885600000000002	0.16526400000000002	0.154176	0.156816	0.10612800000000001
27	Saguinus midas	0.111872	0.18574400000000002	0.20976	0.190304	0.241072	0.09302400000000001	0.125856	0.06718400000000001	0.051984	0.145008	0.11612800000000001	0.220704	0.17358400000000002	0.228304	0.241072	0.21796800000000002	0.299136	0.12160000000000001	0.215232	0.040128000000000004	0.17176	0.048032000000000005	0.11278400000000001	0.040128000000000004	0.151088	0.202464	0.194864	0.151696	0.19152000000000002	0.08664000000000001
28	Saguinus midas	0.074005	0.41875999999999997	0.176168	0.41659399999999996	0.20901899999999998	0.306489	0.11552	0.312626	0.020576999999999998	0.370386	0.073283	0.438254	0.136097	0.444391	0.183388	0.436088	0.244036	0.355946	0.191691	0.257032	0.151259	0.26714	0.08339099999999999	0.271472	0.121657	0.42922899999999997	0.17328	0.366415	0.158479	0.316236
29	Saguinus midas	0.128436	0.321924	0.21961999999999998	0.330542	0.251312	0.251312	0.15540199999999998	0.223512	0.06755399999999999	0.27104999999999996	0.10702999999999999	0.33832599999999996	0.17375	0.349446	0.227682	0.35445	0.299684	0.27883399999999997	0.22379	0.18459199999999998	0.175418	0.18709399999999998	0.132328	0.18848399999999998	0.16874599999999998	0.33582399999999996	0.223512	0.289398	0.20266199999999998	0.239358
30	Saguinus midas	0.12465799999999999	0.378998	0.22294	0.38245199999999996	0.243664	0.295788	0.147894	0.295788	0.077872	0.339434	0.131566	0.39972199999999997	0.179922	0.404118	0.217602	0.406002	0.287624	0.331584	0.218544	0.23738399999999998	0.16485	0.243664	0.128112	0.25277	0.170188	0.389988	0.214776	0.346342	0.18839999999999998	0.30269599999999997
31	Saguinus midas	0.11258200000000002	0.32872700000000005	0.210236	0.33152600000000004	0.23511600000000002	0.25875200000000004	0.13404100000000002	0.24444600000000002	0.072774	0.287986	0.11444800000000001	0.351119	0.16140900000000002	0.35267400000000004	0.20774800000000002	0.36511400000000005	0.287364	0.27990000000000004	0.22081	0.19935100000000003	0.169495	0.20805900000000002	0.117247	0.211791	0.15798800000000002	0.33992300000000003	0.21148000000000003	0.293273	0.17664800000000003	0.23200600000000002
32	Saguinus midas	0.154326	0.31992299999999996	0.24073699999999998	0.325414	0.272238	0.230622	0.168198	0.22830999999999999	0.10461799999999999	0.280908	0.136986	0.336974	0.19363	0.34853399999999995	0.23409	0.35344699999999996	0.31500999999999996	0.24969599999999997	0.23322299999999999	0.173978	0.168198	0.19449699999999998	0.145945	0.198543	0.18409299999999998	0.325414	0.23842499999999997	0.28321999999999997	0.21674999999999997	0.24131499999999997
33	Saguinus midas	0.06589199999999999	0.21963999999999997	0.16241799999999998	0.194208	0.182937	0.12484799999999999	0.087278	0.126582	0.036992	0.172533	0.070227	0.25171899999999997	0.11617799999999999	0.25432	0.154326	0.25085199999999996	0.22830999999999999	0.157794	0.15837199999999999	0.08612199999999999	0.11473299999999999	0.10577399999999999	0.066759	0.10577399999999999	0.10779699999999999	0.23235599999999998	0.159817	0.169065	0.138142	0.125715
34	Saguinus midas	0.07370700000000001	0.390616	0.18100200000000002	0.381908	0.20494900000000002	0.301981	0.11102700000000001	0.291407	0.032966	0.35796100000000003	0.07619500000000001	0.40678800000000004	0.145548	0.417362	0.219255	0.40056800000000004	0.25564200000000004	0.345521	0.21116900000000002	0.25222100000000003	0.15083500000000002	0.25502	0.097654	0.25502	0.125333	0.402745	0.17727	0.339301	0.157366	0.305402
35	Saguinus midas	0.08614200000000001	0.39467100000000005	0.183125	0.397894	0.203049	0.309408	0.097862	0.29680900000000005	0.055963000000000006	0.34603300000000004	0.097862	0.41635300000000003	0.139468	0.42133400000000004	0.183125	0.41723200000000005	0.24758500000000003	0.33519200000000005	0.18546900000000002	0.252566	0.133022	0.259012	0.090244	0.264286	0.13448700000000002	0.40814900000000004	0.18019500000000002	0.352186	0.14444900000000002	0.290656
36	Saguinus midas	0.06768300000000001	0.33665700000000004	0.17638600000000001	0.3516	0.20070500000000002	0.278057	0.0879	0.25315200000000004	0.019924	0.30501300000000003	0.060944000000000005	0.360097	0.117786	0.36859400000000003	0.18488300000000002	0.371817	0.24231100000000003	0.30735700000000005	0.17638600000000001	0.22473100000000001	0.12804100000000002	0.228833	0.08614200000000001	0.22707500000000003	0.11368400000000001	0.353065	0.16027100000000002	0.32054200000000005	0.136831	0.259012
37	Saguinus midas	0.07663199999999999	0.321051	0.165624	0.31919699999999995	0.177057	0.21784499999999998	0.081885	0.220626	0.023792999999999998	0.262959	0.06952499999999999	0.339591	0.11185799999999999	0.343917	0.16407899999999997	0.34762499999999996	0.22835099999999997	0.243492	0.14368499999999998	0.15542699999999998	0.089919	0.17922	0.064272	0.18539999999999998	0.11463899999999999	0.335265	0.144921	0.276246	0.126381	0.22927799999999998
38	Saguinus midas	0.107503	0.348986	0.207669	0.357918	0.233827	0.262537	0.124729	0.257114	0.061886000000000004	0.30145500000000003	0.094743	0.371635	0.155672	0.380886	0.21373	0.378015	0.28391	0.294118	0.207669	0.184063	0.163009	0.19140000000000001	0.107503	0.21787700000000002	0.150568	0.369083	0.199056	0.310706	0.174493	0.267003
39	Saguinus midas	0.239967	0.26672100000000004	0.30849000000000004	0.28091700000000003	0.30139200000000005	0.19137300000000002	0.21266700000000002	0.177177	0.159705	0.21921900000000002	0.220311	0.31422300000000003	0.269451	0.31122000000000005	0.30521400000000004	0.304941	0.338793	0.24269700000000002	0.30521400000000004	0.168714	0.25389	0.156975	0.20802600000000002	0.141414	0.264537	0.28419300000000003	0.30248400000000003	0.233415	0.25170600000000004	0.19246500000000002
40	Saguinus midas	0.07817500000000001	0.35046	0.18260500000000002	0.36049000000000003	0.21122000000000002	0.26196	0.093515	0.25694500000000003	0.03717	0.30326000000000003	0.08083	0.36462	0.14130500000000001	0.37494500000000003	0.19617500000000002	0.37494500000000003	0.249865	0.302375	0.19765000000000002	0.207385	0.138945	0.20827	0.08407500000000001	0.22154500000000002	0.12065500000000001	0.357835	0.17464000000000002	0.30916	0.16195500000000002	0.243375
41	Saguinus midas	0.10022400000000001	0.311904	0.19296	0.32832	0.219456	0.234432	0.11088	0.220608	0.050112000000000004	0.27648	0.094464	0.340704	0.14544	0.347904	0.20044800000000002	0.35136	0.262944	0.275616	0.18748800000000002	0.180288	0.142272	0.19440000000000002	0.0864	0.200736	0.141984	0.323424	0.187776	0.279072	0.16300800000000001	0.234432
42	Saguinus midas	0.099866	0.36567700000000003	0.198835	0.366574	0.216775	0.287937	0.12109500000000001	0.259831	0.0598	0.321126	0.099866	0.3887	0.156078	0.397969	0.214981	0.383617	0.261924	0.310063	0.204815	0.223951	0.162058	0.235014	0.110929	0.23172500000000001	0.141128	0.382421	0.187174	0.319631	0.169832	0.268203
43	Saguinus midas	0.08344	0.19816999999999999	0.194594	0.185356	0.226182	0.11562399999999999	0.10787599999999999	0.104598	0.056917999999999996	0.15406599999999998	0.10191599999999999	0.223798	0.151384	0.23124799999999998	0.21009	0.22200999999999999	0.264326	0.14363599999999999	0.20651399999999998	0.060494	0.15972799999999998	0.068242	0.09863799999999999	0.082546	0.14959599999999998	0.21158	0.21158	0.145722	0.169264	0.10429999999999999
54	Saguinus mystax	0.101781	0.251954	0.21776399999999999	0.251428	0.226443	0.166479	0.11466799999999999	0.15096199999999999	0.053389	0.19067499999999998	0.095469	0.272468	0.156222	0.282462	0.230651	0.283777	0.284566	0.185678	0.225128	0.116772	0.170424	0.118613	0.10783	0.122295	0.160693	0.265367	0.207507	0.215134	0.179892	0.165953
55	Saguinus mystax	0.076176	0.220248	0.186024	0.21831599999999998	0.210312	0.13772399999999999	0.09632399999999999	0.125856	0.027323999999999998	0.16808399999999998	0.079488	0.24812399999999998	0.12696	0.263304	0.196512	0.258612	0.261096	0.185748	0.201756	0.089976	0.146556	0.079764	0.076176	0.089976	0.123648	0.24950399999999998	0.181608	0.190164	0.156216	0.1311
56	Saguinus mystax	0.10512	0.322848	0.219456	0.31996800000000003	0.216	0.225504	0.098496	0.222912	0.039456	0.262944	0.094464	0.336384	0.15552	0.340992	0.215136	0.339552	0.270144	0.24192	0.196992	0.1584	0.149472	0.15696000000000002	0.09504	0.165024	0.149472	0.329472	0.19440000000000002	0.278208	0.16848	0.2232
57	Saguinus mystax	0.093627	0.38693099999999997	0.233007	0.389052	0.225735	0.293304	0.109989	0.295425	0.045147	0.35026799999999997	0.095748	0.425412	0.161499	0.43177499999999996	0.24512699999999998	0.413898	0.282093	0.329058	0.195738	0.243309	0.155742	0.24542999999999998	0.08938499999999999	0.263307	0.159075	0.415413	0.206646	0.349359	0.185133	0.29875799999999997
58	Saguinus mystax	0.07153999999999999	0.35916	0.212868	0.378432	0.209948	0.288788	0.099864	0.279152	0.033872	0.3212	0.094316	0.392156	0.149504	0.406464	0.216956	0.401792	0.275356	0.317112	0.189216	0.217248	0.146584	0.215204	0.09782	0.223964	0.143956	0.39128	0.20148	0.340472	0.180748	0.281488
59	Saguinus mystax	0.09372000000000001	0.236572	0.231744	0.21640800000000002	0.240548	0.12524400000000002	0.12524400000000002	0.107352	0.061628	0.15563200000000002	0.087188	0.25730400000000003	0.15194000000000002	0.269232	0.220952	0.265256	0.290532	0.145408	0.22294000000000003	0.066456	0.16472	0.060492000000000004	0.10905600000000001	0.075828	0.14484	0.24963600000000002	0.223508	0.17409200000000002	0.18630400000000003	0.10650000000000001
60	Saguinus mystax	0.09628	0.35496	0.19836	0.3625	0.203	0.28594	0.09512	0.27492	0.03422	0.30711	0.10121	0.37961	0.14558	0.38164	0.19981	0.38309	0.25288	0.30653	0.20503	0.21228	0.13688	0.19517	0.08265	0.21286	0.13485	0.37062	0.17458	0.3277	0.16733	0.2581
61	Saguinus mystax	0.120953	0.212898	0.230251	0.219373	0.23828000000000002	0.125356	0.137529	0.109039	0.068894	0.179228	0.128982	0.237244	0.18440800000000002	0.245791	0.242424	0.243978	0.290598	0.17197600000000002	0.224035	0.082103	0.17275300000000002	0.077182	0.115514	0.086247	0.164465	0.228438	0.22274	0.192437	0.200466	0.126392
62	Saguinus mystax	0.09849	0.384258	0.18522	0.38661	0.19404	0.28518	0.09702	0.26107199999999997	0.04704	0.31840199999999996	0.099078	0.39837	0.147588	0.40865999999999997	0.201684	0.403074	0.252252	0.317814	0.199038	0.236082	0.147	0.22902599999999998	0.091434	0.23961	0.129948	0.394254	0.187278	0.334866	0.166404	0.277536
63	Saguinus mystax	0.09890800000000001	0.19719	0.201572	0.16620300000000002	0.196251	0.07981500000000001	0.09953400000000001	0.07825	0.030361000000000003	0.142415	0.089205	0.217848	0.135216	0.22598600000000002	0.192495	0.215031	0.24946100000000002	0.11236700000000001	0.177784	0.043507000000000004	0.132712	0.042255	0.090144	0.049454000000000005	0.14147600000000002	0.204076	0.183731	0.130834	0.16182100000000002	0.081693
64	Saguinus mystax	0.10428	0.419016	0.23257599999999998	0.424388	0.23984399999999997	0.321372	0.13777599999999998	0.28882399999999997	0.057511999999999994	0.352024	0.11628799999999999	0.44145199999999996	0.17285199999999998	0.44871999999999995	0.24963999999999997	0.44745599999999996	0.303992	0.35265599999999997	0.22941599999999998	0.24837599999999999	0.16305599999999998	0.246796	0.11186399999999999	0.25595999999999997	0.15578799999999998	0.432604	0.217408	0.367508	0.19023199999999998	0.32295199999999996
65	Saguinus mystax	0.08258299999999999	0.20415499999999998	0.22380299999999997	0.183893	0.231785	0.10499399999999999	0.115739	0.099161	0.054952999999999995	0.149202	0.099161	0.24253	0.17806	0.25481	0.240995	0.238232	0.303316	0.14613199999999998	0.241916	0.059251	0.169464	0.051576	0.112976	0.057102	0.161789	0.23516199999999998	0.22441699999999998	0.15472799999999998	0.20077799999999998	0.099468
66	Saguinus mystax	0.07976399999999999	0.205479	0.18322599999999997	0.180914	0.199121	0.089012	0.08438799999999999	0.086989	0.021675	0.169932	0.10288399999999999	0.239003	0.15114699999999998	0.24160399999999999	0.20865799999999998	0.23409	0.267903	0.131206	0.20923599999999998	0.06242399999999999	0.141032	0.059534	0.083232	0.065025	0.141899	0.21357099999999998	0.173978	0.139876	0.16097299999999998	0.09103499999999999
67	Saguinus niger	0.069408	0.19584000000000001	0.160128	0.21888000000000002	0.201024	0.137376	0.09648	0.108864	0.036576000000000004	0.16387200000000002	0.076032	0.233856	0.099936	0.24480000000000002	0.16848	0.25286400000000003	0.25344	0.180288	0.198432	0.098208	0.152928	0.09187200000000001	0.091584	0.0864	0.104256	0.220608	0.162432	0.18057600000000001	0.150624	0.116352
68	Saguinus niger	0.065142	0.23490600000000003	0.158202	0.24111000000000002	0.19937400000000002	0.16440600000000002	0.08319000000000001	0.13395	0.023406000000000003	0.200502	0.06796200000000001	0.26479800000000003	0.123798	0.27495	0.17766	0.272976	0.238854	0.19711800000000002	0.18555600000000003	0.126618	0.14241	0.11731200000000001	0.084318	0.10941600000000001	0.11195400000000001	0.25069800000000003	0.163278	0.19909200000000002	0.142128	0.15030600000000002
69	Saguinus niger	0.138882	0.346326	0.20920200000000003	0.34720500000000004	0.23498600000000003	0.279522	0.156755	0.262235	0.10167100000000001	0.29446500000000003	0.139468	0.363613	0.174042	0.36859400000000003	0.22736800000000001	0.36918	0.284503	0.30208300000000005	0.22590300000000002	0.22561	0.19279400000000002	0.21799200000000002	0.152067	0.22268000000000002	0.16759600000000002	0.359511	0.21096	0.31175200000000003	0.198361	0.255203
70	Saguinus niger	0.084952	0.351463	0.161875	0.347837	0.185703	0.257964	0.088578	0.251748	0.036001	0.30562	0.082362	0.372183	0.128205	0.376327	0.178451	0.37347800000000003	0.224035	0.300699	0.18207700000000002	0.213934	0.133126	0.212121	0.090909	0.223776	0.11758600000000001	0.355607	0.161098	0.30795100000000003	0.13986	0.253561
71	Saguinus niger	0.08466599999999999	0.31674399999999997	0.171798	0.330444	0.20604799999999998	0.262492	0.10138	0.24112	0.041374	0.280576	0.085214	0.351816	0.127958	0.360858	0.180292	0.361954	0.246052	0.292358	0.19508799999999998	0.23152999999999999	0.142206	0.215364	0.085214	0.20823999999999998	0.121656	0.33976	0.166866	0.296468	0.155084	0.255368
72	Saguinus niger	0.113588	0.30747599999999997	0.201188	0.299008	0.21608	0.221336	0.12118	0.217248	0.075044	0.267472	0.113004	0.327916	0.154176	0.334924	0.21199199999999999	0.324704	0.265136	0.248784	0.196808	0.181332	0.152132	0.190384	0.102492	0.192428	0.145124	0.317696	0.195348	0.263968	0.171404	0.222504
73	Saguinus niger	0.080896	0.332288	0.170752	0.338176	0.18764799999999998	0.26700799999999997	0.10188799999999999	0.24831999999999999	0.044031999999999995	0.29312	0.094208	0.35712	0.131072	0.363008	0.17382399999999998	0.359936	0.23782399999999998	0.28032	0.17382399999999998	0.20736	0.133888	0.21145599999999998	0.08448	0.216832	0.120832	0.353792	0.15923199999999998	0.299264	0.141568	0.250624
74	Saguinus niger	0.113243	0.338324	0.202882	0.351531	0.23323	0.255991	0.120549	0.256834	0.060414999999999996	0.30629	0.10397	0.363333	0.135161	0.373449	0.214122	0.370077	0.274256	0.28381	0.205973	0.212436	0.159608	0.219461	0.10678	0.224238	0.131227	0.361647	0.196419	0.304042	0.1686	0.264702
75	Saguinus niger	0.098845	0.332575	0.20987999999999998	0.33946499999999996	0.236115	0.254665	0.133825	0.25016	0.07261	0.28514	0.102555	0.35086	0.1537	0.36093	0.196895	0.36569999999999997	0.27242	0.27825	0.210675	0.20776	0.166155	0.21570999999999999	0.11818999999999999	0.21889	0.138595	0.349005	0.177285	0.30316	0.16933499999999999	0.260495
76	Saguinus niger	0.07375000000000001	0.17995	0.15989	0.166085	0.176705	0.08407500000000001	0.07788	0.076405	0.024485	0.130685	0.079945	0.20237000000000002	0.12449	0.205025	0.17375500000000002	0.19676500000000002	0.223315	0.11593500000000001	0.17375500000000002	0.057525	0.115345	0.049855000000000003	0.06460500000000001	0.058115	0.10443000000000001	0.19588	0.147205	0.14101	0.13334000000000001	0.09971000000000001
77	Saguinus niger	0.102843	0.152946	0.185762	0.146793	0.20597900000000002	0.074129	0.112512	0.07090600000000001	0.063581	0.108117	0.10167100000000001	0.173163	0.14708600000000002	0.18078100000000003	0.19543100000000002	0.17374900000000001	0.24582700000000002	0.09141600000000001	0.19748200000000002	0.037504	0.14913700000000002	0.04102	0.09962	0.048052000000000004	0.129506	0.16759600000000002	0.1758	0.11427000000000001	0.161443	0.072371
78	Saguinus niger	0.10915000000000001	0.337185	0.20797500000000002	0.333055	0.21417	0.26137	0.118885	0.26432	0.06342500000000001	0.30798000000000003	0.09676	0.356655	0.150155	0.364325	0.20591	0.35518	0.255175	0.28025	0.18998	0.21830000000000002	0.148975	0.220955	0.11328	0.22951000000000002	0.145435	0.349575	0.19411	0.305915	0.16933	0.25075000000000003
79	Saguinus niger	0.105937	0.35687	0.19669999999999999	0.357994	0.213279	0.268074	0.141905	0.266669	0.072217	0.313596	0.107904	0.373449	0.13769	0.381317	0.191361	0.379912	0.257677	0.28662	0.189394	0.2248	0.150335	0.230982	0.109871	0.242222	0.12645	0.366986	0.19220399999999999	0.313877	0.167476	0.265826
80	Saguinus niger	0.166914	0.336357	0.251776	0.329613	0.26695	0.245594	0.174782	0.245594	0.119987	0.283248	0.15623599999999999	0.351531	0.208783	0.35743199999999997	0.249247	0.354903	0.322026	0.270041	0.243065	0.195857	0.209907	0.194452	0.157641	0.207659	0.198667	0.342539	0.246437	0.290554	0.21917999999999999	0.237726
0	Lagothrix cana	0.291816	1.33749	0.58093	1.295609	0.576877	0.909223	0.293167	0.944349	0.122941	1.171317	0.278306	1.39153	0.45123399999999997	1.3496489999999999	0.606599	1.351	0.705222	1.111873	0.559314	0.843024	0.412055	0.865991	0.25669	0.849779	0.435022	1.315874	0.5647179999999999	1.133489	0.440426	0.990283
1	Lagothrix cana	0.219672	1.12548	0.480024	1.09836	0.54918	0.798684	0.287472	0.768852	0.136956	0.970896	0.206112	1.171584	0.355272	1.168872	0.512568	1.163448	0.633252	0.991236	0.572232	0.728172	0.431208	0.758004	0.2712	0.701052	0.341712	1.128192	0.473244	0.966828	0.417648	0.829872
2	Lagothrix cana	0.23787499999999998	1.4409999999999998	0.5898749999999999	1.445125	0.6201249999999999	1.076625	0.31487499999999996	1.054625	0.14024999999999999	1.274625	0.221375	1.4849999999999999	0.39325	1.5014999999999998	0.567875	1.5234999999999999	0.71775	1.25675	0.59675	0.99	0.44825	1.002375	0.26537499999999997	0.9652499999999999	0.3465	1.461625	0.572	1.2787499999999998	0.45099999999999996	1.093125
3	Lagothrix cana	0.314592	1.391256	0.593928	1.37634	0.633252	0.99666	0.341712	1.027848	0.164076	1.2204	0.272556	1.43736	0.437988	1.43058	0.606132	1.426512	0.715968	1.20006	0.614268	0.918012	0.451548	0.930216	0.282048	0.938352	0.429852	1.391256	0.5763	1.205484	0.49494	1.02378
4	Lagothrix cana	0.351652	1.399998	0.6266280000000001	1.380168	0.675542	1.081396	0.37809200000000004	1.033804	0.15864	1.22946	0.30670400000000003	1.442302	0.452124	1.451556	0.625306	1.4542	0.76676	1.228138	0.633238	0.967704	0.47988600000000003	0.9729920000000001	0.318602	0.96506	0.445514	1.392066	0.6134080000000001	1.23607	0.503682	1.076108
5	Lagothrix cana	0.21600000000000003	0.5305500000000001	0.51165	0.48735	0.52785	0.16605	0.2457	0.17145000000000002	0.07155	0.37665000000000004	0.20115000000000002	0.59535	0.3699	0.56565	0.54945	0.53325	0.63315	0.324	0.4995	0.0945	0.3456	0.12825	0.18630000000000002	0.10935	0.3618	0.5305500000000001	0.49275	0.35775	0.36315000000000003	0.20520000000000002
6	Lagothrix cana	0.175147	1.351707	0.492016	1.302238	0.5348	0.9465960000000001	0.21258300000000002	0.934563	0.021392	1.157842	0.144396	1.3944910000000001	0.30751	1.3797840000000001	0.512071	1.3570550000000001	0.606998	1.145809	0.48132	0.8810830000000001	0.316869	0.9131710000000001	0.137711	0.885094	0.30617300000000003	1.339674	0.45458000000000004	1.1484830000000001	0.336924	0.9920540000000001
7	Lagothrix lagotricha	0.451955	1.33385	0.7459199999999999	1.350685	0.8029	1.001035	0.529655	0.990675	0.226625	1.107225	0.40403999999999995	1.37529	0.529655	1.35975	0.7459199999999999	1.384355	0.8391599999999999	1.1616149999999998	0.7277899999999999	0.9077949999999999	0.576275	0.910385	0.42475999999999997	0.8702399999999999	0.527065	1.3183099999999999	0.698005	1.169385	0.64232	1.01528
8	Lagothrix lagotricha	0.34447	1.20099	0.65702	1.20365	0.70623	0.84322	0.44289	0.798	0.14098	0.9975	0.29393	1.27414	0.45752	1.27813	0.64505	1.28611	0.80598	1.01745	0.71421	0.76209	0.56791	0.77672	0.42161	0.7182000000000001	0.46417	1.21296	0.6384	1.0267600000000001	0.5719	0.84056
9	Lagothrix lagotricha	0.310649	0.58005	0.600674	0.54138	0.627743	0.201084	0.333851	0.234598	0.148235	0.408613	0.260378	0.641922	0.431815	0.630321	0.604541	0.598096	0.674147	0.376388	0.595518	0.134056	0.408613	0.127611	0.266823	0.113432	0.429237	0.563293	0.556848	0.397012	0.474352	0.233309
10	Lagothrix lagotricha	0.45056900000000005	0.7139580000000001	0.720643	0.7139580000000001	0.7915040000000001	0.35430500000000004	0.482657	0.358316	0.20589800000000003	0.505386	0.39575200000000005	0.778134	0.533463	0.739361	0.720643	0.7687750000000001	0.8596910000000001	0.49335300000000004	0.752731	0.23531200000000002	0.592291	0.237986	0.37703400000000004	0.22595300000000001	0.5307890000000001	0.701925	0.696577	0.529452	0.5989760000000001	0.382382
11	Lagothrix lagotricha	0.47888000000000003	0.66912	0.74128	0.59696	0.753088	0.232224	0.469696	0.250592	0.198112	0.47888000000000003	0.411968	0.696672	0.578592	0.6756800000000001	0.74128	0.663872	0.825248	0.448704	0.73472	0.174496	0.5576	0.181056	0.43296	0.169248	0.56416	0.63632	0.678304	0.438208	0.569408	0.274208
12	Lagothrix lagotricha	0.26540400000000003	1.234649	0.54642	1.2294450000000001	0.6153730000000001	0.915904	0.359076	0.9067970000000001	0.11709	1.0473050000000002	0.22377200000000003	1.264572	0.375989	1.271077	0.555527	1.273679	0.681724	1.034295	0.5620320000000001	0.801416	0.41241700000000003	0.787105	0.28101600000000004	0.7806000000000001	0.382494	1.2229400000000001	0.543818	1.096743	0.459253	0.9419240000000001
13	Lagothrix lagotricha	0.29655	1.050446	0.608916	1.08076	0.635276	0.760486	0.366404	0.7262179999999999	0.096214	0.92919	0.22933199999999998	1.1282079999999999	0.383538	1.1624759999999998	0.5746479999999999	1.176974	0.690632	0.943688	0.611552	0.674816	0.471844	0.67218	0.333454	0.635276	0.40858	1.0741699999999998	0.565422	0.950278	0.48107	0.7723479999999999
14	Lagothrix lagotricha	0.342874	0.595518	0.639344	0.562004	0.687037	0.216552	0.351897	0.213974	0.150813	0.394434	0.33514	0.639344	0.479508	0.612275	0.654812	0.61872	0.746331	0.378966	0.653523	0.148235	0.474352	0.166281	0.290025	0.14179	0.458884	0.568449	0.614853	0.376388	0.5156	0.262956
0	Brachyteles arachoides	0.391578	1.070034	0.7465109999999999	1.027107	0.802002	0.719289	0.424035	0.6889259999999999	0.112029	0.90042	0.361215	1.1475119999999999	0.548628	1.106679	0.7590749999999999	1.098303	0.965334	0.8512109999999999	0.716148	0.58632	0.526641	0.609354	0.294207	0.588414	0.542346	1.053282	0.694161	0.865869	0.621918	0.800955
1	Brachyteles arachoides	0.320068	0.6103160000000001	0.5864600000000001	0.604352	0.5596220000000001	0.291242	0.24949400000000002	0.34293	0.030814	0.5407360000000001	0.18389000000000003	0.7087220000000001	0.39163600000000004	0.712698	0.583478	0.7246260000000001	0.7594160000000001	0.503958	0.5427240000000001	0.22663200000000003	0.32901400000000003	0.265398	0.18389000000000003	0.27136200000000005	0.44531200000000004	0.5795020000000001	0.5596220000000001	0.44034200000000007	0.37772000000000006	0.32603200000000004
2	Brachyteles arachoides	0.353839	0.744024	0.71623	0.7044710000000001	0.762197	0.344218	0.39125400000000005	0.31001	0.145384	0.585812	0.279009	0.8359580000000001	0.47249800000000003	0.797474	0.7311960000000001	0.825268	0.9439270000000001	0.522741	0.741886	0.239456	0.5537420000000001	0.265112	0.345287	0.221283	0.48532600000000004	0.733334	0.6766770000000001	0.5184650000000001	0.6146750000000001	0.42332400000000003
3	Brachyteles arachoides	0.326117	1.350872	0.698638	1.303179	0.743753	0.974484	0.362209	0.937103	0.097964	1.210371	0.291314	1.419189	0.452439	1.384386	0.728285	1.37923	0.844295	1.152366	0.608408	0.861052	0.471774	0.884254	0.314516	0.858474	0.452439	1.334115	0.648367	1.143343	0.558137	1.059558
4	Brachyteles arachoides	0.379808	1.843264	0.7303999999999999	1.7529599999999999	0.73704	1.44752	0.395744	1.423616	0.150064	1.690544	0.27888	1.922944	0.5152639999999999	1.8844319999999999	0.681264	1.873808	0.897728	1.617504	0.685248	1.328	0.5152639999999999	1.35456	0.284192	1.325344	0.507296	1.8127199999999999	0.673296	1.636096	0.5869759999999999	1.543136
5	Brachyteles arachoides	0.306936	1.471176	0.636363	1.435455	0.70119	1.128519	0.371763	1.076922	0.136269	1.2780179999999999	0.250047	1.5412949999999999	0.412776	1.48176	0.628425	1.520127	0.8506889999999999	1.272726	0.652239	1.017387	0.497448	1.035909	0.342657	0.986958	0.415422	1.424871	0.5874119999999999	1.2780179999999999	0.5239079999999999	1.1748239999999999
6	Brachyteles arachoides	0.324198	1.298094	0.67704	1.298094	0.743442	0.990822	0.398412	0.934836	0.096348	1.089774	0.31248	1.350174	0.43617	1.26945	0.665322	1.368402	0.86583	1.140552	0.67704	0.790314	0.50778	0.798126	0.276024	0.803334	0.428358	1.216068	0.623658	1.109304	0.54033	1.036392
7	Brachyteles arachoides	0.321594	1.643124	0.70308	1.65354	0.746046	1.316322	0.398412	1.27596	0.11717999999999999	1.501206	0.251286	1.74468	0.443982	1.73166	0.697872	1.747284	0.880152	1.468656	0.662718	1.166592	0.486948	1.1796119999999999	0.278628	1.1718	0.46221	1.680882	0.617148	1.47777	0.537726	1.372308
8	Brachyteles arachoides	0.41059199999999996	0.7198519999999999	0.76986	0.689584	0.7843359999999999	0.330316	0.430332	0.340844	0.19213599999999997	0.47375999999999996	0.40269599999999994	0.771176	0.5592999999999999	0.7303799999999999	0.761964	0.7843359999999999	0.9330439999999999	0.505344	0.7645959999999999	0.181608	0.53298	0.18424	0.34347599999999995	0.200032	0.5408759999999999	0.689584	0.6948479999999999	0.48428799999999994	0.635628	0.40532799999999997
9	Brachyteles arachoides	0.471795	1.2439440000000002	0.8213220000000001	1.22268	0.7827810000000001	0.894417	0.388068	0.8266380000000001	0.18871800000000002	1.0831350000000002	0.354843	1.3728570000000002	0.575457	1.331658	0.728292	1.3290000000000002	0.9449190000000001	1.077819	0.7375950000000001	0.812019	0.520968	0.798729	0.321618	0.7601880000000001	0.600708	1.170849	0.720318	1.109715	0.528942	0.894417
10	Brachyteles arachoides	0.441025	0.755849	0.766705	0.740922	0.766705	0.390816	0.45459499999999997	0.38674499999999995	0.180481	0.523802	0.35146299999999997	0.80063	0.526516	0.755849	0.753135	0.80063	0.9119039999999999	0.523802	0.7083539999999999	0.18997999999999998	0.546871	0.20626399999999998	0.309396	0.172339	0.521088	0.721924	0.6907129999999999	0.540086	0.621506	0.473593
11	Brachyteles arachoides	0.311992	1.393388	0.744286	1.3299320000000001	0.798488	1.056278	0.42965000000000003	1.007364	0.12823400000000001	1.21624	0.276298	1.471386	0.44287000000000004	1.450234	0.716524	1.442302	0.9254	1.224172	0.7138800000000001	0.928044	0.527478	0.942586	0.352974	0.893672	0.45080200000000004	1.4013200000000001	0.662322	1.24929	0.5843240000000001	1.16997
12	Brachyteles arachoides	0.403804	1.730956	0.747166	1.6808020000000001	0.8320420000000001	1.390166	0.473248	1.320722	0.113168	1.503334	0.35365	1.778538	0.515686	1.7142380000000002	0.734306	1.751532	0.9567840000000001	1.5432000000000001	0.697012	1.231988	0.561982	1.231988	0.34079	1.210126	0.50154	1.673086	0.684152	1.51105	0.596704	1.4081700000000001
13	Brachyteles arachoides	0.43000499999999997	0.8534349999999999	0.769275	0.79163	0.81267	0.437895	0.474715	0.39976	0.19462	0.664075	0.366885	0.9218149999999999	0.535205	0.848175	0.77585	0.89946	0.98625	0.6193649999999999	0.80215	0.30508	0.61542	0.332695	0.39187	0.27352	0.52074	0.816615	0.70747	0.621995	0.658815	0.5023299999999999
14	Brachyteles arachoides	0.29659199999999997	0.582496	0.64796	0.6666639999999999	0.680024	0.269872	0.356712	0.275216	0.137608	0.4342	0.252504	0.650632	0.406144	0.66132	0.642616	0.738808	0.798928	0.423512	0.653304	0.15364	0.45023199999999997	0.161656	0.28056	0.16699999999999998	0.41416	0.619904	0.606544	0.463592	0.48630399999999996	0.299264
15	Brachyteles arachoides	0.38746400000000003	1.377068	0.60214	1.377068	0.7775460000000001	1.081234	0.430661	0.986986	0.168861	1.2343870000000001	0.298452	1.476552	0.46993100000000004	1.458226	0.645337	1.473934	0.895356	1.192499	0.668899	0.928081	0.513128	0.950334	0.336413	0.925463	0.472549	1.401939	0.645337	1.2435500000000002	0.60214	1.124431
16	Brachyteles hypoxanthus	0.37466999999999995	1.1695499999999999	0.7120799999999999	1.1384999999999998	0.7648649999999999	0.7938449999999999	0.43159499999999995	0.7213949999999999	0.14903999999999998	0.9087299999999999	0.30843	1.2595949999999998	0.518535	1.2057749999999998	0.744165	1.2192299999999998	0.9377099999999999	0.9873899999999999	0.7244999999999999	0.61893	0.5402699999999999	0.6489449999999999	0.35914499999999994	0.60444	0.5143949999999999	1.1612699999999998	0.675855	0.9635849999999999	0.603405	0.8590499999999999
17	Brachyteles hypoxanthus	0.323932	1.230338	0.6448459999999999	1.209212	0.707218	0.9204899999999999	0.363166	0.852082	0.127762	1.0754139999999999	0.20421799999999998	1.2896919999999998	0.41748999999999997	1.281644	0.617684	1.2937159999999999	0.864154	1.052276	0.656918	0.7937339999999999	0.493946	0.797758	0.29576399999999997	0.767578	0.42553799999999997	1.2112239999999999	0.629756	1.0563	0.572414	0.987892
18	Brachyteles hypoxanthus	0.284739	1.395534	0.662305	1.32461	0.6664770000000001	0.9877210000000001	0.295169	0.971033	0.08135400000000001	1.227611	0.22946000000000003	1.4695870000000002	0.439103	1.446641	0.689423	1.3944910000000001	0.8187550000000001	1.1546010000000002	0.627886	0.8740340000000001	0.44118900000000005	0.8938510000000001	0.23989000000000002	0.8938510000000001	0.428673	1.373631	0.5997250000000001	1.1577300000000001	0.5225430000000001	1.075333
19	Brachyteles hypoxanthus	0.213272	1.2896919999999998	0.57845	1.23738	0.629756	0.962742	0.30179999999999996	0.892322	0.10563	1.162936	0.202206	1.3611179999999998	0.48187399999999997	1.32289	0.634786	1.305788	0.785686	1.090504	0.615672	0.841016	0.474832	0.8551	0.24848199999999998	0.797758	0.370208	1.319872	0.5533	1.1076059999999999	0.49796999999999997	0.999964
20	Brachyteles hypoxanthus	0.315	1.2117	0.66675	1.2054	0.7329	0.83475	0.4032	0.75705	0.12705	0.9681	0.2583	1.2967499999999998	0.4725	1.25475	0.6992999999999999	1.2789	0.9061499999999999	1.0185	0.7119	0.6730499999999999	0.51555	0.6772499999999999	0.3024	0.6363	0.45044999999999996	1.2138	0.61425	1.00905	0.5775	0.91035
0	Ateles chamek	0.266084	1.065798	0.495618	1.1155059999999999	0.520472	0.74562	0.312868	0.766088	0.149124	0.890358	0.22076199999999999	1.105272	0.374272	1.152056	0.530706	1.153518	0.6798299999999999	0.897668	0.557022	0.656438	0.413746	0.652052	0.267546	0.676906	0.334798	1.0965	0.51901	0.966382	0.421056	0.78217
1	Ateles chamek	0.261507	1.173209	0.475857	1.1389129999999998	0.465854	0.850255	0.25293299999999996	0.853113	0.050015	1.018877	0.212921	1.21465	0.347247	1.2203659999999998	0.458709	1.201789	0.573029	0.967433	0.45013499999999995	0.741651	0.332957	0.7730889999999999	0.190057	0.7402219999999999	0.320096	1.173209	0.46299599999999996	1.007445	0.35296299999999997	0.8559709999999999
2	Ateles chamek	0.205904	1.153668	0.460256	1.109762	0.448144	0.8160459999999999	0.18470799999999998	0.8463259999999999	0.043906	1.020436	0.169568	1.183948	0.322482	1.2127139999999998	0.48902199999999996	1.174864	0.561694	0.971988	0.47236799999999995	0.766084	0.29523	0.74186	0.152914	0.773654	0.275548	1.177892	0.43149	0.97653	0.32550999999999997	0.8478399999999999
3	Ateles chamek	0.232128	1.174032	0.47020799999999996	1.1412959999999999	0.458304	0.812448	0.220224	0.846672	0.043151999999999996	1.01184	0.226176	1.2156959999999999	0.363072	1.202304	0.474672	1.174032	0.586272	0.9448799999999999	0.447888	0.724656	0.302064	0.724656	0.19195199999999998	0.735072	0.316944	1.17552	0.456816	0.995472	0.325872	0.842208
4	Ateles chamek	0.208639	0.483322	0.484823	0.553869	0.559873	0.244663	0.328719	0.276184	0.10957299999999999	0.376751	0.207138	0.556871	0.351234	0.6064039999999999	0.5148429999999999	0.61541	0.655937	0.397765	0.529853	0.13358899999999999	0.384256	0.13358899999999999	0.258172	0.154603	0.340727	0.550867	0.513342	0.411274	0.423282	0.268679
5	Ateles chamek	0.264536	1.181184	0.52292	1.1535	0.585978	0.8535900000000001	0.29991	0.864356	0.13073	0.9935480000000001	0.239928	1.2119440000000001	0.38142400000000004	1.216558	0.524458	1.210406	0.66903	0.985858	0.550604	0.73055	0.404494	0.716708	0.264536	0.7367020000000001	0.362968	1.1857980000000001	0.535224	1.0212320000000001	0.441406	0.8459000000000001
6	Ateles chamek	0.26752000000000004	1.25248	0.5107200000000001	1.28896	0.5700000000000001	0.97584	0.304	0.97128	0.12768000000000002	1.0700800000000001	0.22648000000000001	1.29048	0.40128	1.33912	0.54264	1.35432	0.69616	1.09592	0.53352	0.84816	0.34504	0.8466400000000001	0.2356	0.8648800000000001	0.38	1.2965600000000002	0.52592	1.1476	0.46968000000000004	0.9895200000000001
7	Ateles chamek	0.18471600000000002	1.153742	0.450062	1.131752	0.467654	0.845882	0.230162	0.8590760000000001	0.05131	1.005676	0.19058	1.212382	0.334248	1.2197120000000001	0.523362	1.183062	0.605458	0.9822200000000001	0.5101680000000001	0.766718	0.30053	0.76232	0.181784	0.787242	0.284404	1.1786640000000002	0.455926	1.007142	0.340112	0.8576100000000001
8	Ateles chamek	0.226047	0.642213	0.453591	0.64371	0.5164650000000001	0.332334	0.287424	0.353292	0.07485	0.47305200000000003	0.215568	0.6961050000000001	0.34580700000000003	0.7365240000000001	0.47904	0.751494	0.6467040000000001	0.514968	0.507483	0.261975	0.356286	0.27245400000000003	0.20658600000000002	0.267963	0.326346	0.655686	0.49401	0.50898	0.401196	0.377244
9	Ateles chamek	0.27387	1.1627999999999998	0.5049	1.1536199999999999	0.5202	0.84456	0.26927999999999996	0.8950499999999999	0.14076	1.05264	0.28611	1.21329	0.40391999999999995	1.2178799999999999	0.55692	1.1949299999999998	0.65025	0.9776699999999999	0.5003099999999999	0.76194	0.34884	0.75123	0.21419999999999997	0.76806	0.37332	1.16739	0.49877999999999995	1.0251	0.39626999999999996	0.87669
10	Ateles chamek	0.31277699999999997	1.090942	0.539427	1.075832	0.6043999999999999	0.7887419999999999	0.327887	0.818962	0.152611	0.974595	0.303711	1.145338	0.441212	1.16347	0.595334	1.13325	0.707148	0.9307759999999999	0.556048	0.652752	0.40041499999999997	0.66484	0.24629299999999998	0.685994	0.37775	1.11814	0.531872	0.944375	0.439701	0.773632
11	Ateles chamek	0.258825	1.072275	0.46292700000000003	1.0397370000000001	0.5013810000000001	0.749853	0.286926	0.720273	0.07395	0.875568	0.252909	1.100376	0.36087600000000003	1.101855	0.508776	1.0767120000000001	0.584205	0.860778	0.48807	0.647802	0.35496	0.633012	0.212976	0.634491	0.329817	1.072275	0.477717	0.897753	0.37122900000000003	0.738021
12	Ateles chamek	0.28068699999999996	0.475817	0.5343559999999999	0.5088389999999999	0.598899	0.235657	0.340727	0.20413599999999998	0.16511	0.363242	0.30320199999999997	0.546364	0.42178099999999996	0.5808869999999999	0.544863	0.565877	0.694963	0.37224799999999997	0.549366	0.115577	0.426284	0.127585	0.291194	0.15009999999999998	0.393262	0.523849	0.535857	0.397765	0.51034	0.223649
13	Ateles chamek	0.25228	1.129324	0.49714	1.139712	0.516432	0.8577520000000001	0.27157200000000004	0.839944	0.121688	1.012088	0.224084	1.1664240000000001	0.336868	1.188684	0.528304	1.188684	0.641088	0.977956	0.525336	0.7523880000000001	0.336868	0.7286440000000001	0.19737200000000002	0.7523880000000001	0.324996	1.1515840000000002	0.5030760000000001	0.980924	0.402164	0.8176840000000001
14	Ateles chamek	0.311535	0.546273	0.515844	0.547722	0.5796	0.294147	0.320229	0.247779	0.146349	0.365148	0.23184	0.6056819999999999	0.386883	0.641907	0.524538	0.65205	0.688275	0.428904	0.569457	0.176778	0.439047	0.157941	0.292698	0.166635	0.356454	0.570906	0.528885	0.423108	0.472374	0.240534
15	Ateles marginatus	0.29452500000000004	1.110525	0.5406000000000001	1.0684500000000001	0.544425	0.80325	0.35700000000000004	0.8121750000000001	0.09817500000000001	0.939675	0.21165	1.136025	0.37867500000000004	1.1742750000000002	0.516375	1.1449500000000001	0.618375	0.9320250000000001	0.506175	0.728025	0.33532500000000004	0.7203750000000001	0.19635000000000002	0.7305750000000001	0.38632500000000003	1.10925	0.5138250000000001	0.949875	0.42712500000000003	0.814725
16	Ateles marginatus	0.249405	1.1638899999999999	0.474509	1.13831	0.502647	0.890184	0.259637	0.853093	0.133016	0.991225	0.221267	1.190749	0.379863	1.208655	0.517995	1.177959	0.61392	0.9784349999999999	0.507763	0.7674	0.37091	0.7610049999999999	0.219988	0.778911	0.318471	1.17668	0.474509	1.018084	0.402885	0.874836
17	Ateles marginatus	0.2352	1.127616	0.506688	1.127616	0.5080319999999999	0.82656	0.27552	0.815808	0.11827199999999999	0.9743999999999999	0.20294399999999999	1.1692799999999999	0.35616	1.1894399999999998	0.51072	1.18272	0.6357119999999999	0.979776	0.526848	0.729792	0.38572799999999996	0.7392	0.22848	0.740544	0.34137599999999996	1.14912	0.5093759999999999	0.9972479999999999	0.415296	0.8346239999999999
18	Ateles marginatus	0.27962800000000004	1.158082	0.5276000000000001	1.164677	0.569808	0.886368	0.345578	0.837565	0.112115	1.014311	0.230825	1.208204	0.38514800000000005	1.2187560000000002	0.5341950000000001	1.2134800000000001	0.63312	1.006397	0.515729	0.768977	0.39965700000000004	0.750511	0.25061	0.768977	0.36008700000000005	1.17391	0.49594400000000005	1.035415	0.44582200000000005	0.858669
19	Ateles marginatus	0.237303	1.069767	0.52029	1.052001	0.519021	0.8261189999999999	0.331209	0.827388	0.123093	0.932715	0.239841	1.112913	0.36927899999999997	1.130679	0.53298	1.125603	0.625617	0.9263699999999999	0.501255	0.704295	0.360396	0.68526	0.22968899999999998	0.715716	0.354051	1.093878	0.493641	0.9504809999999999	0.43145999999999995	0.828657
20	Ateles marginatus	0.29555	1.1012449999999998	0.55512	1.08968	0.584675	0.8583799999999999	0.34952	0.810835	0.15163	0.9534699999999999	0.273705	1.1307999999999998	0.41890999999999995	1.16164	0.54741	1.13337	0.64764	0.9380499999999999	0.543555	0.70161	0.42276499999999995	0.6964699999999999	0.26471	0.7106049999999999	0.36494	1.1282299999999998	0.5499799999999999	0.957325	0.461315	0.839105
21	Ateles marginatus	0.288116	0.493544	0.540056	0.480624	0.563312	0.18734	0.34238	0.18087999999999999	0.1292	0.35659199999999996	0.254524	0.531012	0.409564	0.556852	0.537472	0.547808	0.669256	0.33592	0.518092	0.086564	0.382432	0.091732	0.26356799999999997	0.094316	0.401812	0.520676	0.540056	0.341088	0.44573999999999997	0.19250799999999998
22	Ateles marginatus	0.27438	1.06524	0.5796950000000001	1.0746550000000001	0.6160100000000001	0.77741	0.359115	0.7343700000000001	0.16947	0.8634900000000001	0.232685	1.106935	0.399465	1.14325	0.523205	1.1593900000000001	0.7088150000000001	0.932085	0.6160100000000001	0.6456000000000001	0.439815	0.646945	0.29321	0.6603950000000001	0.35777000000000003	1.0961750000000001	0.5649000000000001	0.9334300000000001	0.4842	0.7814450000000001
23	Ateles marginatus	0.272244	1.15287	0.5278200000000001	1.100088	0.518097	0.809787	0.300024	0.8083980000000001	0.081951	0.984801	0.243075	1.184817	0.38058600000000004	1.1792610000000001	0.520875	1.163982	0.647274	0.94452	0.493095	0.672276	0.359751	0.675054	0.200016	0.684777	0.34725	1.145925	0.502818	0.9764670000000001	0.40419900000000003	0.793119
24	Ateles marginatus	0.260631	0.5437529999999999	0.50274	0.485541	0.492156	0.226233	0.276507	0.179928	0.095256	0.37044	0.209034	0.584766	0.358533	0.594027	0.508032	0.564921	0.5834429999999999	0.33339599999999997	0.49083299999999996	0.124362	0.362502	0.120393	0.214326	0.116424	0.34398	0.556983	0.48951	0.369117	0.391608	0.232848
25	Ateles marginatus	0.286749	1.163304	0.559908	1.142919	0.581652	0.88335	0.349263	0.846657	0.14677199999999999	1.0151729999999999	0.25821	1.189125	0.4077	1.23669	0.568062	1.213587	0.657756	0.993429	0.539523	0.7732709999999999	0.415854	0.7732709999999999	0.277236	0.7759889999999999	0.365571	1.178253	0.562626	1.0369169999999999	0.47157299999999996	0.879273
26	Ateles marginatus	0.234702	1.1973779999999998	0.509184	1.154946	0.525096	0.860574	0.28509	0.838032	0.090168	1.02765	0.22011599999999998	1.23318	0.372606	1.2305279999999998	0.525096	1.2066599999999998	0.6126119999999999	0.9878699999999999	0.472056	0.750516	0.352716	0.765102	0.20818199999999998	0.777036	0.328848	1.21329	0.480012	1.0249979999999999	0.399126	0.867204
27	Ateles marginatus	0.28408	1.1028200000000001	0.56682	1.0800400000000001	0.57352	0.79864	0.29748	0.76648	0.13936	0.90718	0.25996	1.14436	0.39664	1.16982	0.5788800000000001	1.16982	0.69948	0.89512	0.57084	0.6539200000000001	0.4154	0.66598	0.27068000000000003	0.66866	0.39664	1.1256	0.55342	0.93532	0.45292	0.81338
28	Ateles marginatus	0.27830900000000003	1.20029	0.530238	1.2306270000000001	0.569808	0.9391280000000001	0.34425900000000004	0.9312140000000001	0.163556	0.9998020000000001	0.249291	1.27943	0.371958	1.308448	0.518367	1.3137240000000001	0.662138	1.100046	0.568489	0.811185	0.436589	0.8138230000000001	0.30468900000000004	0.8322890000000001	0.341621	1.2556880000000001	0.524962	1.085537	0.46428800000000003	0.9272570000000001
29	Ateles marginatus	0.198245	0.517995	0.46044	0.515437	0.470672	0.254521	0.260916	0.250684	0.10104099999999999	0.388816	0.184176	0.5678759999999999	0.321029	0.580666	0.48602	0.57555	0.611362	0.35812	0.484741	0.139411	0.350446	0.135574	0.228941	0.150922	0.29417	0.523111	0.466835	0.39009499999999997	0.363236	0.250684
30	Ateles marginatus	0.228375	1.02573	0.484155	1.044	0.536355	0.768645	0.314505	0.747765	0.09657	0.85608	0.210105	1.05444	0.33408	1.097505	0.494595	1.113165	0.5989949999999999	0.91872	0.50112	0.632925	0.38106	0.635535	0.251865	0.63945	0.29623499999999997	1.053135	0.460665	0.899145	0.41629499999999997	0.760815
31	Ateles marginatus	0.249291	0.519686	0.505177	0.49066800000000005	0.5421090000000001	0.22423	0.32447400000000004	0.20444500000000002	0.072545	0.35876800000000003	0.196531	0.5526610000000001	0.36008700000000005	0.5922310000000001	0.498582	0.5816790000000001	0.625206	0.373277	0.5130910000000001	0.12134800000000001	0.39965700000000004	0.11739100000000001	0.244015	0.11871000000000001	0.336345	0.550023	0.518367	0.361406	0.44450300000000004	0.213678
32	Ateles marginatus	0.300321	0.484218	0.533169	0.453789	0.5199389999999999	0.161406	0.30164399999999997	0.16669799999999999	0.112455	0.33075	0.21564899999999998	0.513324	0.361179	0.5358149999999999	0.501417	0.545076	0.6429779999999999	0.316197	0.49480199999999996	0.055566	0.350595	0.074088	0.210357	0.07541099999999999	0.354564	0.485541	0.530523	0.310905	0.404838	0.157437
33	Ateles marginatus	0.24301	1.139589	0.503926	1.13831	0.523111	0.8223969999999999	0.309518	0.816002	0.129179	0.956692	0.194408	1.153658	0.32870299999999997	1.184354	0.46299799999999997	1.199702	0.5960139999999999	0.965645	0.48602	0.723914	0.364515	0.720077	0.198245	0.744378	0.321029	1.140868	0.471951	0.983551	0.406722	0.807049
34	Ateles marginatus	0.27336	1.2462	0.5025000000000001	1.24754	0.5413600000000001	0.95542	0.30820000000000003	0.9447	0.15276	1.10148	0.23450000000000001	1.28104	0.37788	1.30382	0.5038400000000001	1.3078400000000001	0.6432	1.0988	0.51322	0.8455400000000001	0.3551	0.8375	0.23986000000000002	0.86162	0.335	1.26898	0.47972000000000004	1.09076	0.42478	0.96614
0	Alouatta belzebul	0.309685	1.162925	0.65021	1.1012449999999998	0.69133	0.83268	0.353375	0.782565	0.17218999999999998	1.03571	0.28912499999999997	1.2284599999999999	0.52942	1.2014749999999998	0.6746249999999999	1.1886249999999998	0.846815	0.9765999999999999	0.687475	0.7247399999999999	0.52171	0.7427299999999999	0.32638999999999996	0.6951849999999999	0.412485	1.165495	0.63993	0.9496149999999999	0.5859599999999999	0.8943599999999999
1	Alouatta belzebul	0.29691599999999996	1.1118	0.6474599999999999	1.051632	0.708936	0.7677959999999999	0.33354	0.710244	0.12295199999999999	0.962688	0.24328799999999998	1.18374	0.4578	1.1549639999999999	0.6239159999999999	1.1641199999999998	0.8345039999999999	0.9299879999999999	0.6356879999999999	0.6945479999999999	0.5035799999999999	0.710244	0.292992	0.636996	0.39239999999999997	1.126188	0.6173759999999999	0.9156	0.5886	0.860664
2	Alouatta belzebul	0.316008	0.660744	0.674424	0.59508	0.715464	0.23392800000000002	0.34884000000000004	0.216144	0.13953600000000002	0.432288	0.284544	0.699048	0.517104	0.6388560000000001	0.6675840000000001	0.6552720000000001	0.872784	0.388512	0.664848	0.071136	0.473328	0.097128	0.236664	0.039672	0.48837600000000003	0.5745600000000001	0.5868720000000001	0.39945600000000003	0.5704560000000001	0.299592
3	Alouatta belzebul	0.298989	0.604233	0.643014	0.5454359999999999	0.668034	0.256455	0.359037	0.197658	0.15512399999999998	0.414081	0.260208	0.640512	0.449109	0.629253	0.6192449999999999	0.6167429999999999	0.798138	0.40407299999999996	0.668034	0.157626	0.477882	0.16263	0.31275	0.107586	0.40032	0.596727	0.589221	0.38781	0.5541929999999999	0.291483
4	Alouatta belzebul	0.23566399999999998	1.155557	0.613262	1.0886069999999999	0.65611	0.791349	0.295919	0.698958	0.104442	0.9855039999999999	0.24503699999999998	1.2305409999999999	0.476684	1.1876929999999999	0.654771	1.167608	0.8462479999999999	0.9453339999999999	0.607906	0.657449	0.48203999999999997	0.68289	0.249054	0.626652	0.409734	1.158235	0.6025499999999999	0.918554	0.5583629999999999	0.855621
5	Alouatta belzebul	0.36547199999999996	1.261386	0.67257	1.1903219999999999	0.713178	0.925101	0.36801	0.9060659999999999	0.157356	1.128141	0.308367	1.317222	0.483489	1.300725	0.696681	1.257579	0.843885	1.0481939999999998	0.631962	0.796932	0.493641	0.817236	0.29567699999999997	0.777897	0.460647	1.252503	0.633231	1.081188	0.581202	0.9898199999999999
6	Alouatta belzebul	0.316654	1.0243179999999998	0.683306	0.951244	0.712792	0.680742	0.36280599999999996	0.6486919999999999	0.106406	0.89099	0.267938	1.106366	0.488442	1.0807259999999999	0.6756139999999999	1.040984	0.840992	0.8281719999999999	0.582028	0.605104	0.45639199999999996	0.632026	0.255118	0.58972	0.43588	1.0243179999999998	0.612796	0.838428	0.555106	0.7550979999999999
7	Alouatta belzebul	0.278731	0.63408	0.615586	0.55482	0.7093769999999999	0.23645899999999997	0.294583	0.175693	0.080581	0.42536199999999996	0.24174299999999999	0.7014509999999999	0.467634	0.6552159999999999	0.60766	0.651253	0.8256249999999999	0.388374	0.587845	0.149273	0.445177	0.167767	0.20343399999999998	0.120211	0.38044799999999995	0.63408	0.5680299999999999	0.43857199999999996	0.536326	0.30383
8	Alouatta belzebul	0.364176	0.640224	0.727056	0.565056	0.740016	0.20736000000000002	0.34473600000000004	0.17496	0.139968	0.476928	0.347328	0.7024320000000001	0.548208	0.653184	0.7452000000000001	0.624672	0.9162720000000001	0.34992	0.6298560000000001	0.10108800000000001	0.522288	0.132192	0.264384	0.086832	0.483408	0.63504	0.651888	0.409536	0.5987520000000001	0.28512000000000004
9	Alouatta belzebul	0.29702399999999995	0.7372559999999999	0.73593	0.690846	0.807534	0.340782	0.419016	0.27182999999999996	0.155142	0.521118	0.29702399999999995	0.7823399999999999	0.5648759999999999	0.738582	0.7226699999999999	0.7465379999999999	0.9374819999999999	0.511836	0.7558199999999999	0.168402	0.572832	0.1989	0.360672	0.12597	0.45747	0.71604	0.66963	0.5078579999999999	0.640458	0.34210799999999997
10	Alouatta belzebul	0.29968999999999996	1.2143959999999998	0.669742	1.127095	0.7062259999999999	0.85998	0.34008299999999997	0.84695	0.108149	1.078884	0.238449	1.2795459999999999	0.539442	1.239153	0.724468	1.206578	0.8300109999999999	1.0280669999999998	0.7036199999999999	0.7791939999999999	0.44692899999999997	0.790921	0.254085	0.7700729999999999	0.45995899999999995	1.235244	0.620228	1.004613	0.555078	0.9329479999999999
11	Alouatta belzebul	0.27830900000000003	1.167315	0.7030270000000001	1.162039	0.766339	0.776891	0.37459600000000004	0.746554	0.16223700000000002	0.9747410000000001	0.254567	1.225351	0.519686	1.196333	0.7280880000000001	1.221394	0.8956010000000001	0.980017	0.697751	0.68588	0.515729	0.7096220000000001	0.32447400000000004	0.64631	0.42076100000000005	1.1844620000000001	0.643672	1.007716	0.621249	0.88373
12	Alouatta belzebul	0.28319500000000003	1.14904	0.58536	1.1111	0.66666	0.79132	0.34959	0.7398300000000001	0.142275	0.9877950000000001	0.253385	1.19782	0.48238000000000003	1.15446	0.638205	1.166655	0.8075800000000001	0.9485	0.6504000000000001	0.6829200000000001	0.47560500000000006	0.670725	0.272355	0.64498	0.37398000000000003	1.166655	0.581295	0.947145	0.5325150000000001	0.85094
13	Alouatta belzebul	0.310554	0.66456	0.72846	0.5942700000000001	0.769356	0.272214	0.382122	0.213426	0.125244	0.489474	0.284994	0.7080120000000001	0.527814	0.6811740000000001	0.748908	0.674784	0.9022680000000001	0.43452	0.72846	0.167418	0.507366	0.17508600000000002	0.302886	0.118854	0.44730000000000003	0.66456	0.6952320000000001	0.42813	0.630054	0.378288
14	Alouatta belzebul	0.259896	1.07653	0.6217119999999999	1.0230219999999999	0.6739459999999999	0.710892	0.328692	0.665028	0.07644	0.919828	0.240786	1.151696	0.425516	1.100736	0.57967	1.104558	0.792428	0.873964	0.634452	0.610246	0.425516	0.63063	0.24842999999999998	0.588588	0.354172	1.068886	0.556738	0.873964	0.53508	0.7771399999999999
15	Alouatta caraya	0.285264	1.490844	0.631656	1.463676	0.7012740000000001	1.147848	0.327714	1.090116	0.106974	1.30746	0.30903600000000003	1.54518	0.524682	1.4993340000000002	0.6588240000000001	1.5163140000000002	0.860886	1.28199	0.7012740000000001	0.996726	0.49921200000000004	0.9916320000000001	0.293754	0.9423900000000001	0.482232	1.463676	0.612978	1.29897	0.572226	1.183506
16	Alouatta caraya	0.295423	1.351516	0.658068	1.340902	0.76067	1.034865	0.357338	0.9499529999999999	0.10614	1.195844	0.279502	1.425814	0.534238	1.402817	0.709369	1.409893	0.880962	1.178154	0.737673	0.877424	0.541314	0.889807	0.291885	0.845582	0.523624	1.353285	0.677527	1.169309	0.629764	1.063169
17	Alouatta caraya	0.31344299999999997	1.346409	0.664956	1.313415	0.771552	1.005048	0.399735	0.916218	0.156087	1.185246	0.315981	1.400976	0.525366	1.3590989999999998	0.772821	1.3743269999999999	0.916218	1.196667	0.719523	0.8667269999999999	0.560898	0.9098729999999999	0.36801	0.83754	0.43907399999999996	1.340064	0.637038	1.171287	0.633231	1.058346
18	Alouatta caraya	0.22243200000000002	1.38358	0.54284	1.358424	0.647436	1.077736	0.27274400000000004	0.9797600000000001	0.084736	1.220728	0.22508	1.4458080000000002	0.43559600000000004	1.418004	0.58918	1.42992	0.7983720000000001	1.1876280000000001	0.6183080000000001	0.9466600000000001	0.46340000000000003	0.95328	0.23037600000000003	0.914884	0.38925600000000005	1.3743120000000002	0.5494600000000001	1.227348	0.5282760000000001	1.109512
19	Alouatta caraya	0.253056	1.332498	0.611552	1.303502	0.6734979999999999	0.9950899999999999	0.29655	0.919964	0.083034	1.157204	0.275462	1.407624	0.49424999999999997	1.34436	0.653728	1.361494	0.8435199999999999	1.1282079999999999	0.703812	0.852746	0.5034759999999999	0.86329	0.28996	0.806616	0.47316199999999997	1.3008659999999999	0.5812379999999999	1.1413879999999998	0.550924	1.0359479999999999
20	Alouatta caraya	0.205468	1.300745	0.584921	1.201325	0.657829	0.924606	0.246893	0.850041	0.079536	1.148301	0.208782	1.3637110000000001	0.465617	1.284175	0.6263460000000001	1.274233	0.808616	1.0439100000000001	0.6263460000000001	0.750621	0.41425	0.76222	0.192212	0.740679	0.445733	1.222866	0.5700080000000001	1.068765	0.535211	0.959403
21	Alouatta caraya	0.277043	0.626301	0.607919	0.546208	0.6670039999999999	0.261287	0.269165	0.177255	0.12342199999999999	0.43460299999999996	0.30199	0.661752	0.47268	0.611858	0.638118	0.6157969999999999	0.811434	0.41884699999999997	0.64337	0.12079599999999999	0.46874099999999996	0.14574299999999998	0.24947	0.111605	0.45035899999999995	0.5803459999999999	0.60398	0.429351	0.569842	0.326937
22	Alouatta caraya	0.21666400000000002	1.3756680000000001	0.609924	1.3845720000000001	0.739032	1.065512	0.290864	0.940856	0.080136	1.2064920000000001	0.295316	1.455804	0.5104960000000001	1.43206	0.7494200000000001	1.451352	0.8978200000000001	1.2079760000000002	0.743484	0.887432	0.5475960000000001	0.888916	0.27750800000000003	0.819168	0.46746000000000004	1.389024	0.609924	1.2243000000000002	0.577276	1.09074
23	Alouatta caraya	0.298236	1.223796	0.622182	1.138096	0.730164	0.8364320000000001	0.303378	0.79701	0.11998	1.01983	0.281096	1.295784	0.485062	1.240936	0.64275	1.228938	0.833004	0.9769800000000001	0.649606	0.725022	0.491918	0.759302	0.26567	0.6958840000000001	0.442212	1.170662	0.613612	1.014688	0.59133	0.8929940000000001
24	Alouatta caraya	0.307216	1.237726	0.62034	1.174215	0.639541	0.87143	0.304262	0.818258	0.140315	1.094457	0.28063	1.29976	0.485933	1.256927	0.639541	1.233295	0.765086	0.991067	0.618863	0.757701	0.460824	0.776902	0.25109	0.731115	0.460824	1.188985	0.584892	1.023561	0.528766	0.912786
25	Alouatta caraya	0.33742799999999995	1.3456949999999999	0.7083309999999999	1.282762	0.76323	1.009606	0.338767	0.948012	0.166036	1.198405	0.338767	1.413984	0.613262	1.351051	0.777959	1.3349829999999998	0.925249	1.1194039999999998	0.755196	0.7940269999999999	0.550329	0.792688	0.299936	0.756535	0.5449729999999999	1.3189149999999998	0.6735169999999999	1.150201	0.6306689999999999	1.0470979999999999
26	Alouatta caraya	0.37975600000000004	1.263964	0.80769	1.191697	0.8771230000000001	0.89271	0.42793400000000004	0.834613	0.143117	1.079754	0.37975600000000004	1.348984	0.6447350000000001	1.278134	0.8416980000000001	1.265381	1.023074	1.044329	0.8402810000000001	0.741091	0.6475690000000001	0.7552610000000001	0.33157800000000004	0.688662	0.606476	1.21862	0.7566780000000001	1.038661	0.691496	0.9763130000000001
27	Alouatta caraya	0.341694	1.133424	0.669498	1.0917540000000001	0.719502	0.829233	0.359751	0.772284	0.201405	0.969522	0.32502600000000004	1.175094	0.5167080000000001	1.140369	0.675054	1.151481	0.876459	0.897294	0.656997	0.654219	0.495873	0.6681090000000001	0.320859	0.6681090000000001	0.504207	1.104255	0.631995	0.955632	0.59727	0.845901
28	Alouatta caraya	0.305046	1.092042	0.571536	1.04895	0.66906	0.830088	0.35154	0.726894	0.131544	0.934416	0.27216	1.147608	0.469476	1.115856	0.667926	1.1101860000000001	0.78246	0.9446220000000001	0.664524	0.645246	0.518238	0.6543180000000001	0.268758	0.604422	0.446796	1.058022	0.547722	0.931014	0.5273100000000001	0.826686
29	Alouatta caraya	0.37823500000000004	1.2219900000000001	0.745085	1.16127	0.818455	0.8741150000000001	0.431365	0.7716500000000001	0.218845	1.041095	0.36685	1.27006	0.631235	1.23464	0.78683	1.230845	0.99429	1.01959	0.818455	0.64768	0.626175	0.6831	0.3542	0.618585	0.5819000000000001	1.17392	0.7033400000000001	0.993025	0.68816	0.8779100000000001
30	Alouatta discolor	0.27854	1.3883020000000001	0.598128	1.3179340000000002	0.6890200000000001	0.986618	0.282938	0.9221140000000001	0.09675600000000001	1.206518	0.266812	1.4674660000000002	0.480848	1.452806	0.650904	1.4293500000000001	0.831222	1.1302860000000001	0.665564	0.870804	0.470586	0.905988	0.266812	0.8532120000000001	0.39582	1.413224	0.5394880000000001	1.20212	0.52776	1.05552
31	Alouatta discolor	0.38467799999999996	1.608789	0.738045	1.486527	0.8185589999999999	1.176399	0.423444	1.188327	0.244524	1.453725	0.377223	1.6803569999999999	0.673932	1.631154	0.8424149999999999	1.58046	0.9646769999999999	1.3493549999999999	0.7947029999999999	1.070538	0.6202559999999999	1.098867	0.38020499999999996	1.0765019999999998	0.560616	1.6266809999999998	0.732081	1.353828	0.6709499999999999	1.270332
32	Alouatta discolor	0.24064	1.3761599999999998	0.6211519999999999	1.279904	0.6407039999999999	0.915936	0.24515199999999998	0.918944	0.085728	1.198688	0.21507199999999999	1.412256	0.47526399999999996	1.359616	0.658752	1.33856	0.816672	1.0618239999999999	0.6407039999999999	0.815168	0.46172799999999997	0.828704	0.227104	0.792608	0.392544	1.350592	0.567008	1.132512	0.520384	1.0091839999999999
33	Alouatta discolor	0.283866	1.352538	0.664884	1.261458	0.6846180000000001	0.960894	0.33396000000000003	0.8941020000000001	0.14421	1.143054	0.262614	1.392006	0.532818	1.375308	0.6937260000000001	1.329768	0.88044	1.07778	0.695244	0.86526	0.532818	0.853116	0.271722	0.816684	0.43414800000000003	1.352538	0.616308	1.12332	0.549516	1.004916
34	Alouatta discolor	0.41412	1.503684	0.82824	1.379448	0.832524	0.988176	0.382704	1.001028	0.13566	1.218084	0.372708	1.550808	0.639744	1.459416	0.829668	1.423716	0.955332	1.132404	0.773976	0.875364	0.532644	0.90678	0.282744	0.859656	0.531216	1.472268	0.698292	1.198092	0.672588	1.098132
35	Alouatta discolor	0.22768	1.360388	0.61189	1.320544	0.646042	0.994677	0.24191000000000001	0.976178	0.083957	1.176821	0.220565	1.398809	0.463898	1.368926	0.614736	1.376041	0.789765	1.097133	0.637504	0.893644	0.493781	0.905028	0.25614	0.846685	0.419785	1.361811	0.536471	1.188205	0.513703	1.043059
36	Alouatta discolor	0.31375200000000003	1.382662	0.716708	1.347288	0.756696	1.0381500000000001	0.35066400000000003	1.016618	0.10612200000000001	1.201178	0.27684000000000003	1.4395680000000002	0.547528	1.4288020000000001	0.724398	1.4118840000000001	0.8935780000000001	1.188874	0.704404	0.93049	0.5060020000000001	0.935104	0.29683400000000004	0.9104960000000001	0.49831200000000003	1.4118840000000001	0.6536500000000001	1.210406	0.60751	1.1088980000000002
37	Alouatta discolor	0.261606	1.318376	0.638496	1.2725579999999999	0.684314	0.929662	0.313336	0.898624	0.10198199999999999	1.164664	0.240914	1.380452	0.498086	1.328722	0.651798	1.333156	0.833592	1.06416	0.638496	0.784818	0.461136	0.811422	0.24386999999999998	0.7833399999999999	0.400538	1.3301999999999998	0.5764199999999999	1.102588	0.53208	0.9991279999999999
38	Alouatta discolor	0.320896	1.364544	0.80224	1.282112	0.814016	0.902336	0.36064	0.8464	0.107456	1.14816	0.303232	1.429312	0.641792	1.388096	0.821376	1.352768	0.998016	1.090752	0.799296	0.803712	0.600576	0.803712	0.328256	0.761024	0.556416	1.3984	0.715392	1.117248	0.678592	0.990656
39	Alouatta discolor	0.344324	1.491098	0.755762	1.413771	0.827253	1.040267	0.40414300000000003	0.9716940000000001	0.148818	1.215347	0.322439	1.536327	0.615698	1.480885	0.790778	1.467754	1.014005	1.232855	0.806827	0.939596	0.608403	0.951268	0.360373	0.865187	0.53983	1.476508	0.728041	1.234314	0.68573	1.126348
40	Alouatta guariba	0.22756800000000002	1.4649690000000002	0.6193470000000001	1.4158350000000002	0.652965	1.0641390000000002	0.270237	1.0369860000000002	0.049134000000000004	1.300758	0.22756800000000002	1.510224	0.47194500000000006	1.4636760000000002	0.627105	1.4727270000000001	0.81459	1.2399870000000002	0.637449	0.902514	0.431862	0.915444	0.22368900000000003	0.8973420000000001	0.418932	1.4455740000000001	0.554697	1.251624	0.5327160000000001	1.131375
41	Alouatta guariba	0.41499800000000003	1.050225	0.749797	0.9649340000000001	0.795625	0.675963	0.393357	0.631408	0.151487	0.869459	0.400995	1.10751	0.581761	1.0387680000000001	0.743432	1.042587	0.948385	0.8249040000000001	0.7396130000000001	0.527022	0.58558	0.581761	0.33861800000000003	0.527022	0.549936	1.004397	0.7039690000000001	0.846545	0.6861470000000001	0.72561
42	Alouatta guariba	0.25042	1.246828	0.6207779999999999	1.207288	0.703812	0.91601	0.260964	0.838248	0.077762	1.1031659999999999	0.23987599999999998	1.3549039999999999	0.45866399999999996	1.312728	0.615506	1.320636	0.8079339999999999	1.108438	0.6207779999999999	0.7934359999999999	0.444166	0.813206	0.214834	0.77103	0.438894	1.249464	0.58651	1.0781239999999999	0.558832	0.985864
43	Alouatta guariba	0.218436	1.1078759999999999	0.544128	1.025472	0.638304	0.7743359999999999	0.22235999999999997	0.7023959999999999	0.040548	0.98754	0.219744	1.20336	0.446028	1.156272	0.5872919999999999	1.136652	0.766488	0.927372	0.5990639999999999	0.633072	0.436872	0.6775439999999999	0.22235999999999997	0.613452	0.38062799999999997	1.076484	0.5336639999999999	0.9182159999999999	0.517968	0.831888
44	Alouatta guariba	0.300732	1.204247	0.643672	1.139616	0.700389	0.8309700000000001	0.325793	0.821737	0.127943	1.0512430000000001	0.275671	1.27943	0.532876	1.225351	0.704346	1.225351	0.877135	0.969465	0.6779660000000001	0.6779660000000001	0.47879700000000003	0.722812	0.25852400000000003	0.6740090000000001	0.451098	1.2055660000000001	0.615973	0.9852930000000001	0.5922310000000001	0.900877
45	Alouatta guariba	0.239752	0.6019859999999999	0.558987	0.523806	0.600683	0.280145	0.29317499999999996	0.213692	0.1303	0.45735299999999995	0.251479	0.654106	0.46777699999999994	0.5967739999999999	0.6071979999999999	0.592865	0.760952	0.42999	0.62544	0.15245099999999998	0.46126199999999995	0.162875	0.268418	0.132906	0.41044499999999995	0.556381	0.557684	0.40132399999999996	0.5198969999999999	0.29317499999999996
46	Alouatta guariba	0.285262	1.472965	0.6438389999999999	1.38632	0.707823	1.050404	0.326585	1.035741	0.14663	1.318337	0.286595	1.531617	0.517204	1.4942929999999999	0.682496	1.470299	0.849121	1.230359	0.62651	0.922436	0.487878	0.970424	0.263934	0.9437639999999999	0.46655	1.431642	0.610514	1.245022	0.571857	1.13305
47	Alouatta guariba	0.285262	1.185037	0.651837	1.074398	0.7264849999999999	0.7731399999999999	0.285262	0.7264849999999999	0.107973	1.017079	0.290594	1.243689	0.518537	1.175706	0.70649	1.165042	0.8971089999999999	0.903774	0.6904939999999999	0.654503	0.47988	0.683829	0.206615	0.650504	0.438557	1.162376	0.618512	0.925102	0.566525	0.829126
48	Alouatta guariba	0.27583399999999997	1.2747279999999999	0.570414	1.2024219999999999	0.6721779999999999	0.9386389999999999	0.33475	0.8516039999999999	0.14862899999999998	1.114048	0.29056299999999996	1.341678	0.498108	1.308203	0.705653	1.280084	0.835536	1.0712	0.697619	0.77662	0.520871	0.818129	0.313326	0.7726029999999999	0.42312399999999994	1.242592	0.567736	1.068522	0.5597019999999999	1.001572
49	Alouatta guariba	0.31556	1.280076	0.654444	1.215592	0.766948	0.94668	0.36769599999999997	0.860244	0.16464	1.136016	0.311444	1.35142	0.552916	1.280076	0.736764	1.284192	0.916496	1.071532	0.714812	0.8039919999999999	0.546056	0.845152	0.316932	0.7847839999999999	0.46648	1.2608679999999999	0.64484	1.0633	0.622888	0.993328
50	Alouatta guariba	0.25089300000000003	1.31616	0.645741	1.296966	0.71292	1.026879	0.324927	0.944619	0.154923	1.1420430000000001	0.256377	1.379226	0.496302	1.344951	0.662193	1.353177	0.825342	1.1420430000000001	0.67179	0.843165	0.48396300000000003	0.847278	0.241296	0.814374	0.462027	1.292853	0.636144	1.158495	0.588159	1.065267
51	Alouatta guariba	0.24705000000000002	1.32705	0.59535	1.2663	0.65475	1.0368	0.29835	0.9558000000000001	0.10935	1.17585	0.23895000000000002	1.377	0.46035000000000004	1.33785	0.6102000000000001	1.3338	0.7654500000000001	1.15155	0.60075	0.86265	0.46035000000000004	0.8802000000000001	0.2457	0.85455	0.4617	1.296	0.5751000000000001	1.15965	0.5481	1.0638
52	Alouatta guariba	0.230782	0.5509419999999999	0.538936	0.525596	0.621644	0.312156	0.27347	0.22277799999999998	0.10138399999999999	0.40820399999999996	0.210772	0.6203099999999999	0.40686999999999995	0.59363	0.5509419999999999	0.602968	0.7163579999999999	0.42021	0.577622	0.154744	0.428214	0.17342	0.20676999999999998	0.130732	0.36551599999999995	0.5376019999999999	0.5149239999999999	0.39353	0.49624799999999997	0.34684
53	Alouatta guariba	0.32340399999999997	1.29084	0.691224	1.2380959999999999	0.7842199999999999	0.934124	0.36782	0.8536199999999999	0.15684399999999998	1.1034599999999999	0.29425599999999996	1.335256	0.5205	1.2950039999999998	0.682896	1.3158239999999999	0.9077519999999999	1.0701479999999999	0.7175959999999999	0.7592359999999999	0.50662	0.752296	0.254004	0.713432	0.47885999999999995	1.27002	0.684284	1.1034599999999999	0.6468079999999999	0.9827039999999999
54	Alouatta guariba	0.29099200000000003	1.3010700000000002	0.700899	1.266095	0.7736470000000001	1.031063	0.38472500000000004	0.9121480000000001	0.09373300000000001	1.0940180000000002	0.21124900000000002	1.34304	0.50364	1.3276510000000001	0.6981010000000001	1.330449	0.878572	1.131791	0.714889	0.824011	0.491049	0.822612	0.207052	0.7974300000000001	0.449079	1.3108630000000001	0.6463380000000001	1.138786	0.636545	1.040856
55	Alouatta g. clamitas	0.346632	1.358955	0.7326539999999999	1.289366	0.7838609999999999	0.979498	0.386022	0.896779	0.17462899999999998	1.139684	0.322998	1.429857	0.571155	1.360268	0.7339669999999999	1.3681459999999999	0.949299	1.093729	0.745784	0.7825479999999999	0.55146	0.8009299999999999	0.313807	0.762853	0.504192	1.332695	0.688012	1.137058	0.657813	0.996567
56	Alouatta g. clamitas	0.269165	1.253915	0.6656909999999999	1.219777	0.7365929999999999	0.926978	0.319059	0.848198	0.133926	1.081912	0.244218	1.306435	0.5330779999999999	1.2460369999999998	0.670943	1.261793	0.873145	1.028079	0.6840729999999999	0.756288	0.510757	0.747097	0.256035	0.7313409999999999	0.430664	1.249976	0.6473089999999999	1.104233	0.6302399999999999	0.9716199999999999
57	Alouatta g. clamitas	0.1998	1.2595500000000002	0.6264000000000001	1.18665	0.6979500000000001	0.89775	0.24165	0.8329500000000001	0.08505	1.08135	0.20385	1.3162500000000001	0.459	1.29735	0.6129	1.3068	0.84645	1.0125	0.6291	0.75195	0.4428	0.76005	0.20925000000000002	0.7236	0.3564	1.2717	0.60345	1.07865	0.5899500000000001	0.9585
58	Alouatta g. clamitas	0.227592	1.2282119999999999	0.540204	1.145808	0.618684	0.9077519999999999	0.25113599999999997	0.8750519999999999	0.10202399999999999	1.106568	0.227592	1.323696	0.43817999999999996	1.279224	0.5938319999999999	1.292304	0.74556	1.0712519999999999	0.618684	0.7991879999999999	0.45910799999999996	0.8292719999999999	0.219744	0.800496	0.34792799999999996	1.213824	0.521892	1.0542479999999999	0.49834799999999996	0.992772
59	Alouatta g. clamitas	0.307508	1.12058	0.6853779999999999	1.082793	0.7518309999999999	0.7752849999999999	0.35050699999999996	0.7036199999999999	0.17199599999999998	0.945978	0.30359899999999995	1.1883359999999998	0.5459569999999999	1.1349129999999998	0.699711	1.144034	0.921221	0.9068879999999999	0.747922	0.600683	0.5511689999999999	0.62544	0.324447	0.5967739999999999	0.487322	1.06846	0.6853779999999999	0.9225239999999999	0.6345609999999999	0.8182839999999999
60	Alouatta g. clamitas	0.18676	1.237768	0.501032	1.195264	0.556416	0.931224	0.21896000000000002	0.8719760000000001	0.06568800000000001	1.111544	0.19062400000000002	1.2970160000000002	0.37480800000000003	1.269968	0.5190640000000001	1.28156	0.7032480000000001	1.085784	0.556416	0.8075760000000001	0.40572	0.825608	0.19062400000000002	0.8011360000000001	0.36064	1.218448	0.493304	1.0703280000000002	0.461104	0.9685760000000001
61	Alouatta g. clamitas	0.259297	1.0880049999999999	0.5889559999999999	1.0554299999999999	0.66453	0.776588	0.311417	0.727074	0.131603	0.9498869999999999	0.257994	1.174003	0.475595	1.163579	0.617622	1.1505489999999998	0.780497	0.9277359999999999	0.633258	0.668439	0.489928	0.6905899999999999	0.29578099999999996	0.6528029999999999	0.388294	1.1036409999999999	0.5733199999999999	0.9225239999999999	0.5355329999999999	0.8691009999999999
62	Alouatta g. clamitas	0.32453	0.709733	0.667403	0.6659919999999999	0.729487	0.355572	0.33017399999999997	0.327352	0.179197	0.5644	0.34851699999999997	0.7732279999999999	0.548879	0.732309	0.7153769999999999	0.71961	0.876231	0.505138	0.706911	0.23563699999999999	0.533358	0.252569	0.321708	0.23563699999999999	0.509371	0.6815129999999999	0.664581	0.520659	0.6264839999999999	0.41765599999999997
63	Alouatta g. clamitas	0.28466	1.40344	0.70172	1.3253240000000002	0.752032	1.023452	0.35086	0.96652	0.15093600000000001	1.227348	0.29260400000000003	1.4656680000000002	0.5679960000000001	1.3915240000000002	0.68186	1.408736	0.895024	1.157176	0.684508	0.8473600000000001	0.5309240000000001	0.881784	0.30187200000000003	0.844712	0.46869600000000006	1.372988	0.6725920000000001	1.155852	0.610364	1.0592000000000001
64	Alouatta g. clamitas	0.22725900000000002	0.689751	0.612669	0.6512100000000001	0.6591840000000001	0.34686900000000004	0.25118100000000004	0.303012	0.081069	0.5382450000000001	0.20998200000000003	0.769491	0.48774300000000004	0.713673	0.625959	0.7189890000000001	0.817335	0.495717	0.661842	0.21662700000000001	0.45186000000000004	0.22725900000000002	0.231246	0.18738900000000003	0.402687	0.703041	0.617985	0.49704600000000004	0.5568510000000001	0.396042
65	Alouatta g. clamitas	0.23814	1.202607	0.625779	1.1192579999999999	0.672084	0.828198	0.29106	0.789831	0.078057	1.008126	0.24740099999999998	1.259496	0.460404	1.21716	0.617841	1.240974	0.83349	1.017387	0.588735	0.7104509999999999	0.437913	0.728973	0.199773	0.7025129999999999	0.399546	1.178793	0.584766	1.014741	0.541107	0.919485
66	Alouatta g. clamitas	0.22366799999999998	1.1641199999999998	0.511428	1.0947959999999999	0.6239159999999999	0.8580479999999999	0.252444	0.8161919999999999	0.11117999999999999	1.032012	0.258984	1.2347519999999998	0.44995199999999996	1.1876639999999998	0.585984	1.192896	0.75864	0.9953879999999999	0.613452	0.7429439999999999	0.442104	0.775644	0.22235999999999997	0.7442519999999999	0.383244	1.153656	0.540204	0.9862319999999999	0.5205839999999999	0.939144
67	Alouatta g. clamitas	0.270478	0.74984	0.6453979999999999	0.690924	0.768586	0.396344	0.33742799999999995	0.303953	0.139256	0.5744309999999999	0.257088	0.827502	0.543634	0.796705	0.7659079999999999	0.783315	0.9011469999999999	0.547651	0.735111	0.226291	0.514176	0.24503699999999998	0.27583399999999997	0.21959599999999999	0.445887	0.7659079999999999	0.668161	0.555685	0.64272	0.469989
68	Alouatta g. clamitas	0.29260400000000003	1.3822560000000002	0.646112	1.301492	0.684508	1.048608	0.329676	1.00624	0.09930000000000001	1.194248	0.31776000000000004	1.461696	0.5269520000000001	1.40344	0.6567040000000001	1.398144	0.8513320000000001	1.177036	0.64876	0.9029680000000001	0.501796	0.936068	0.270096	0.88046	0.47928800000000005	1.3398880000000002	0.597124	1.1902760000000001	0.5838840000000001	1.0790600000000001
69	Alouatta g. clamitas	0.330372	0.7603800000000001	0.724983	0.7328490000000001	0.749892	0.357903	0.34872600000000004	0.319884	0.14421	0.5361990000000001	0.32643900000000003	0.818064	0.595194	0.7472700000000001	0.7472700000000001	0.787911	0.9439200000000001	0.513912	0.749892	0.21762600000000001	0.525711	0.20976	0.309396	0.19271700000000003	0.583395	0.717117	0.680409	0.558486	0.6437010000000001	0.45753900000000003
70	Alouatta nigerrima	0.33214999999999995	0.581518	0.6878059999999999	0.5109999999999999	0.737884	0.18702599999999997	0.353612	0.16760799999999998	0.152278	0.39755799999999997	0.29127	0.62342	0.540638	0.5978699999999999	0.727664	0.5549459999999999	0.8697219999999999	0.360766	0.7092679999999999	0.09811199999999999	0.532462	0.135926	0.33214999999999995	0.067452	0.43434999999999996	0.595826	0.647948	0.35565599999999997	0.5876499999999999	0.29535799999999995
71	Alouatta nigerrima	0.298275	0.572975	0.67035	0.5535	0.7216	0.22960000000000003	0.33927500000000005	0.18552500000000002	0.132225	0.41102500000000003	0.265475	0.6314000000000001	0.5299250000000001	0.5996250000000001	0.7052	0.5893750000000001	0.8774000000000001	0.361825	0.6888000000000001	0.08405000000000001	0.533	0.103525	0.28085000000000004	0.052275	0.49405000000000004	0.5832250000000001	0.626275	0.37720000000000004	0.5893750000000001	0.26855
72	Alouatta nigerrima	0.21217499999999997	1.2730499999999998	0.60651	1.20681	0.671715	0.8900999999999999	0.274275	0.85491	0.08073	1.1188349999999998	0.20596499999999998	1.3486049999999998	0.46057499999999996	1.3351499999999998	0.66033	1.31445	0.829035	1.0732949999999999	0.6499799999999999	0.8228249999999999	0.48644999999999994	0.8580149999999999	0.24425999999999998	0.7959149999999999	0.39951	1.3175549999999998	0.56097	1.1002049999999999	0.5237099999999999	0.9842849999999999
73	Alouatta nigerrima	0.22191799999999998	1.107516	0.552721	1.101294	0.602497	0.7808609999999999	0.262361	0.734196	0.066368	0.9509289999999999	0.192882	1.1396629999999999	0.44591	1.120997	0.569313	1.137589	0.7549359999999999	0.9053009999999999	0.592127	0.6584949999999999	0.43554	0.671976	0.215696	0.617015	0.419985	1.111664	0.5216109999999999	0.9436699999999999	0.48324199999999995	0.834785
74	Alouatta nigerrima	0.229369	1.34239	0.656397	1.28954	0.693392	0.949186	0.281162	0.889994	0.083503	1.1627	0.216685	1.393126	0.49679	1.377271	0.660625	1.35296	0.840315	1.108793	0.659568	0.802263	0.484106	0.860398	0.272706	0.790636	0.353038	1.354017	0.583464	1.156358	0.541184	1.009435
75	Alouatta nigerrima	0.266	1.173592	0.688408	1.0831520000000001	0.7054320000000001	0.775656	0.326648	0.754376	0.141512	1.0310160000000002	0.283024	1.242752	0.540512	1.199128	0.7075600000000001	1.161888	0.86184	0.9203600000000001	0.6586160000000001	0.6798960000000001	0.5128480000000001	0.716072	0.26812800000000003	0.6564880000000001	0.42666400000000004	1.19168	0.637336	0.967176	0.570304	0.857584
76	Alouatta nigerrima	0.28726	1.26988	0.66144	1.166	0.7080799999999999	0.82256	0.31057999999999997	0.81196	0.11766	1.08968	0.265	1.3303	0.5194	1.30486	0.7080799999999999	1.2667	0.87662	1.00912	0.67204	0.73776	0.4876	0.7844	0.3074	0.742	0.45261999999999997	1.30486	0.6254	1.06318	0.55014	0.9285599999999999
77	Alouatta nigerrima	0.23715	1.236342	0.62186	1.14359	0.687208	0.8400380000000001	0.282472	0.804202	0.113832	1.11724	0.243474	1.329094	0.489056	1.32277	0.66402	1.2690160000000001	0.8389840000000001	1.021326	0.6461020000000001	0.734638	0.50592	0.762042	0.272986	0.72726	0.443734	1.250044	0.596564	1.030812	0.533324	0.903278
78	Alouatta nigerrima	0.21592599999999998	1.2289619999999999	0.6053999999999999	1.1431969999999998	0.6407149999999999	0.760786	0.251241	0.7325339999999999	0.050449999999999995	1.0311979999999998	0.213908	1.267304	0.456068	1.213827	0.6437419999999999	1.1906199999999998	0.8122449999999999	0.9706579999999999	0.6114539999999999	0.6820839999999999	0.42579799999999995	0.722444	0.199782	0.662913	0.44194199999999995	1.194656	0.5751299999999999	1.010009	0.511563	0.861686
79	Alouatta nigerrima	0.402498	1.20006	0.81774	1.107666	0.816678	0.75402	0.415242	0.704106	0.198594	1.029078	0.404622	1.25316	0.630828	1.203246	0.825174	1.163952	1.004652	0.879336	0.733842	0.624456	0.559674	0.664812	0.352584	0.620208	0.524628	1.20006	0.765702	0.944118	0.692424	0.843228
80	Alouatta palliata	0.24187	0.7128800000000001	0.682328	0.6543220000000001	0.758708	0.262238	0.31825000000000003	0.249508	0.104386	0.557574	0.21641000000000002	0.786714	0.54739	0.756162	0.817266	0.705242	0.952204	0.440458	0.740886	0.134938	0.514292	0.173128	0.234232	0.1273	0.43282000000000004	0.7485240000000001	0.656868	0.45064200000000004	0.616132	0.36917
81	Alouatta palliata	0.45122999999999996	0.74022	0.7985249999999999	0.702195	0.894855	0.342225	0.49432499999999996	0.31434	0.30419999999999997	0.575445	0.418275	0.8111999999999999	0.676845	0.78078	0.89232	0.752895	1.041885	0.489255	0.8619	0.205335	0.66924	0.250965	0.41574	0.185055	0.570375	0.752895	0.793455	0.519675	0.727545	0.45122999999999996
82	Alouatta palliata	0.308512	0.751376	0.719032	0.701616	0.835968	0.365736	0.39559200000000005	0.32841600000000004	0.19904000000000002	0.6020960000000001	0.28612000000000004	0.8086000000000001	0.5846800000000001	0.811088	0.8260160000000001	0.7886960000000001	0.975296	0.567264	0.8135760000000001	0.243824	0.6269760000000001	0.266216	0.363248	0.19157600000000002	0.487648	0.7787440000000001	0.7115680000000001	0.552336	0.67176	0.45281600000000005
83	Alouatta palliata	0.33044399999999996	0.7644599999999999	0.742266	0.707742	0.8236439999999999	0.362502	0.42908399999999997	0.340308	0.229338	0.62883	0.30824999999999997	0.853236	0.623898	0.831042	0.853236	0.779256	0.9691379999999999	0.552384	0.7989839999999999	0.253998	0.606636	0.28359	0.335376	0.212076	0.5129279999999999	0.7989839999999999	0.725004	0.55485	0.69048	0.46853999999999996
84	Alouatta palliata	0.41503999999999996	0.8274859999999999	0.79117	0.757448	0.8689899999999999	0.386506	0.456544	0.360566	0.269776	0.573274	0.35019	0.910494	0.68741	0.8871479999999999	0.92087	0.798952	1.027224	0.547334	0.84305	0.267182	0.666658	0.303498	0.37613	0.2594	0.560304	0.845644	0.7704179999999999	0.586244	0.708162	0.459138
85	Alouatta palliata	0.39458899999999997	0.7767499999999999	0.779857	0.711503	0.876174	0.351091	0.444301	0.335556	0.273416	0.602758	0.354198	0.83889	0.655577	0.823355	0.857532	0.801606	1.040845	0.512655	0.8482109999999999	0.21749	0.649363	0.273416	0.385268	0.233025	0.565474	0.786071	0.7767499999999999	0.531297	0.71461	0.444301
86	Alouatta palliata	0.214455	0.809883	0.633273	0.777084	0.703917	0.398634	0.310329	0.375927	0.098397	0.618135	0.194271	0.8754810000000001	0.497031	0.872958	0.671118	0.872958	0.867912	0.6055200000000001	0.691302	0.305283	0.5046	0.348174	0.247254	0.275007	0.375927	0.850251	0.577767	0.625704	0.539922	0.499554
87	Alouatta palliata	0.27621	1.042065	0.6252390000000001	1.0219770000000001	0.688014	0.695547	0.31889700000000004	0.640305	0.17325900000000002	0.8612730000000001	0.21594600000000003	1.1098620000000001	0.524799	1.1073510000000002	0.7281900000000001	1.07973	0.8487180000000001	0.8612730000000001	0.690525	0.612684	0.49968900000000005	0.612684	0.258633	0.537354	0.41431500000000004	1.0847520000000002	0.6051510000000001	0.8562510000000001	0.5775300000000001	0.7733880000000001
88	Alouatta palliata	0.448096	0.845272	0.855456	0.855456	0.972572	0.49137800000000004	0.514292	0.41245200000000004	0.310612	0.62377	0.45318800000000004	0.9114680000000001	0.710334	0.934382	0.908922	0.931836	1.127878	0.67469	0.939474	0.341164	0.7536160000000001	0.353894	0.47355600000000003	0.282606	0.590672	0.896192	0.84018	0.692512	0.809628	0.575396
89	Alouatta palliata	0.30353600000000003	0.7488880000000001	0.719032	0.72152	0.786208	0.35329600000000005	0.38564000000000004	0.333392	0.17167200000000002	0.582192	0.24133600000000002	0.8260160000000001	0.579704	0.8334800000000001	0.835968	0.781232	0.9603680000000001	0.569752	0.816064	0.263728	0.587168	0.30353600000000003	0.311	0.204016	0.44286400000000004	0.7837200000000001	0.6866880000000001	0.567264	0.6493680000000001	0.45281600000000005
90	Alouatta palliata	0.37882	0.789412	0.804076	0.76986	0.901836	0.444808	0.47658	0.395928	0.271284	0.632996	0.34216	0.8554	0.628108	0.8602879999999999	0.86762	0.8602879999999999	1.019148	0.637884	0.887172	0.359268	0.674544	0.369044	0.417924	0.283504	0.53768	0.826072	0.784524	0.615888	0.718536	0.527904
91	Alouatta palliata	0.402906	0.7019179999999999	0.7804719999999999	0.6791119999999999	0.8843659999999999	0.31168199999999996	0.44344999999999996	0.27367199999999997	0.250866	0.516936	0.35729399999999994	0.7703359999999999	0.628432	0.7703359999999999	0.8792979999999999	0.7551319999999999	1.0440079999999998	0.48906199999999994	0.8716959999999999	0.17737999999999998	0.6639079999999999	0.220458	0.38516799999999995	0.157108	0.5473439999999999	0.7221899999999999	0.765268	0.51947	0.712054	0.375032
92	Alouatta palliata	0.47250600000000004	0.867552	0.926938	0.8262400000000001	0.996652	0.446686	0.591278	0.459596	0.351152	0.681648	0.43894	0.952758	0.756526	0.932102	0.947594	0.91661	1.156736	0.6558280000000001	0.970832	0.345988	0.769436	0.369226	0.475088	0.286602	0.653246	0.893372	0.9037000000000001	0.6558280000000001	0.831404	0.55513
93	Alouatta palliata	0.26859	0.649732	0.647174	0.56276	0.739262	0.260916	0.353004	0.237894	0.17138599999999998	0.450208	0.266032	0.695776	0.565318	0.6906599999999999	0.782748	0.654848	0.9029739999999999	0.424628	0.749494	0.161154	0.560202	0.189292	0.31463399999999997	0.135574	0.455324	0.672754	0.636942	0.43230199999999996	0.58834	0.35812
94	Alouatta palliata	0.300118	0.69355	0.708682	0.645632	0.754078	0.310206	0.34299199999999996	0.284986	0.184106	0.5245759999999999	0.2522	0.741468	0.549796	0.754078	0.711204	0.736424	0.900354	0.47665799999999997	0.7339019999999999	0.20176	0.51701	0.206804	0.254722	0.15132	0.46657	0.723814	0.6405879999999999	0.522054	0.600236	0.41865199999999997
95	Alouatta seniculus	0.303498	1.176379	0.647203	1.1322809999999999	0.708162	0.839159	0.351487	0.800249	0.137482	1.044085	0.208817	1.255496	0.507127	1.280139	0.678331	1.263278	0.8482379999999999	1.010363	0.677034	0.757448	0.495454	0.810625	0.242539	0.753557	0.395585	1.198428	0.610887	1.007769	0.547334	0.93384
96	Alouatta seniculus	0.328308	1.3289279999999999	0.735096	1.323696	0.766488	0.92214	0.381936	0.898596	0.17658	1.160196	0.27860399999999996	1.4047919999999998	0.5689799999999999	1.429644	0.7625639999999999	1.4021759999999999	0.9312959999999999	1.1118	0.770412	0.8397359999999999	0.602988	0.89598	0.31130399999999997	0.812268	0.44079599999999997	1.390404	0.69324	1.143192	0.643536	1.008468
97	Alouatta seniculus	0.289632	1.1171520000000001	0.716322	1.0706040000000001	0.729252	0.779679	0.350403	0.7357170000000001	0.135765	1.0124190000000002	0.262479	1.17663	0.5210790000000001	1.1869740000000002	0.7059780000000001	1.1624070000000002	0.841743	0.940011	0.713736	0.7111500000000001	0.5081490000000001	0.7486470000000001	0.27928800000000004	0.691755	0.46806600000000004	1.1404260000000002	0.6206400000000001	0.938718	0.562455	0.8831190000000001
98	Alouatta seniculus	0.366885	1.37286	0.8113549999999999	1.282125	0.829765	0.91787	0.461565	0.877105	0.20514	1.182185	0.345845	1.45176	0.645665	1.3820649999999999	0.8534349999999999	1.350505	1.01255	1.09145	0.8047799999999999	0.782425	0.66013	0.90998	0.39976	0.782425	0.54441	1.38075	0.745605	1.119065	0.67328	1.000715
99	Alouatta seniculus	0.331002	1.3751280000000001	0.74763	1.336788	0.842202	0.993006	0.40129200000000004	0.9585	0.182754	1.1885400000000002	0.29905200000000004	1.41219	0.56871	1.4109120000000002	0.759132	1.41219	0.973836	1.1680920000000001	0.782136	0.865206	0.573822	0.885654	0.309276	0.825588	0.44602200000000003	1.3776840000000001	0.724626	1.187262	0.7041780000000001	1.09908
100	Alouatta seniculus	0.262032	1.142256	0.6614399999999999	1.107912	0.71232	0.749208	0.309096	0.7224959999999999	0.11320799999999999	0.9578159999999999	0.23404799999999998	1.1956799999999999	0.473184	1.1765999999999999	0.688152	1.1727839999999998	0.862416	0.9336479999999999	0.6868799999999999	0.641088	0.48717599999999994	0.683064	0.258216	0.6283679999999999	0.38795999999999997	1.154976	0.624552	0.946368	0.5723999999999999	0.829344
101	Alouatta seniculus	0.34610799999999997	1.2015079999999998	0.73696	1.227828	0.8198679999999999	0.8843519999999999	0.43822799999999995	0.818552	0.219772	1.040956	0.32899999999999996	1.246252	0.5474559999999999	1.265992	0.771176	1.2699399999999998	0.9238319999999999	1.0449039999999998	0.76986	0.744856	0.561932	0.7672279999999999	0.336896	0.7145879999999999	0.472444	1.23704	0.7198519999999999	1.0356919999999998	0.6843199999999999	0.9488359999999999
102	Alouatta seniculus	0.287853	1.1916360000000001	0.6460980000000001	1.1614680000000002	0.706434	0.8459610000000001	0.328077	0.7893960000000001	0.1257	1.019427	0.26271300000000003	1.250715	0.46383300000000005	1.2142620000000002	0.667467	1.220547	0.835905	0.9980580000000001	0.609645	0.693864	0.48017400000000005	0.7076910000000001	0.285339	0.6838080000000001	0.408525	1.190379	0.608388	0.9905160000000001	0.5518230000000001	0.9125820000000001
103	Alouatta seniculus	0.329814	1.257498	0.7174440000000001	1.210194	0.7095600000000001	0.872496	0.36135	0.856728	0.182646	1.119528	0.30222	1.289034	0.49932000000000004	1.275894	0.731898	1.2483	0.8422740000000001	1.03149	0.645174	0.751608	0.496692	0.792342	0.277254	0.743724	0.48618	1.2391020000000001	0.664884	1.039374	0.595242	0.950022
104	Alouatta seniculus	0.404226	1.332889	0.854687	1.298543	0.8916749999999999	0.9392309999999999	0.48744899999999997	0.8863909999999999	0.136063	1.088504	0.282694	1.3817659999999998	0.591808	1.405544	0.8652549999999999	1.37384	1.029059	1.1202079999999999	0.7622169999999999	0.784674	0.627475	0.817699	0.32760799999999995	0.756933	0.5244369999999999	1.371198	0.791279	1.134739	0.729192	1.018491
105	Alouatta seniculus	0.256564	0.670208	0.689843	0.662354	0.760529	0.284053	0.37306500000000004	0.200277	0.103411	0.49742000000000003	0.223839	0.765765	0.494802	0.753984	0.700315	0.739585	0.846923	0.494802	0.691152	0.208131	0.531454	0.23562	0.289289	0.145299	0.380919	0.700315	0.663663	0.488257	0.627011	0.359975
106	Alouatta seniculus	0.238096	1.24224	0.703936	1.181422	0.740168	0.813926	0.324794	0.775106	0.102226	1.071432	0.216098	1.30047	0.489132	1.284942	0.741462	1.256474	0.907094	0.9976740000000001	0.665116	0.712994	0.477486	0.733698	0.221274	0.675468	0.395964	1.257768	0.676762	1.036494	0.592652	0.95756
107	Alouatta seniculus	0.28845	1.276872	0.7230479999999999	1.232002	0.73074	0.8807339999999999	0.328192	0.843556	0.13589199999999999	1.097392	0.260246	1.33328	0.49741599999999997	1.303794	0.712792	1.2896919999999998	0.875606	1.06406	0.658948	0.732022	0.464084	0.787148	0.23332399999999998	0.7486879999999999	0.40382999999999997	1.271744	0.6486919999999999	1.071752	0.5974119999999999	0.952526
108	Alouatta seniculus	0.349308	1.24574	0.762468	1.198164	0.802532	0.8588720000000001	0.41316	0.8325800000000001	0.043820000000000005	1.07046	0.28044800000000003	1.3146	0.535856	1.290812	0.739932	1.2757880000000001	0.911456	1.0329000000000002	0.7011200000000001	0.739932	0.530848	0.7687280000000001	0.27168400000000004	0.699868	0.46324000000000004	1.2494960000000002	0.6698200000000001	1.0504280000000001	0.609724	0.9452600000000001
109	Alouatta seniculus	0.227136	1.08576	0.572832	1.092	0.665184	0.816192	0.35568	0.721344	0.08860799999999999	0.934752	0.213408	1.14816	0.435552	1.13568	0.58032	1.158144	0.747552	0.9871679999999999	0.621504	0.6776639999999999	0.46799999999999997	0.701376	0.275808	0.6314879999999999	0.38064	1.118208	0.547872	0.95472	0.5179199999999999	0.847392
110	Alouatta ululata	0.274752	1.212057	0.633933	1.120473	0.663984	0.821394	0.267597	0.795636	0.078705	0.988821	0.256149	1.256418	0.520884	1.199178	0.671139	1.177713	0.848583	0.922995	0.67257	0.694035	0.463644	0.70119	0.20749499999999999	0.656829	0.483678	1.179144	0.602451	0.9931139999999999	0.556659	0.878634
111	Alouatta ululata	0.27599	0.76076	0.59917	0.6392100000000001	0.6864	0.34749	0.29029	0.30602	0.0858	0.55913	0.23452	0.8193900000000001	0.48191	0.75504	0.6864	0.7450300000000001	0.83655	0.5005000000000001	0.66066	0.23166	0.49907	0.24596	0.24596	0.18733	0.43615000000000004	0.71214	0.58487	0.52624	0.5348200000000001	0.38753000000000004
112	Alouatta ululata	0.334594	1.4337579999999999	0.7479159999999999	1.3459459999999999	0.763056	0.9780439999999999	0.328538	0.962904	0.152914	1.297498	0.31037	1.50643	0.591974	1.4549539999999999	0.755486	1.4337579999999999	0.96139	1.121874	0.753972	0.8584379999999999	0.572292	0.872064	0.29523	0.8357279999999999	0.523844	1.404992	0.685842	1.190004	0.631338	1.076454
113	Alouatta ululata	0.25811799999999996	1.372784	0.5868939999999999	1.307894	0.62006	1.000748	0.248024	0.9574879999999999	0.092288	1.1795559999999998	0.23216199999999998	1.440558	0.46432399999999996	1.3699	0.615734	1.356922	0.7786799999999999	1.11755	0.6315959999999999	0.8752939999999999	0.46143999999999996	0.8522219999999999	0.211974	0.85078	0.44846199999999997	1.343944	0.549402	1.149274	0.520562	1.035356
114	Alouatta ululata	0.297616	1.277328	0.6991839999999999	1.197584	0.743328	0.8800319999999999	0.309008	0.808832	0.098256	1.021008	0.300464	1.3328639999999998	0.5824159999999999	1.2474239999999999	0.694912	1.2545439999999999	0.8899999999999999	0.983984	0.6764	0.709152	0.511216	0.7404799999999999	0.27483199999999997	0.6835199999999999	0.46564799999999995	1.2474239999999999	0.635104	1.0651519999999999	0.6165919999999999	0.9369919999999999
115	Alouatta ululata	0.19852	1.181194	0.523242	1.128728	0.605486	0.859308	0.253822	0.785572	0.05672	0.998272	0.18434	1.24075	0.438162	1.174104	0.575708	1.178358	0.762884	0.96424	0.572872	0.703328	0.40413	0.73027	0.19143	0.68064	0.387114	1.144326	0.497718	1.009616	0.47503	0.911774
116	Alouatta ululata	0.229476	0.679602	0.585458	0.660479	0.679602	0.357453	0.291258	0.288316	0.092673	0.507495	0.233889	0.732558	0.48984300000000003	0.738442	0.611936	0.729616	0.788456	0.532502	0.639885	0.267722	0.50014	0.291258	0.276548	0.201527	0.436887	0.70608	0.597226	0.52956	0.563393	0.410409
0	Cacajao calvus	0.228159	0.879504	0.446529	0.8764919999999999	0.505263	0.630261	0.29065799999999997	0.60993	0.143823	0.734928	0.221382	0.940497	0.365205	0.9676049999999999	0.469872	0.9224249999999999	0.576045	0.7379399999999999	0.493215	0.544419	0.377253	0.525594	0.253761	0.530865	0.295176	0.894564	0.48192	0.746976	0.385536	0.6016469999999999
1	Cacajao calvus	0.149831	0.645964	0.38303099999999995	0.652377	0.38536299999999996	0.38886099999999996	0.156244	0.39469099999999996	0.052469999999999996	0.5002139999999999	0.143418	0.689106	0.25418799999999997	0.711843	0.37894999999999995	0.689106	0.465817	0.5083759999999999	0.366707	0.294998	0.25593699999999997	0.295581	0.149831	0.30316	0.19297299999999998	0.674531	0.37486899999999995	0.5002139999999999	0.281006	0.38069899999999995
2	Cacajao calvus	0.13948	0.479304	0.359478	0.48754600000000003	0.391178	0.237116	0.167376	0.226972	0.07291	0.365184	0.135042	0.534462	0.258038	0.559188	0.367086	0.547776	0.457114	0.35821000000000003	0.36138000000000003	0.152794	0.26057400000000003	0.151526	0.155964	0.154062	0.178788	0.51354	0.35821000000000003	0.376596	0.254234	0.18386
3	Cacajao calvus	0.23978399999999997	0.643956	0.446814	0.6649679999999999	0.486984	0.423948	0.299112	0.40231799999999995	0.17180399999999998	0.49934399999999995	0.24101999999999998	0.679182	0.34731599999999996	0.699576	0.44310599999999994	0.6952499999999999	0.551874	0.5277719999999999	0.44866799999999996	0.29046	0.339282	0.30158399999999996	0.23978399999999997	0.297876	0.29046	0.662496	0.446196	0.541986	0.37450799999999995	0.39428399999999997
4	Cacajao calvus	0.21756	0.436884	0.453936	0.42335999999999996	0.50862	0.17934	0.26754	0.162876	0.129948	0.284592	0.209328	0.47628	0.338688	0.503328	0.47098799999999996	0.462756	0.557424	0.281652	0.47392799999999996	0.080556	0.340452	0.07644	0.21756	0.08232	0.28576799999999997	0.469224	0.435708	0.31046399999999996	0.36162	0.141708
5	Cacajao calvus	0.142544	0.623328	0.36783600000000005	0.632992	0.40528400000000003	0.376896	0.180596	0.37146	0.044092000000000006	0.497696	0.125028	0.6752720000000001	0.25972	0.7000360000000001	0.38293600000000005	0.6873520000000001	0.46628800000000004	0.521252	0.38414400000000004	0.28146400000000005	0.25066	0.27723600000000004	0.142544	0.285088	0.205964	0.6601720000000001	0.366628	0.515212	0.269384	0.344884
6	Cacajao calvus	0.28362	0.45124000000000003	0.48894	0.42514	0.49242	0.20532	0.28536	0.21402	0.1827	0.33176	0.26738	0.49822	0.39034	0.51156	0.50576	0.48082	0.5742	0.29986	0.48778	0.13862	0.3712	0.13456	0.26506	0.14906	0.33466	0.46748	0.47154	0.3248	0.38222	0.19836
7	Cacajao calvus	0.252765	0.7201649999999999	0.480315	0.721395	0.498765	0.45325499999999996	0.282285	0.463095	0.15006	0.60393	0.25707	0.770595	0.368385	0.800115	0.479085	0.7835099999999999	0.587325	0.589785	0.49446	0.378225	0.364695	0.375765	0.250305	0.37268999999999997	0.32964	0.752145	0.47662499999999997	0.615615	0.374535	0.44772
8	Cacajao calvus	0.17731000000000002	0.7943250000000001	0.458745	0.787185	0.44149000000000005	0.5194350000000001	0.23205	0.5081300000000001	0.11305000000000001	0.6479550000000001	0.188615	0.83538	0.32487000000000005	0.863345	0.43197	0.84609	0.5236000000000001	0.6426000000000001	0.43435	0.45101	0.31535	0.43078000000000005	0.19397	0.434945	0.31118500000000004	0.8228850000000001	0.41471500000000006	0.646765	0.32665500000000003	0.48968500000000004
9	Cacajao calvus	0.238975	0.6122599999999999	0.49731	0.6225449999999999	0.5069899999999999	0.37267999999999996	0.26559499999999997	0.36784	0.166375	0.50457	0.24563	0.64493	0.36360499999999996	0.6667099999999999	0.49731	0.65582	0.576565	0.501545	0.48036999999999996	0.28495499999999996	0.378125	0.28495499999999996	0.248655	0.293425	0.35150499999999996	0.645535	0.47673999999999994	0.49972999999999995	0.408375	0.35029499999999997
10	Cacajao calvus	0.205275	0.42245000000000005	0.40281500000000003	0.407575	0.420665	0.14518	0.206465	0.14518	0.09817500000000001	0.279055	0.189805	0.46886000000000005	0.31118500000000004	0.47600000000000003	0.418285	0.456365	0.5134850000000001	0.27489	0.40876500000000004	0.060095	0.29274	0.056525000000000006	0.18147500000000003	0.06961500000000001	0.27608	0.453985	0.38437000000000004	0.28143500000000005	0.3094	0.120785
11	Cacajao calvus	0.224026	0.36119700000000005	0.464824	0.388751	0.495373	0.13118100000000002	0.28752	0.108419	0.14555700000000002	0.22881800000000002	0.20366	0.410914	0.327054	0.45763600000000004	0.46602200000000005	0.45583900000000005	0.567852	0.27853500000000003	0.47560600000000003	0.050316	0.359999	0.046123000000000004	0.240798	0.051514000000000004	0.300099	0.39593900000000004	0.448651	0.264758	0.367786	0.100632
12	Cacajao calvus	0.280459	0.457082	0.505946	0.448429	0.527324	0.16695200000000002	0.292166	0.171533	0.190366	0.303873	0.275878	0.499838	0.40211	0.516126	0.539031	0.495257	0.611309	0.304891	0.490676	0.065152	0.385822	0.072278	0.27842300000000003	0.077877	0.337976	0.48049600000000003	0.50391	0.306927	0.392439	0.1527
13	Cacajao calvus	0.225522	0.695862	0.474561	0.719379	0.49687200000000004	0.44561700000000004	0.29607300000000003	0.424512	0.15075	0.552951	0.23517000000000002	0.7416900000000001	0.356976	0.766413	0.498078	0.745911	0.577071	0.567423	0.491445	0.346725	0.35757900000000004	0.332856	0.236979	0.348534	0.320796	0.7350570000000001	0.462501	0.578277	0.375066	0.420894
14	Cacajao melanocephalus	0.188325	0.972625	0.3875	0.9710749999999999	0.388275	0.723075	0.217	0.712225	0.08215	0.8339	0.16042499999999998	1.0183499999999999	0.26892499999999997	1.02765	0.388275	1.012925	0.471975	0.8261499999999999	0.389825	0.637825	0.282875	0.6362749999999999	0.14957499999999999	0.6502249999999999	0.23404999999999998	0.998975	0.363475	0.8579249999999999	0.28907499999999997	0.7168749999999999
15	Cacajao melanocephalus	0.196075	0.3999	0.4092	0.391375	0.427025	0.15965	0.21545	0.16275	0.1085	0.264275	0.1829	0.431675	0.296825	0.4495	0.41075	0.43555	0.513825	0.25032499999999996	0.43632499999999996	0.056575	0.316975	0.0527	0.186775	0.055025	0.27047499999999997	0.41695	0.38905	0.27745	0.32239999999999996	0.14105
16	Cacajao melanocephalus	0.206231	0.378978	0.401808	0.372129	0.394959	0.101213	0.197099	0.11719399999999999	0.092842	0.23210499999999998	0.18340099999999998	0.416267	0.295268	0.433009	0.400286	0.41398399999999996	0.48551799999999995	0.23058299999999998	0.400286	0.040333	0.286136	0.033484	0.19025	0.047181999999999995	0.25112999999999996	0.411701	0.391154	0.235149	0.293746	0.09969099999999999
17	Cacajao melanocephalus	0.158004	0.556092	0.372438	0.563274	0.406296	0.305235	0.176985	0.298566	0.070794	0.391419	0.142614	0.581229	0.248805	0.602262	0.371925	0.591489	0.472473	0.423225	0.404244	0.213921	0.259065	0.222129	0.156465	0.23033700000000001	0.236493	0.567378	0.36423	0.409887	0.266247	0.270351
18	Cacajao melanocephalus	0.184989	0.537579	0.38591699999999995	0.5240549999999999	0.41779499999999997	0.31201799999999996	0.198513	0.291249	0.089838	0.401856	0.155043	0.599403	0.262752	0.611961	0.40813499999999997	0.582015	0.47913599999999995	0.42214199999999996	0.397026	0.20141099999999998	0.283038	0.196098	0.166635	0.20382599999999998	0.23377199999999998	0.5853959999999999	0.37673999999999996	0.430353	0.284487	0.28110599999999997
19	Cacajao melanocephalus	0.16082100000000002	0.539076	0.38276400000000005	0.54108	0.39779400000000004	0.265029	0.18186300000000002	0.265029	0.071643	0.369738	0.14929800000000001	0.559617	0.27504900000000004	0.58116	0.387774	0.564126	0.466932	0.39478800000000003	0.37023900000000004	0.174348	0.27003900000000003	0.176352	0.15280500000000002	0.193887	0.22645200000000001	0.5606190000000001	0.364227	0.40581	0.28907700000000003	0.254508
20	Cacajao melanocephalus	0.25088	0.35168	0.498624	0.345408	0.494592	0.092736	0.2912	0.092736	0.16352	0.207872	0.244608	0.406336	0.32704	0.442176	0.442176	0.451584	0.575232	0.245952	0.4928	0.036736	0.373184	0.04032	0.276416	0.043008	0.335104	0.389312	0.4704	0.229824	0.38528	0.090496
21	Cacajao melanocephalus	0.146318	0.40114700000000003	0.354993	0.398201	0.368741	0.149755	0.165467	0.137971	0.070213	0.238135	0.113912	0.445337	0.213094	0.461049	0.32897	0.455648	0.43208	0.298037	0.368741	0.062357	0.268577	0.058429	0.164485	0.067758	0.203274	0.436499	0.33879	0.29754600000000003	0.263176	0.133061
22	Cacajao melanocephalus	0.18624000000000002	0.57715	0.381695	0.56454	0.40303500000000003	0.350655	0.21825	0.349685	0.108155	0.43989500000000004	0.18139	0.619345	0.289545	0.62371	0.39333500000000005	0.6149800000000001	0.49858	0.43795500000000004	0.40643	0.22310000000000002	0.3104	0.23377	0.19351500000000002	0.23037500000000002	0.253655	0.60431	0.37733	0.45784	0.31816	0.33610500000000004
0	Chiropotes albinasus	0.15743	1.005995	0.37022	1.0034	0.37627499999999997	0.765525	0.17127	0.7525499999999999	0.076985	0.8823	0.137535	1.0302149999999999	0.24393	1.052705	0.34946	1.042325	0.4152	0.89095	0.34513499999999997	0.699785	0.23701	0.7093	0.14185999999999999	0.71622	0.21279	1.023295	0.350325	0.912575	0.23960499999999998	0.762065
1	Chiropotes albinasus	0.22565400000000002	0.35607	0.37752	0.329472	0.38009400000000004	0.12612600000000002	0.18618600000000002	0.13299	0.106392	0.23680800000000002	0.19476600000000002	0.39468000000000003	0.28314	0.39039	0.386958	0.374946	0.477906	0.200772	0.378378	0.040326	0.276276	0.050622	0.178464	0.06435	0.27112800000000004	0.35950200000000004	0.382668	0.229086	0.289146	0.11239800000000001
2	Chiropotes albinasus	0.199134	0.439967	0.39997	0.43401	0.405927	0.162541	0.190624	0.182114	0.091908	0.296999	0.191475	0.469752	0.283383	0.468901	0.404225	0.471454	0.480815	0.294446	0.370185	0.058719	0.256151	0.070633	0.15062699999999998	0.088504	0.283383	0.448477	0.396566	0.328486	0.29104199999999997	0.16339199999999998
3	Chiropotes albinasus	0.18614	0.9343319999999999	0.37772799999999995	0.91708	0.39043999999999995	0.677368	0.179784	0.686448	0.08444399999999999	0.7945	0.169796	0.96702	0.260596	0.975192	0.371372	0.977008	0.454908	0.804488	0.39498	0.598372	0.266044	0.601096	0.18159999999999998	0.60382	0.25696399999999997	0.93978	0.374096	0.8226479999999999	0.270584	0.6601159999999999
4	Chiropotes albinasus	0.15921	1.0248	0.36234	1.02846	0.40077	0.79971	0.231495	0.79056	0.103395	0.908595	0.147315	1.0577400000000001	0.253455	1.07787	0.38155500000000003	1.07238	0.44652000000000003	0.915915	0.36417	0.72468	0.269925	0.72468	0.18117	0.72651	0.25071	1.05042	0.36417	0.934215	0.28731	0.778665
5	Chiropotes albinasus	0.19825800000000002	0.376275	0.40949100000000005	0.359667	0.380946	0.11885100000000001	0.18735900000000003	0.13078800000000002	0.10691400000000001	0.270399	0.16867500000000002	0.42661800000000005	0.26417100000000004	0.432327	0.362781	0.446859	0.46865700000000005	0.252753	0.380946	0.069027	0.28493100000000005	0.082002	0.17127	0.078888	0.262614	0.401706	0.39444	0.252753	0.29064	0.12248400000000001
6	Chiropotes albinasus	0.14306999999999997	0.611938	0.35692199999999996	0.63001	0.38653999999999994	0.36344799999999994	0.157628	0.372484	0.057227999999999994	0.463346	0.13554	0.6420579999999999	0.22138199999999997	0.6430619999999999	0.33081799999999995	0.65511	0.42318599999999995	0.48191999999999996	0.32178199999999996	0.26706399999999997	0.22389199999999998	0.280116	0.13804999999999998	0.27609999999999996	0.18925399999999998	0.6199699999999999	0.33583799999999997	0.515554	0.24196399999999998	0.350898
7	Chiropotes albinasus	0.145394	0.6187090000000001	0.32949	0.6176630000000001	0.41212400000000005	0.36505400000000005	0.19926300000000002	0.347795	0.062237	0.457625	0.130227	0.650089	0.234827	0.6516580000000001	0.348841	0.650089	0.45291800000000004	0.476453	0.367669	0.25104000000000004	0.253655	0.25783900000000004	0.15167	0.25783900000000004	0.227505	0.623939	0.34518000000000004	0.48586700000000005	0.259931	0.343611
8	Chiropotes albinasus	0.18061200000000002	0.574014	0.390288	0.590103	0.44166900000000003	0.324894	0.24081600000000003	0.31710900000000003	0.10483800000000001	0.41001000000000004	0.17075100000000001	0.5890650000000001	0.260019	0.603597	0.390288	0.6212430000000001	0.48993600000000004	0.44063100000000005	0.38613600000000003	0.22005600000000003	0.294792	0.23095500000000002	0.19670100000000001	0.231993	0.247044	0.5817990000000001	0.38613600000000003	0.47540400000000005	0.31347600000000003	0.313995
9	Chiropotes albinasus	0.194805	0.53872	0.406926	0.528619	0.41654599999999997	0.295334	0.20202	0.297739	0.108706	0.40404	0.185666	0.5598839999999999	0.27705599999999997	0.567099	0.378066	0.564694	0.44781099999999996	0.411255	0.36556	0.20682999999999999	0.25685399999999997	0.22414599999999998	0.18470399999999998	0.220298	0.24531	0.543049	0.368927	0.407888	0.281385	0.289562
10	Chiropotes albinasus	0.19366899999999998	0.6561239999999999	0.39244799999999996	0.6602119999999999	0.42566299999999996	0.42259699999999994	0.22943899999999998	0.40266799999999997	0.09555699999999999	0.507423	0.17782799999999999	0.67963	0.275429	0.681163	0.38580499999999995	0.6862729999999999	0.47471899999999995	0.52633	0.37916199999999994	0.30762199999999995	0.276962	0.31273199999999995	0.190603	0.30353399999999997	0.257544	0.662256	0.38784899999999994	0.5288849999999999	0.29484699999999997	0.400624
11	Chiropotes albinasus	0.174348	0.539076	0.36272400000000005	0.5611200000000001	0.418335	0.28557000000000005	0.20541	0.297594	0.088176	0.40631100000000003	0.139278	0.549597	0.23897700000000002	0.580659	0.33416700000000005	0.593685	0.44939700000000005	0.40931700000000004	0.34819500000000003	0.19739400000000001	0.265029	0.19739400000000001	0.17034000000000002	0.20791500000000002	0.224448	0.554106	0.35571	0.427854	0.27054	0.28256400000000004
12	Chiropotes albinasus	0.24592	0.6481899999999999	0.46321999999999997	0.64289	0.477	0.3498	0.26394	0.34874	0.12508	0.46852	0.23213999999999999	0.67999	0.3233	0.67999	0.45367999999999997	0.67999	0.54696	0.48866	0.4346	0.24856999999999999	0.30951999999999996	0.25387	0.21836	0.26341	0.32594999999999996	0.66091	0.43195	0.48918999999999996	0.35669	0.33708
13	Chiropotes albinasus	0.144004	0.607614	0.341362	0.640248	0.409738	0.3885	0.188034	0.35224	0.052318	0.45843	0.13727	0.623672	0.22015	0.6438740000000001	0.34239800000000004	0.676508	0.4662	0.49365400000000004	0.36260000000000003	0.2331	0.263144	0.254338	0.163688	0.263662	0.200984	0.618492	0.362082	0.501942	0.261072	0.347578
14	Chiropotes albinasus	0.22031399999999998	0.581468	0.415981	0.5698989999999999	0.43962199999999996	0.34405199999999997	0.24797899999999998	0.340028	0.130277	0.46275999999999995	0.204721	0.6272409999999999	0.31185999999999997	0.620702	0.39133399999999996	0.620702	0.48539499999999997	0.46024499999999996	0.383789	0.24496099999999998	0.297273	0.2515	0.219308	0.25904499999999997	0.28771599999999997	0.599073	0.397873	0.450185	0.319405	0.322926
15	Chiropotes albinasus	0.245464	0.6574209999999999	0.432077	0.6664749999999999	0.435598	0.425035	0.24647	0.418496	0.149894	0.517587	0.242446	0.6951459999999999	0.332483	0.701685	0.433083	0.702691	0.536198	0.5447489999999999	0.432077	0.340028	0.349585	0.349082	0.245464	0.339022	0.309345	0.6720079999999999	0.42352599999999996	0.540725	0.346064	0.41095099999999996
16	Chiropotes albinasus	0.17861800000000003	0.411378	0.37292200000000003	0.381018	0.37950000000000006	0.15686000000000003	0.199364	0.16090800000000002	0.09715200000000002	0.27728800000000003	0.173052	0.46096600000000004	0.28234800000000004	0.46906200000000003	0.38203000000000004	0.46096600000000004	0.476652	0.26413200000000003	0.39619800000000005	0.09614	0.27678200000000003	0.10676600000000001	0.17963	0.108284	0.266662	0.41795600000000005	0.367862	0.258566	0.266662	0.151294
17	Chiropotes albinasus	0.224551	0.622074	0.430867	0.6205109999999999	0.453791	0.376162	0.224551	0.373557	0.12972899999999998	0.469421	0.211005	0.650208	0.298533	0.6559389999999999	0.398565	0.662712	0.502765	0.49338699999999996	0.38762399999999997	0.270399	0.284987	0.288113	0.195896	0.292281	0.292802	0.63041	0.408985	0.515269	0.301659	0.36001099999999997
18	Chiropotes satanas	0.16632000000000002	0.902664	0.30996	0.895104	0.288036	0.6615000000000001	0.142884	0.687204	0.050652	0.76356	0.14742000000000002	0.9162720000000001	0.21546	0.9200520000000001	0.300132	0.9261	0.37648800000000004	0.7499520000000001	0.270648	0.585144	0.174636	0.5949720000000001	0.10357200000000001	0.61236	0.20941200000000001	0.8996400000000001	0.297864	0.774144	0.205632	0.659232
19	Chiropotes satanas	0.160389	0.826794	0.295176	0.841854	0.35767499999999997	0.61746	0.15813	0.615201	0.093372	0.711585	0.15813	0.857667	0.228159	0.867456	0.32454299999999997	0.883269	0.427704	0.732669	0.328308	0.525594	0.232677	0.539148	0.146835	0.5353829999999999	0.211593	0.849384	0.337344	0.7168559999999999	0.242466	0.613695
20	Chiropotes satanas	0.23381400000000002	0.674486	0.39203400000000005	0.6867920000000001	0.406098	0.47055800000000003	0.260184	0.46001000000000003	0.144156	0.5678340000000001	0.2051	0.7108180000000001	0.29944600000000005	0.7366020000000001	0.387346	0.745978	0.49106800000000006	0.58014	0.39379200000000003	0.36449200000000004	0.315854	0.376798	0.22971200000000003	0.376798	0.29007	0.7026140000000001	0.39555	0.571936	0.322886	0.45122
21	Chiropotes satanas	0.229308	0.6628980000000001	0.39692400000000005	0.6658080000000001	0.38935800000000004	0.44697600000000004	0.231054	0.43068000000000006	0.135606	0.533112	0.22174200000000002	0.682686	0.304968	0.6855960000000001	0.403326	0.6838500000000001	0.45279600000000003	0.542424	0.381792	0.35327400000000003	0.29449200000000003	0.36375	0.22057800000000002	0.35327400000000003	0.277032	0.6634800000000001	0.37655400000000006	0.5389320000000001	0.299148	0.43417200000000006
22	Chiropotes satanas	0.18424	0.61376	0.35728	0.5975199999999999	0.34831999999999996	0.38415999999999995	0.1876	0.37855999999999995	0.08567999999999999	0.46255999999999997	0.18311999999999998	0.64848	0.26152	0.63952	0.35728	0.62384	0.42111999999999994	0.48272	0.31248	0.30016	0.24247999999999997	0.30016	0.16968	0.30855999999999995	0.24471999999999997	0.62496	0.34215999999999996	0.48719999999999997	0.26039999999999996	0.35839999999999994
23	Chiropotes satanas	0.329406	0.74865	0.54684	0.743442	0.565719	0.528612	0.352842	0.510384	0.255192	0.604779	0.326151	0.790965	0.452445	0.8007299999999999	0.555303	0.7720859999999999	0.623007	0.628866	0.543585	0.424452	0.44919	0.420546	0.339171	0.415989	0.439425	0.77469	0.52731	0.632772	0.475881	0.5071289999999999
24	Chiropotes satanas	0.214893	0.6860700000000001	0.410508	0.69174	0.43092	0.450765	0.229635	0.434322	0.114534	0.581742	0.211491	0.72576	0.309015	0.737667	0.43262100000000003	0.721224	0.49839300000000003	0.569835	0.411642	0.349272	0.31752	0.359478	0.216027	0.366849	0.282933	0.711585	0.411075	0.574371	0.32715900000000003	0.42865200000000003
25	Chiropotes satanas	0.22066800000000003	0.39362400000000003	0.432887	0.392133	0.42543200000000003	0.12524400000000002	0.22315300000000002	0.138166	0.132699	0.261919	0.21520100000000003	0.443821	0.328517	0.45127600000000007	0.44083900000000004	0.438354	0.505449	0.259434	0.41499500000000006	0.072562	0.31062500000000004	0.07604100000000001	0.219177	0.08150800000000001	0.315595	0.42344400000000004	0.40903100000000003	0.251979	0.32155900000000004	0.128226
26	Chiropotes satanas	0.21390599999999999	0.5810649999999999	0.418089	0.554674	0.392624	0.34910199999999997	0.242612	0.344472	0.10787899999999999	0.468093	0.187515	0.609771	0.303728	0.618105	0.391698	0.607456	0.482909	0.44864699999999996	0.350491	0.244464	0.28243	0.254187	0.178718	0.25557599999999997	0.261132	0.5940289999999999	0.392161	0.42827499999999996	0.295857	0.325026
27	Chiropotes satanas	0.212762	0.316598	0.41585300000000003	0.32067	0.41585300000000003	0.101291	0.235158	0.09620100000000001	0.091111	0.221415	0.19392900000000002	0.366989	0.308963	0.382768	0.406691	0.36800700000000003	0.487113	0.210726	0.398547	0.039193	0.28504	0.038175	0.192911	0.038175	0.293693	0.354773	0.399565	0.205636	0.293693	0.084494
28	Chiropotes satanas	0.185176	0.7612140000000001	0.37386800000000003	0.7471500000000001	0.39848	0.5039600000000001	0.19162200000000001	0.513336	0.097276	0.6199880000000001	0.16701000000000002	0.7869980000000001	0.27190400000000003	0.7946160000000001	0.348084	0.7928580000000001	0.48052000000000006	0.627606	0.36039000000000004	0.42192	0.266044	0.43598400000000004	0.189864	0.438914	0.25725400000000004	0.774692	0.37211000000000005	0.6252620000000001	0.276592	0.494584
29	Chiropotes satanas	0.256668	0.668626	0.43305400000000005	0.6522180000000001	0.41488800000000003	0.42250600000000005	0.24319000000000002	0.427194	0.14122600000000002	0.544394	0.24319000000000002	0.7020280000000001	0.32816	0.697926	0.420748	0.687378	0.47583200000000003	0.536776	0.37211000000000005	0.345154	0.294758	0.355702	0.209788	0.358632	0.317612	0.67683	0.401996	0.542636	0.30999400000000005	0.4102
30	Chiropotes satanas	0.194381	0.341407	0.33825	0.345015	0.35313300000000003	0.11229900000000001	0.195283	0.098318	0.08523900000000001	0.22459800000000002	0.169576	0.37884	0.264286	0.390566	0.34276	0.386958	0.424842	0.230461	0.341407	0.041943	0.238579	0.050061	0.165968	0.046904	0.258874	0.35674100000000003	0.34591700000000003	0.21648	0.246697	0.110044
31	Chiropotes satanas	0.29585	0.37393	0.5002	0.38795999999999997	0.49227	0.15555	0.30988	0.13663999999999998	0.18361	0.25071	0.27815999999999996	0.41968	0.38125	0.43859	0.47458	0.44347	0.56486	0.25864	0.45871999999999996	0.05124	0.38734999999999997	0.06039	0.26718	0.07625	0.37515	0.40137999999999996	0.48617	0.25071	0.36722	0.13054
32	Chiropotes satanas	0.132143	0.340054	0.312543	0.296758	0.303072	0.09786700000000001	0.116809	0.102377	0.024354	0.222794	0.114554	0.379742	0.214225	0.37478100000000003	0.301719	0.357643	0.36395700000000003	0.205205	0.245795	0.029766	0.169576	0.04961	0.098318	0.056826	0.194381	0.35178	0.282326	0.207009	0.191224	0.096514
0	Pithecia irrorata	0.160721	1.0035450000000001	0.402187	0.9835510000000001	0.41141500000000003	0.7451610000000001	0.186867	0.750544	0.061520000000000005	0.86897	0.16456600000000002	1.0296910000000001	0.24377300000000002	1.043533	0.340667	1.0566060000000002	0.49600500000000003	0.8459000000000001	0.37065800000000004	0.634425	0.26838100000000004	0.639039	0.141496	0.6328870000000001	0.23300700000000002	1.015849	0.37911700000000004	0.8674320000000001	0.26376700000000003	0.7320880000000001
1	Pithecia irrorata	0.15523599999999999	0.970028	0.371148	0.985	0.390848	0.728112	0.18281599999999998	0.742296	0.057524	0.832916	0.12450399999999999	0.9897279999999999	0.21118399999999998	1.0157319999999999	0.35853999999999997	1.022824	0.47043599999999997	0.840008	0.37429999999999997	0.65404	0.273436	0.657192	0.148144	0.6698	0.200152	0.9952439999999999	0.37351199999999996	0.86286	0.259252	0.7328399999999999
2	Pithecia irrorata	0.19025	0.954294	0.41398399999999996	0.9436399999999999	0.40713499999999997	0.706208	0.204709	0.73056	0.092842	0.8355779999999999	0.191772	0.977124	0.284614	0.9870169999999999	0.41093999999999997	0.9733189999999999	0.492367	0.815792	0.41093999999999997	0.6400009999999999	0.260262	0.644567	0.16741999999999999	0.6689189999999999	0.26558899999999996	0.967992	0.412462	0.8287289999999999	0.28157	0.724472
3	Pithecia irrorata	0.148005	1.0163010000000001	0.344586	1.010988	0.362802	0.775698	0.17457	0.765072	0.028083	0.875127	0.111573	1.052733	0.208725	1.0861290000000001	0.322575	1.09296	0.462231	0.8903070000000001	0.36432000000000003	0.689931	0.255783	0.692208	0.12903	0.70587	0.22011	1.041348	0.34155	0.907764	0.261855	0.778734
4	Pithecia irrorata	0.166334	0.981981	0.378448	1.01479	0.379974	0.7378210000000001	0.193039	0.752318	0.090797	0.875924	0.14497	1.009449	0.238056	1.0323390000000001	0.375396	1.051414	0.479927	0.84693	0.373107	0.659232	0.270102	0.668388	0.151074	0.676781	0.218981	1.010212	0.362425	0.873635	0.267813	0.763
5	Pithecia irrorata	0.19225	0.9443320000000001	0.38988300000000004	0.960481	0.427564	0.709018	0.219165	0.7144010000000001	0.10612200000000001	0.842055	0.189174	0.96894	0.24915600000000002	0.974323	0.390652	1.002007	0.509847	0.8189850000000001	0.40757000000000004	0.625966	0.277609	0.635194	0.17687	0.626735	0.24069700000000002	0.96125	0.39219000000000004	0.8112950000000001	0.297603	0.7144010000000001
6	Pithecia irrorata	0.16533	0.572142	0.36573	0.5756490000000001	0.37875600000000004	0.345189	0.18537	0.359217	0.051603	0.454407	0.15280500000000002	0.6032040000000001	0.23947800000000002	0.622743	0.363225	0.614727	0.46342500000000003	0.46242300000000003	0.35320500000000005	0.242985	0.242484	0.253506	0.14979900000000002	0.268035	0.206913	0.5991960000000001	0.356211	0.46192200000000005	0.266532	0.333666
7	Pithecia irrorata	0.185856	0.601128	0.36542	0.572572	0.402688	0.371712	0.197472	0.379456	0.092444	0.503844	0.173272	0.624844	0.254584	0.640816	0.35816	0.642268	0.478192	0.47674	0.369776	0.290884	0.257972	0.29524	0.166496	0.301048	0.237644	0.61468	0.360096	0.484484	0.26862	0.376068
8	Pithecia irrorata	0.19729200000000002	0.5840040000000001	0.38868	0.557436	0.43050000000000005	0.34390800000000005	0.217956	0.338988	0.12054000000000001	0.464448	0.17416800000000002	0.61992	0.255348	0.636156	0.39114000000000004	0.6351720000000001	0.48708	0.454116	0.382776	0.260268	0.26568	0.27207600000000004	0.17958000000000002	0.2706	0.259776	0.589908	0.39212400000000003	0.45264000000000004	0.27601200000000004	0.335544
9	Pithecia irrorata	0.21146	0.5247700000000001	0.41758500000000004	0.526225	0.44377500000000003	0.32495	0.24832	0.310885	0.09506	0.38072500000000004	0.19303	0.5514450000000001	0.28033	0.57521	0.37054000000000004	0.58782	0.502945	0.418555	0.38315000000000005	0.21388500000000002	0.29730500000000004	0.209035	0.19545500000000002	0.21146	0.272085	0.553385	0.40643	0.414675	0.32592000000000004	0.29197
10	Pithecia irrorata	0.12449599999999998	0.58232	0.338348	0.605914	0.38603799999999994	0.38955199999999995	0.18222599999999997	0.37047599999999997	0.052208	0.46033399999999997	0.10642399999999999	0.5988859999999999	0.19979599999999997	0.632018	0.318268	0.6626399999999999	0.452302	0.5055139999999999	0.347886	0.27459399999999995	0.25200399999999995	0.282626	0.13353199999999998	0.28664199999999995	0.19477599999999998	0.610934	0.34738399999999997	0.48944999999999994	0.25350999999999996	0.37499399999999994
11	Pithecia irrorata	0.181818	0.6190100000000001	0.42994	0.6096860000000001	0.460502	0.38124800000000003	0.23672600000000002	0.358974	0.08443400000000001	0.480186	0.174566	0.6630400000000001	0.30044	0.682724	0.412846	0.679098	0.539756	0.495726	0.42994	0.260036	0.316498	0.24915800000000002	0.19425	0.267288	0.305102	0.641284	0.450142	0.48692	0.322196	0.338772
12	Pithecia irrorata	0.175864	0.6273799999999999	0.38778999999999997	0.6076199999999999	0.425334	0.37939199999999995	0.200564	0.381368	0.07360599999999999	0.485108	0.15709199999999998	0.653068	0.263302	0.6693699999999999	0.377416	0.663442	0.49152999999999997	0.491036	0.377416	0.28948399999999996	0.256386	0.297388	0.153634	0.31616	0.24354199999999998	0.643682	0.37939199999999995	0.51376	0.26676	0.37296999999999997
13	Pithecia irrorata	0.20155199999999998	0.6397299999999999	0.39026	0.645658	0.465842	0.415948	0.258362	0.38927199999999995	0.097812	0.483626	0.18179199999999998	0.652574	0.258362	0.6767799999999999	0.36901799999999996	0.695552	0.521664	0.506844	0.414466	0.31912399999999996	0.332956	0.317148	0.23662599999999998	0.310232	0.255892	0.651586	0.400634	0.525122	0.32900399999999996	0.37889799999999996
14	Pithecia irrorata	0.24253600000000003	0.600376	0.426426	0.5993820000000001	0.455749	0.39064200000000004	0.264901	0.401079	0.145124	0.47712000000000004	0.22166200000000003	0.6262200000000001	0.29869700000000005	0.6416270000000001	0.42791700000000005	0.6461	0.529802	0.48308400000000007	0.426426	0.27682900000000005	0.31509800000000004	0.286272	0.225141	0.27832	0.28875700000000004	0.6142920000000001	0.42692300000000005	0.48159300000000005	0.33497800000000005	0.39163600000000004
15	Pithecia irrorata	0.16997400000000001	0.5467000000000001	0.35137900000000005	0.5596220000000001	0.385672	0.33945100000000006	0.20724900000000002	0.33497800000000005	0.069083	0.42046200000000006	0.159537	0.57155	0.23806300000000002	0.587951	0.33299	0.6103160000000001	0.471156	0.43686300000000006	0.365792	0.24005100000000001	0.254464	0.241045	0.15705200000000002	0.24949400000000002	0.219674	0.5685680000000001	0.33398400000000006	0.43487500000000007	0.26341000000000003	0.325535
16	Pithecia irrorata	0.25542	0.54945	0.440055	0.5578649999999999	0.458865	0.35937	0.231165	0.325215	0.147015	0.45045	0.22869	0.59994	0.32571	0.60687	0.43164	0.616275	0.52866	0.45144	0.42471	0.24354	0.29898	0.251955	0.19503	0.272745	0.32967	0.5459849999999999	0.428175	0.44847	0.312345	0.29799
17	Pithecia monachus	0.208858	0.953056	0.385294	0.95758	0.42601	0.724594	0.239018	0.718562	0.10933	0.836186	0.183222	0.98774	0.274456	0.99905	0.389818	0.993772	0.490854	0.837694	0.407914	0.653718	0.306124	0.646932	0.176436	0.650702	0.264654	0.968136	0.385294	0.842218	0.311402	0.711022
18	Pithecia monachus	0.195027	1.002996	0.39909	0.9901949999999999	0.409632	0.7597769999999999	0.212346	0.771825	0.101655	0.895317	0.163401	1.048176	0.28990499999999997	1.0715189999999999	0.405114	1.059471	0.490956	0.8531489999999999	0.383277	0.661134	0.264303	0.657369	0.151353	0.668664	0.23343	1.039893	0.384783	0.893058	0.284634	0.7627889999999999
19	Pithecia monachus	0.173892	0.34520399999999996	0.381324	0.339528	0.39474	0.097524	0.20485199999999998	0.07998	0.09236399999999999	0.21414	0.167184	0.379776	0.243552	0.39731999999999995	0.36378	0.39577199999999996	0.481944	0.23529599999999998	0.37874399999999997	0.045408	0.271932	0.04128	0.18214799999999998	0.046439999999999995	0.23116799999999998	0.370488	0.36790799999999996	0.22188	0.264708	0.08720399999999999
20	Pithecia monachus	0.182501	0.388267	0.394471	0.36707	0.39136899999999997	0.132352	0.176814	0.137522	0.063074	0.275561	0.15665099999999998	0.43945	0.259017	0.45806199999999997	0.383614	0.437899	0.482878	0.236786	0.376893	0.061006	0.262636	0.074448	0.14993	0.075999	0.21714	0.41359999999999997	0.365519	0.247643	0.247643	0.140624
21	Pithecia monachus	0.133385	0.6349950000000001	0.34865500000000005	0.6561100000000001	0.37801	0.41303000000000006	0.18437	0.39964000000000005	0.050985	0.51088	0.12308500000000001	0.6684700000000001	0.20548500000000003	0.6854650000000001	0.33681000000000005	0.693705	0.44856500000000005	0.5412650000000001	0.35792500000000005	0.33578	0.25132000000000004	0.33166	0.132355	0.33578	0.19209500000000002	0.6561100000000001	0.336295	0.52015	0.2575	0.39500500000000005
22	Pithecia monachus	0.13257200000000002	0.59455	0.32687600000000006	0.5813940000000001	0.38709000000000005	0.375452	0.173052	0.35167000000000004	0.046046000000000004	0.4554	0.135102	0.621874	0.24136200000000002	0.6340180000000001	0.331936	0.639078	0.44376200000000005	0.48019400000000007	0.34762200000000004	0.26109600000000005	0.24035000000000004	0.25603600000000004	0.12447600000000002	0.258566	0.19582200000000002	0.6006220000000001	0.34357400000000005	0.46855600000000003	0.25047	0.34762200000000004
23	Pithecia monachus	0.200598	0.578341	0.385727	0.557383	0.40369099999999997	0.338821	0.19011899999999998	0.361775	0.084331	0.443611	0.182634	0.609279	0.27444999999999997	0.614269	0.383232	0.594808	0.468561	0.451096	0.37524799999999997	0.253492	0.272953	0.244011	0.170658	0.2495	0.23752399999999999	0.599299	0.357783	0.44860099999999997	0.273951	0.340318
24	Pithecia pithecia	0.112774	0.56886	0.226546	0.566365	0.24451	0.42514799999999997	0.124251	0.444609	0.063373	0.497503	0.103293	0.585826	0.160678	0.595806	0.23802299999999998	0.589319	0.284929	0.49401	0.23802299999999998	0.37724399999999997	0.170658	0.385228	0.095808	0.386226	0.150698	0.5773429999999999	0.22954	0.490517	0.176646	0.423152
25	Pithecia pithecia	0.147345	0.85446	0.32007	0.843885	0.312315	0.62181	0.15792	0.64437	0.06909	0.750825	0.14452500000000001	0.884775	0.22137	0.881955	0.32148	0.876315	0.39198	0.716985	0.32007	0.5675250000000001	0.1974	0.57387	0.106455	0.5851500000000001	0.200925	0.86574	0.30738	0.733905	0.21432	0.639435
26	Pithecia pithecia	0.177144	0.899628	0.370392	0.895968	0.363072	0.685884	0.162504	0.696864	0.09808800000000001	0.797148	0.155916	0.917196	0.25254	0.9362280000000001	0.390156	0.9333	0.456036	0.791292	0.390156	0.635376	0.239364	0.643428	0.144936	0.648552	0.23131200000000002	0.9164640000000001	0.355752	0.800808	0.240096	0.692472
27	Pithecia pithecia	0.224224	0.959504	0.410592	0.944216	0.428792	0.701064	0.234416	0.714168	0.107016	0.832832	0.17472000000000001	0.9849840000000001	0.28392	0.9980880000000001	0.42588000000000004	0.97916	0.501592	0.823368	0.443352	0.641368	0.28756	0.6311760000000001	0.173264	0.647192	0.281736	0.976248	0.399672	0.8058960000000001	0.307216	0.704704
28	Pithecia pithecia	0.16234200000000001	0.63162	0.360702	0.633708	0.372186	0.406638	0.168084	0.416556	0.077256	0.51156	0.14616	0.6493680000000001	0.251604	0.658764	0.358092	0.663984	0.458838	0.5073840000000001	0.359658	0.332514	0.260478	0.329904	0.166518	0.33408	0.230202	0.638406	0.355482	0.51678	0.298062	0.410814
29	Pithecia pithecia	0.18574	0.36344799999999994	0.38904999999999995	0.33885	0.37649999999999995	0.13353199999999998	0.18774799999999997	0.109938	0.082328	0.258028	0.17770799999999998	0.41515399999999997	0.25200399999999995	0.43121799999999993	0.36947199999999997	0.42318599999999995	0.4753939999999999	0.242968	0.37449199999999994	0.06576199999999999	0.273088	0.05672599999999999	0.17620199999999997	0.064758	0.24748599999999998	0.40410999999999997	0.362444	0.237446	0.24849	0.10592199999999999
30	Pithecia pithecia	0.19315799999999997	0.290759	0.37711799999999995	0.303023	0.38580499999999995	0.091469	0.20337799999999998	0.09300199999999999	0.11753	0.21002099999999999	0.17220699999999997	0.35565599999999997	0.26571999999999996	0.37200799999999995	0.36127699999999996	0.38427199999999995	0.47982899999999995	0.200312	0.39500299999999994	0.035769999999999996	0.274918	0.042924	0.19315799999999997	0.045479	0.259077	0.325507	0.37814	0.196735	0.274918	0.08431499999999999
31	Pithecia pithecia	0.18488500000000002	0.515	0.36513500000000004	0.5340550000000001	0.40479000000000004	0.33217500000000005	0.21218	0.33166	0.09939500000000001	0.39706500000000006	0.16943500000000003	0.5438400000000001	0.252865	0.554655	0.35586500000000004	0.5778300000000001	0.46968000000000004	0.43620500000000006	0.3914	0.24771500000000002	0.29046000000000005	0.24874500000000002	0.19158000000000003	0.24050500000000002	0.24050500000000002	0.529935	0.38110000000000005	0.41921	0.296125	0.33217500000000005
32	Pithecia pithecia	0.211792	0.638352	0.398784	0.619504	0.417136	0.394816	0.22220800000000002	0.39035200000000003	0.118048	0.52576	0.209312	0.67456	0.286192	0.675552	0.39779200000000003	0.666624	0.480128	0.49104000000000003	0.385888	0.322896	0.29016000000000003	0.3224	0.191952	0.32884800000000003	0.27379200000000004	0.653728	0.38241600000000003	0.5029440000000001	0.29710400000000003	0.383904
33	Pithecia pithecia	0.137274	0.629256	0.323145	0.625248	0.34819500000000003	0.40731300000000004	0.164328	0.41332500000000005	0.048096	0.5015010000000001	0.12474900000000001	0.6603180000000001	0.20741400000000002	0.67134	0.324147	0.6648270000000001	0.41783400000000004	0.5210400000000001	0.331662	0.328656	0.22995900000000002	0.32565	0.128757	0.324147	0.18787500000000001	0.6563100000000001	0.321141	0.5120220000000001	0.224448	0.403305
34	Pithecia pithecia	0.200984	0.674436	0.369852	0.680134	0.40766600000000003	0.414918	0.213416	0.43253	0.098938	0.53354	0.188552	0.7158760000000001	0.29526	0.73556	0.40404	0.713286	0.485366	0.534576	0.400932	0.355866	0.289562	0.35172200000000003	0.185444	0.35172200000000003	0.263662	0.7065520000000001	0.393162	0.536648	0.292152	0.423206
35	Pithecia pithecia	0.184548	0.6895199999999999	0.361998	0.692055	0.37365899999999996	0.47353799999999996	0.19874399999999998	0.499395	0.09582299999999999	0.592683	0.176943	0.7148699999999999	0.26414699999999997	0.7265309999999999	0.37517999999999996	0.7148699999999999	0.443625	0.565812	0.35844899999999996	0.41573999999999994	0.265161	0.418782	0.173901	0.424359	0.23321999999999998	0.708279	0.35135099999999997	0.586092	0.27124499999999996	0.48469199999999996
36	Pithecia pithecia	0.152431	0.565894	0.337004	0.5858610000000001	0.36525	0.350153	0.177268	0.364763	0.068667	0.45144900000000004	0.130516	0.584887	0.213793	0.605828	0.337004	0.62336	0.441709	0.464598	0.328725	0.26249300000000003	0.22840300000000002	0.282947	0.123211	0.286356	0.19967000000000001	0.587322	0.33895200000000003	0.457293	0.23181200000000002	0.357458
37	Pithecia pithecia	0.163009	0.5314399999999999	0.34952399999999995	0.549836	0.38018399999999997	0.33317199999999997	0.182938	0.323974	0.07665	0.41186599999999995	0.135926	0.541149	0.221263	0.578452	0.310177	0.5881609999999999	0.43486099999999994	0.44712499999999994	0.36791999999999997	0.24885699999999997	0.25498899999999997	0.24323599999999998	0.14665699999999998	0.256522	0.21461999999999998	0.549836	0.347991	0.430262	0.269808	0.330617
38	Pithecia pithecia	0.19220800000000002	0.533846	0.382072	0.52154	0.38793200000000005	0.29300000000000004	0.21096	0.30765000000000003	0.100206	0.419576	0.18459	0.557872	0.278936	0.569006	0.37797000000000003	0.569006	0.46469800000000006	0.40434000000000003	0.38676000000000005	0.22385200000000002	0.271318	0.23381400000000002	0.17814400000000002	0.23733	0.250222	0.5467380000000001	0.371524	0.414302	0.280694	0.312338
39	Pithecia pithecia	0.18991200000000003	0.614508	0.374412	0.604176	0.38080800000000004	0.39507600000000004	0.198276	0.406884	0.10971600000000001	0.50922	0.18154800000000001	0.630252	0.267648	0.640092	0.36604800000000004	0.644028	0.47133600000000003	0.498396	0.374412	0.321276	0.270108	0.320292	0.18450000000000003	0.323736	0.256332	0.624348	0.36408	0.504792	0.28536	0.40294800000000003
0	Callicebus bernhardi	0.196608	0.8762880000000001	0.35712	0.8478720000000001	0.39552	0.6604800000000001	0.21504	0.657408	0.12134400000000001	0.758784	0.195072	0.908544	0.277248	0.908544	0.3648	0.905472	0.473856	0.755712	0.37708800000000003	0.586752	0.285696	0.609024	0.194304	0.590592	0.259584	0.881664	0.35328	0.759552	0.300288	0.665856
1	Callicebus bernhardi	0.15352	0.385416	0.332896	0.358752	0.373296	0.158368	0.175336	0.15756	0.07676	0.27795200000000003	0.15352	0.421776	0.252096	0.407232	0.357944	0.400768	0.445208	0.261792	0.357944	0.084032	0.268256	0.089688	0.15756	0.084032	0.235936	0.388648	0.33936	0.252096	0.286032	0.184224
2	Callicebus bernhardi	0.17549	0.933912	0.357847	0.891947	0.363951	0.707301	0.170912	0.719509	0.090034	0.8492190000000001	0.164808	0.962906	0.273917	0.960617	0.363951	0.9484090000000001	0.440251	0.801913	0.318171	0.626423	0.2289	0.660758	0.140392	0.672966	0.257894	0.934675	0.329616	0.795046	0.267813	0.733243
3	Callicebus bernhardi	0.1875	0.99975	0.33825	0.9435	0.34800000000000003	0.77325	0.17025	0.77625	0.08925	0.90525	0.16875	1.02375	0.2745	1.0005	0.378	0.981	0.43575	0.8385	0.31425000000000003	0.68025	0.24675	0.7035	0.15825	0.7095	0.24525	0.984	0.3345	0.8572500000000001	0.2595	0.77025
4	Callicebus bernhardi	0.18248999999999999	0.43043	0.34573	0.42427	0.3696	0.24178	0.18248999999999999	0.24639999999999998	0.11781	0.34803999999999996	0.16632	0.46123	0.28028	0.47354999999999997	0.3696	0.46353999999999995	0.43889999999999996	0.32494	0.35342999999999997	0.17248	0.27412	0.17325	0.17325	0.18633999999999998	0.24331999999999998	0.45353	0.34881	0.33341	0.27181	0.25179
5	Callicebus cupreus	0.1702	0.888	0.33596	0.8761599999999999	0.36556	0.70596	0.18574	0.68302	0.08436	0.80586	0.15392	0.90798	0.2516	0.91686	0.36112	0.91686	0.42697999999999997	0.7844	0.36482	0.62604	0.27083999999999997	0.62086	0.15836	0.62012	0.23606	0.89762	0.33004	0.79624	0.27527999999999997	0.69486
6	Callicebus cupreus	0.192468	0.293924	0.330478	0.292432	0.359572	0.111154	0.189484	0.111154	0.08504400000000001	0.217086	0.143978	0.33346200000000004	0.255878	0.3357	0.36181	0.328986	0.43641	0.211864	0.33495400000000003	0.061172000000000004	0.252148	0.076092	0.155168	0.075346	0.24245	0.311082	0.31630400000000003	0.20738800000000002	0.267068	0.135026
7	Callicebus cupreus	0.15404400000000001	0.834794	0.325982	0.822346	0.36177000000000004	0.658966	0.191388	0.664412	0.10269600000000001	0.7266520000000001	0.149376	0.8736940000000001	0.245848	0.8736940000000001	0.352434	0.8721380000000001	0.434902	0.73521	0.340764	0.571052	0.259074	0.5827220000000001	0.171938	0.5811660000000001	0.239624	0.854244	0.32053600000000004	0.75077	0.26841000000000004	0.655076
8	Callicebus cupreus	0.178461	0.972123	0.344121	0.950286	0.350145	0.759024	0.182226	0.767307	0.088854	0.8546549999999999	0.168672	0.98643	0.24849	0.9901949999999999	0.353157	0.9879359999999999	0.434481	0.834324	0.363699	0.6777	0.234183	0.678453	0.161142	0.688242	0.243972	0.9683579999999999	0.333579	0.846372	0.271833	0.749235
9	Callicebus cupreus	0.238392	0.691152	0.394856	0.6548080000000001	0.439208	0.49464800000000003	0.26488	0.48664	0.14968800000000002	0.596904	0.222376	0.713944	0.31724	0.697928	0.404712	0.688072	0.494032	0.570416	0.391776	0.396704	0.29876	0.394856	0.214368	0.39732	0.2926	0.679448	0.373296	0.562408	0.33264	0.4928
10	Callicebus cupreus	0.17632799999999998	0.707208	0.351392	0.681928	0.39183999999999997	0.5018079999999999	0.18201599999999998	0.504968	0.099856	0.607984	0.14851999999999999	0.735016	0.259752	0.7299599999999999	0.38994399999999996	0.7198479999999999	0.453144	0.593448	0.36024	0.421544	0.26544	0.42470399999999997	0.158	0.43291999999999997	0.245216	0.712264	0.3318	0.587128	0.269864	0.5138159999999999
11	Callicebus cupreus	0.22987000000000002	0.35179000000000005	0.38735	0.32194500000000004	0.403225	0.15113000000000001	0.22098	0.15748	0.14224	0.24955500000000003	0.191135	0.40513000000000005	0.29337	0.41021	0.38989	0.39560500000000004	0.475615	0.255905	0.380365	0.09080500000000001	0.285115	0.09398000000000001	0.18923	0.09334500000000001	0.28321	0.37211	0.36195000000000005	0.24574500000000002	0.306705	0.16065500000000002
12	Callicebus cupreus	0.17831799999999998	0.65142	0.38493	0.62181	0.42901599999999995	0.43296399999999996	0.22569399999999998	0.436254	0.11251799999999999	0.5500879999999999	0.165158	0.675766	0.290178	0.6685279999999999	0.40137999999999996	0.6612899999999999	0.46849599999999997	0.5349539999999999	0.390852	0.357952	0.257278	0.35137199999999996	0.168448	0.35729399999999994	0.267148	0.638918	0.36979599999999996	0.527716	0.298732	0.43427999999999994
13	Callicebus cupreus	0.224992	0.662968	0.40321599999999996	0.646536	0.41648799999999997	0.457568	0.228784	0.46136	0.152944	0.579544	0.20982399999999998	0.69836	0.304624	0.694568	0.38552	0.696464	0.487272	0.559952	0.40005599999999997	0.392472	0.29514399999999996	0.395632	0.20982399999999998	0.388048	0.28692799999999996	0.6749759999999999	0.37540799999999996	0.5675359999999999	0.31157599999999996	0.46452
14	Callicebus cupreus	0.20033199999999998	0.694568	0.381196	0.68452	0.427668	0.49612	0.24178	0.471	0.112412	0.599112	0.192168	0.725968	0.293276	0.725968	0.39249999999999996	0.7096399999999999	0.471	0.59346	0.385592	0.410084	0.29516	0.413224	0.20033199999999998	0.4082	0.27318	0.708384	0.366124	0.578388	0.31462799999999996	0.494236
15	Callicebus cupreus	0.23533800000000002	0.710515	0.402518	0.717588	0.43916900000000003	0.516972	0.252699	0.516972	0.16075	0.615351	0.23533800000000002	0.749738	0.326001	0.752953	0.448171	0.744594	0.517615	0.606349	0.417307	0.43081	0.298995	0.43916900000000003	0.214119	0.44752800000000004	0.30221000000000003	0.730448	0.394802	0.6114930000000001	0.354293	0.522116
16	Callicebus cupreus	0.20856	0.6022959999999999	0.361504	0.591552	0.40131999999999995	0.421544	0.22372799999999998	0.415224	0.12323999999999999	0.498648	0.199712	0.623784	0.291352	0.62568	0.37224799999999997	0.620624	0.453144	0.49991199999999997	0.36529599999999995	0.330536	0.27049599999999996	0.343808	0.16874399999999998	0.352024	0.267968	0.6086159999999999	0.348232	0.500544	0.288192	0.41396
17	Callicebus cupreus	0.20955000000000001	0.534035	0.37338000000000005	0.5276850000000001	0.41592500000000004	0.35369500000000004	0.23431500000000002	0.348615	0.12890500000000002	0.423545	0.186055	0.553085	0.29845	0.56261	0.39878	0.558165	0.47879000000000005	0.455295	0.401955	0.27940000000000004	0.30035500000000004	0.286385	0.19558	0.27178	0.266065	0.5461	0.36385500000000004	0.43434	0.32194500000000004	0.35369500000000004
18	Callicebus cupreus	0.252747	0.6862050000000001	0.41482800000000003	0.671922	0.45208800000000005	0.501147	0.263304	0.47009700000000004	0.150903	0.5868450000000001	0.23411700000000002	0.716013	0.335961	0.7141500000000001	0.419175	0.7060770000000001	0.501768	0.5868450000000001	0.409239	0.401166	0.32726700000000003	0.401787	0.22977	0.403029	0.309879	0.701109	0.39495600000000003	0.581877	0.353349	0.49804200000000004
19	Callicebus hoffmannsi	0.125103	0.707802	0.308409	0.716499	0.367281	0.531855	0.173271	0.51513	0.058203	0.621501	0.123096	0.7359	0.21408	0.749949	0.322458	0.76266	0.42147	0.619494	0.313761	0.424146	0.213411	0.439533	0.123096	0.453582	0.19401	0.731217	0.305064	0.626184	0.255558	0.509778
20	Callicebus hoffmannsi	0.18703	0.33602	0.356308	0.34933400000000003	0.384838	0.174984	0.21239	0.157866	0.11665600000000001	0.24979600000000002	0.1902	0.37089	0.263744	0.382936	0.348066	0.38230200000000003	0.431754	0.263744	0.347432	0.109682	0.257404	0.10461000000000001	0.181958	0.10270800000000001	0.24726	0.362648	0.344262	0.263744	0.28466600000000003	0.16864400000000002
21	Callicebus hoffmannsi	0.23616	0.36096	0.4192	0.38144000000000006	0.45120000000000005	0.1824	0.27008000000000004	0.16896000000000003	0.16576000000000002	0.28672000000000003	0.25024	0.42432000000000003	0.34240000000000004	0.42944000000000004	0.44224	0.42240000000000005	0.51968	0.27904	0.43392000000000003	0.112	0.32448000000000005	0.10432000000000001	0.24000000000000002	0.10624000000000001	0.31232000000000004	0.40512000000000004	0.3904	0.28736	0.35072000000000003	0.19136
22	Callicebus hoffmannsi	0.191193	0.6511920000000001	0.34578800000000004	0.642989	0.35903900000000005	0.43539000000000005	0.18488300000000002	0.43223500000000004	0.104746	0.5622210000000001	0.17794200000000002	0.6783250000000001	0.25997200000000004	0.682111	0.357777	0.6770630000000001	0.43160400000000004	0.550232	0.343264	0.37986200000000003	0.25113800000000003	0.39248200000000005	0.160274	0.39248200000000005	0.238518	0.666336	0.329382	0.5565420000000001	0.27006800000000003	0.45684400000000003
23	Callicebus hoffmannsi	0.30214799999999997	0.715476	0.45910799999999996	0.7023959999999999	0.5055419999999999	0.516006	0.338118	0.5055419999999999	0.17984999999999998	0.5990639999999999	0.272064	0.736404	0.38455199999999995	0.741636	0.5003099999999999	0.735096	0.576174	0.59841	0.47480399999999995	0.41725199999999996	0.37932	0.417906	0.283182	0.412674	0.359046	0.718092	0.45910799999999996	0.59841	0.41071199999999997	0.51012
24	Callicebus hoffmannsi	0.193617	0.575739	0.373815	0.567432	0.409599	0.378288	0.23131800000000002	0.368703	0.104796	0.469665	0.186588	0.604494	0.278604	0.609606	0.385956	0.604494	0.46199700000000005	0.485001	0.355284	0.300969	0.254961	0.316305	0.17189100000000002	0.311193	0.262629	0.587241	0.35272800000000004	0.476055	0.311832	0.387234
25	Callicebus hoffmannsi	0.214452	0.6581680000000001	0.372232	0.6291880000000001	0.412804	0.473984	0.24150000000000002	0.457884	0.13073200000000001	0.5712280000000001	0.18482800000000002	0.691656	0.29044400000000004	0.689724	0.39928	0.67298	0.46046000000000004	0.5512640000000001	0.361928	0.372232	0.27048	0.365792	0.176456	0.37287600000000004	0.268548	0.676844	0.36321600000000004	0.5474	0.314272	0.466256
26	Callicebus hoffmannsi	0.25832299999999997	0.378831	0.438444	0.33973	0.462802	0.192941	0.292296	0.193582	0.192941	0.306398	0.24165699999999998	0.41472699999999996	0.344858	0.41793199999999997	0.451905	0.409599	0.531389	0.26281	0.432675	0.111534	0.32434599999999997	0.11538	0.232042	0.125636	0.326269	0.392933	0.433316	0.260887	0.35126799999999997	0.192941
27	Callicebus hoffmannsi	0.187	0.62356	0.37264	0.62424	0.41616000000000003	0.45832000000000006	0.22576000000000002	0.45152000000000003	0.06596	0.51612	0.15572000000000003	0.66096	0.26384	0.67796	0.38556	0.67932	0.48212000000000005	0.5542	0.37672000000000005	0.33728	0.2584	0.34884000000000004	0.1632	0.34612000000000004	0.22984000000000002	0.6487200000000001	0.3672	0.53924	0.30804000000000004	0.46648
28	Callicebus hoffmannsi	0.16217299999999998	0.6448459999999999	0.35190899999999997	0.6506149999999999	0.37690799999999997	0.477545	0.192941	0.47434	0.09615	0.550619	0.149994	0.67946	0.265374	0.678819	0.36216499999999996	0.67946	0.44100799999999996	0.560234	0.355114	0.40318899999999996	0.255118	0.396779	0.145507	0.398061	0.232042	0.66664	0.33652499999999996	0.552542	0.267297	0.466007
29	Callicebus hoffmannsi	0.200541	0.7385619999999999	0.383559	0.7353169999999999	0.44002199999999997	0.5743649999999999	0.269984	0.54516	0.14018399999999998	0.6483509999999999	0.210276	0.766469	0.306328	0.774257	0.41990299999999997	0.7710119999999999	0.49259099999999995	0.637967	0.421201	0.47831299999999993	0.31865899999999997	0.47636599999999996	0.22585199999999997	0.48025999999999996	0.268686	0.761277	0.383559	0.6412119999999999	0.339427	0.5607359999999999
30	Callicebus hoffmannsi	0.22733	0.6413500000000001	0.390525	0.6413500000000001	0.43751500000000004	0.46037500000000003	0.26797000000000004	0.44894500000000004	0.16129000000000002	0.5461	0.2159	0.669925	0.318135	0.6680200000000001	0.40830500000000003	0.6819900000000001	0.48958500000000005	0.55245	0.401955	0.36322000000000004	0.32004000000000005	0.37084	0.23495000000000002	0.37655500000000003	0.292735	0.65532	0.391795	0.5467350000000001	0.34163000000000004	0.474345
31	Callicebus moloch	0.188178	1.02029	0.421614	0.987736	0.447816	0.775738	0.22629	0.78606	0.08337	0.909924	0.163564	1.059196	0.29775	1.059196	0.446228	1.032994	0.52404	0.884516	0.431936	0.682046	0.278694	0.693956	0.173886	0.708248	0.277106	1.037758	0.375562	0.888486	0.335068	0.793206
32	Callicebus moloch	0.188512	0.920544	0.35982400000000003	0.895776	0.38872	0.699696	0.2064	0.7162080000000001	0.085312	0.824912	0.156176	0.9460000000000001	0.26832	0.9356800000000001	0.37152	0.931552	0.475408	0.7898240000000001	0.384592	0.626768	0.280016	0.634336	0.17475200000000002	0.6288320000000001	0.262816	0.921232	0.350192	0.7863840000000001	0.310288	0.73272
33	Callicebus moloch	0.162876	0.383091	0.335724	0.35733000000000004	0.36979500000000004	0.16370700000000002	0.201102	0.15789	0.063156	0.255948	0.159552	0.414669	0.26592	0.41217600000000004	0.368133	0.39057000000000003	0.42796500000000004	0.263427	0.338217	0.095565	0.263427	0.10304400000000001	0.15124200000000002	0.100551	0.24099	0.39804900000000004	0.319935	0.26010300000000003	0.275892	0.186144
34	Callicebus moloch	0.19865999999999998	0.866235	0.379905	0.8507549999999999	0.434085	0.6798299999999999	0.22962	0.6695099999999999	0.07675499999999999	0.7623899999999999	0.183825	0.907515	0.29799	0.8920349999999999	0.39860999999999996	0.89526	0.49342499999999995	0.7540049999999999	0.41537999999999997	0.5811449999999999	0.28767	0.58953	0.17543999999999998	0.5940449999999999	0.2838	0.8701049999999999	0.359265	0.759165	0.33475499999999997	0.6914399999999999
35	Callicebus moloch	0.170496	0.9144180000000001	0.338994	0.880452	0.34632	0.713952	0.182484	0.724608	0.09324	0.8371620000000001	0.147852	0.941724	0.241092	0.9503820000000001	0.345654	0.936396	0.41292	0.7998660000000001	0.34299	0.657342	0.231768	0.671328	0.141858	0.676656	0.233766	0.928404	0.321678	0.8065260000000001	0.25641	0.7292700000000001
36	Callicebus moloch	0.16674999999999998	0.8630979999999999	0.30748699999999995	0.8277469999999999	0.334167	0.6556609999999999	0.154744	0.662331	0.076038	0.7837249999999999	0.134067	0.8931129999999999	0.232116	0.8984489999999999	0.341504	0.8824409999999999	0.41353999999999996	0.7363679999999999	0.31682499999999997	0.586293	0.214774	0.5956309999999999	0.12806399999999998	0.608304	0.216775	0.870435	0.314824	0.737702	0.258129	0.671002
37	Callicebus moloch	0.16975200000000001	0.537548	0.330502	0.543978	0.387086	0.37808400000000003	0.20061600000000002	0.330502	0.115097	0.422451	0.169109	0.564554	0.254628	0.5735560000000001	0.333717	0.576128	0.437883	0.44752800000000004	0.331145	0.249484	0.247555	0.251413	0.172967	0.256557	0.228908	0.551694	0.34079	0.434668	0.297066	0.353007
38	Callicebus moloch	0.17380800000000002	0.6396390000000001	0.323973	0.6383610000000001	0.35208900000000004	0.47286	0.17189100000000002	0.467748	0.08946	0.5450670000000001	0.154638	0.667116	0.24282	0.681813	0.329085	0.665199	0.40448700000000004	0.548901	0.302247	0.358479	0.208953	0.376371	0.143136	0.387234	0.212787	0.65817	0.318861	0.552096	0.256239	0.47925
39	Callicebus moloch	0.22032000000000002	0.6739200000000001	0.381672	0.6505920000000001	0.419256	0.503496	0.232632	0.499608	0.145152	0.597456	0.20217600000000002	0.7102080000000001	0.296136	0.72252	0.377784	0.7218720000000001	0.47822400000000004	0.580608	0.37260000000000004	0.41796	0.28188	0.416016	0.20023200000000002	0.419256	0.266328	0.687528	0.37454400000000004	0.572184	0.30909600000000004	0.493128
40	Callicebus moloch	0.22042799999999999	0.6091599999999999	0.366124	0.604136	0.409456	0.443368	0.224824	0.413224	0.151976	0.530032	0.21037999999999998	0.6455839999999999	0.300184	0.64684	0.401292	0.632396	0.45843999999999996	0.514332	0.38056799999999996	0.352308	0.286368	0.350424	0.20033199999999998	0.352308	0.273808	0.626116	0.36424	0.516216	0.30144	0.42641199999999996
41	Callicebus moloch	0.20248799999999997	0.404327	0.36928099999999997	0.38550599999999996	0.379665	0.203786	0.210276	0.20573299999999997	0.116171	0.30502999999999997	0.19729599999999997	0.42833999999999994	0.28556	0.43158499999999994	0.37187699999999996	0.41925399999999996	0.44651199999999996	0.28750699999999996	0.345917	0.12850199999999998	0.262196	0.12330999999999999	0.18107099999999998	0.143429	0.271931	0.41600899999999996	0.34461899999999995	0.299838	0.296593	0.215468
42	Callicebus moloch	0.223905	0.6489999999999999	0.390049	0.6496489999999999	0.443916	0.47831299999999993	0.24012999999999998	0.457545	0.146025	0.552299	0.22455399999999998	0.6833969999999999	0.312818	0.6840459999999999	0.40951899999999997	0.6756089999999999	0.47961099999999995	0.5555439999999999	0.390698	0.37577099999999997	0.299189	0.37771799999999994	0.212223	0.38291	0.28556	0.666523	0.38161199999999995	0.556842	0.33163899999999996	0.46857799999999994
43	Callicebus moloch	0.31537000000000004	0.373076	0.49184300000000003	0.346907	0.514657	0.171776	0.32342200000000004	0.164395	0.21404900000000002	0.29524	0.29255600000000004	0.41803300000000004	0.39521900000000004	0.42273000000000005	0.47305500000000006	0.41937500000000005	0.5911510000000001	0.26169000000000003	0.475739	0.081191	0.369721	0.08655900000000001	0.291885	0.09930800000000001	0.375089	0.40192900000000004	0.471042	0.256993	0.417362	0.16775
44	Callicebus moloch	0.21239	0.477402	0.389276	0.467258	0.436826	0.303686	0.24218800000000001	0.290372	0.150892	0.375962	0.224436	0.52305	0.31319600000000003	0.52305	0.409564	0.507834	0.483742	0.38357	0.381668	0.213024	0.287202	0.216828	0.21365800000000001	0.219998	0.291006	0.504664	0.38674000000000003	0.362014	0.327778	0.293542
45	Callicebus moloch	0.189	0.609525	0.36450000000000005	0.6237	0.402975	0.44415000000000004	0.21937500000000001	0.41175	0.10665000000000001	0.5049	0.182925	0.6399	0.276075	0.64935	0.3618	0.6507000000000001	0.44820000000000004	0.5346000000000001	0.34897500000000004	0.346275	0.25515	0.34965	0.16537500000000002	0.36045	0.2457	0.631125	0.355725	0.5292	0.300375	0.42660000000000003
46	Callicebus moloch	0.23825999999999997	0.430749	0.40190699999999996	0.41068499999999997	0.43513799999999997	0.26020499999999996	0.24766499999999997	0.23512499999999997	0.15173399999999998	0.344223	0.22133099999999997	0.486552	0.314754	0.49846499999999994	0.38874	0.486552	0.483417	0.342342	0.38685899999999995	0.19186199999999998	0.302214	0.20063999999999999	0.216942	0.197505	0.30284099999999997	0.453321	0.39501	0.336072	0.347358	0.262086
47	Callicebus nigrifrons	0.193772	0.398352	0.385228	0.386	0.423828	0.164436	0.221564	0.172928	0.118116	0.296448	0.197632	0.42846	0.305712	0.4246	0.403756	0.422284	0.499484	0.268656	0.386772	0.076428	0.28564	0.104992	0.186824	0.109624	0.28564	0.40916	0.369016	0.268656	0.317292	0.206896
48	Callicebus nigrifrons	0.222216	0.927476	0.399516	0.896744	0.434976	0.7320519999999999	0.25373599999999996	0.717868	0.12686799999999998	0.832916	0.197788	0.96924	0.31362399999999996	0.9652999999999999	0.411336	0.96136	0.509048	0.8203079999999999	0.41763999999999996	0.637492	0.312048	0.646948	0.209608	0.649312	0.288408	0.938508	0.395576	0.82346	0.341204	0.74466
49	Callicebus nigrifrons	0.197888	0.888177	0.37877	0.8758090000000001	0.432107	0.702657	0.24272200000000002	0.682559	0.118269	0.7815030000000001	0.199434	0.9229620000000001	0.297605	0.928373	0.393457	0.939195	0.521775	0.800828	0.410463	0.6044860000000001	0.326206	0.6153080000000001	0.218759	0.599075	0.27673400000000004	0.9020910000000001	0.375678	0.7969630000000001	0.33857400000000004	0.732804
50	Callicebus nigrifrons	0.17900999999999997	0.39397499999999996	0.36337499999999995	0.367965	0.41539499999999996	0.159885	0.21037499999999998	0.15605999999999998	0.08874	0.27846	0.155295	0.43222499999999997	0.26469	0.43757999999999997	0.37178999999999995	0.44752499999999995	0.484245	0.27463499999999996	0.40545	0.077265	0.27387	0.083385	0.17518499999999998	0.09333	0.2448	0.40927499999999994	0.36337499999999995	0.27233999999999997	0.32053499999999996	0.19737
51	Callicebus nigrifrons	0.196596	0.874776	0.381762	0.862584	0.42672	0.6789419999999999	0.231648	0.675132	0.11887199999999999	0.776478	0.188976	0.928878	0.295656	0.925068	0.39395399999999997	0.931164	0.489966	0.780288	0.40767	0.600456	0.30708599999999997	0.601218	0.198882	0.602742	0.28193999999999997	0.896874	0.368046	0.786384	0.33223199999999997	0.703326
52	Callicebus nigrifrons	0.170376	0.262632	0.371256	0.283464	0.382416	0.08556	0.225432	0.11531999999999999	0.07067999999999999	0.20757599999999998	0.14135999999999999	0.370512	0.258912	0.372	0.36902399999999996	0.38018399999999997	0.43747199999999997	0.209808	0.389112	0.049847999999999996	0.299832	0.050592	0.17260799999999998	0.055799999999999995	0.24552	0.34521599999999997	0.351168	0.183768	0.31024799999999997	0.079608
53	Callicebus nigrifrons	0.187392	0.974292	0.34404	0.96624	0.382104	0.772992	0.177876	0.763476	0.077592	0.877668	0.160308	1.012356	0.258396	1.005036	0.374052	1.009428	0.467748	0.852048	0.386496	0.6785640000000001	0.264252	0.685884	0.152256	0.6946680000000001	0.24522	0.983808	0.34550400000000003	0.8622960000000001	0.293532	0.769332
54	Callicebus nigrifrons	0.204022	0.948779	0.398073	0.93574	0.426452	0.735553	0.224731	0.734019	0.118885	0.865176	0.196352	0.986362	0.303732	0.973323	0.414947	0.973323	0.512356	0.825292	0.423384	0.65962	0.313703	0.672659	0.210925	0.687232	0.293761	0.954148	0.382733	0.834496	0.341315	0.746291
55	Callicebus personatus	0.205352	0.937208	0.40144	0.91482	0.44004	0.721048	0.24626800000000001	0.700976	0.125836	0.830672	0.19145600000000002	0.975808	0.309572	0.961912	0.41302	0.954964	0.518784	0.800564	0.415336	0.610652	0.29876400000000003	0.616828	0.195316	0.63304	0.287184	0.947244	0.372104	0.8167760000000001	0.341996	0.73726
56	Callicebus personatus	0.1592	1.03082	0.337504	1.019676	0.37571200000000005	0.84774	0.199796	0.8246560000000001	0.06527200000000001	0.9249520000000001	0.132932	1.049924	0.241188	1.0618640000000001	0.355016	1.047536	0.42586	0.9154000000000001	0.355016	0.763364	0.264272	0.7593840000000001	0.16795600000000002	0.7593840000000001	0.22288000000000002	1.041168	0.331932	0.9233600000000001	0.271436	0.84774
57	Callicebus personatus	0.16805399999999998	0.808476	0.32550999999999997	0.8039339999999999	0.367145	0.623768	0.205147	0.611656	0.081756	0.701739	0.167297	0.834214	0.251324	0.84027	0.329295	0.8463259999999999	0.427705	0.7055239999999999	0.320968	0.539741	0.231642	0.5518529999999999	0.15972699999999998	0.557909	0.23391299999999998	0.8243729999999999	0.323996	0.70401	0.279333	0.636637
58	Callicebus personatus	0.22562000000000001	0.943714	0.41467400000000004	0.9227080000000001	0.47458	0.7095360000000001	0.25674	0.683084	0.127592	0.834794	0.20539200000000002	0.98028	0.332206	0.9654980000000001	0.45124000000000003	0.9623860000000001	0.55238	0.8075640000000001	0.45201800000000003	0.606062	0.332984	0.630958	0.213172	0.6270680000000001	0.30964400000000003	0.947604	0.40067	0.809898	0.36488200000000004	0.7344320000000001
59	Callicebus personatus	0.177892	0.38724400000000003	0.37466	0.367224	0.39868400000000004	0.19276400000000002	0.209924	0.165308	0.065208	0.286572	0.155584	0.42328000000000005	0.260832	0.42614	0.38038	0.421564	0.46618000000000004	0.289432	0.363792	0.11096800000000001	0.24710400000000002	0.109252	0.145288	0.116688	0.24024	0.393536	0.347204	0.279708	0.30487600000000004	0.20134400000000002
60	Callicebus personatus	0.21963999999999997	0.602854	0.428876	0.588982	0.49996999999999997	0.417894	0.27339399999999997	0.39188399999999995	0.13236199999999998	0.518466	0.21212599999999998	0.641002	0.32946	0.636378	0.44101399999999996	0.6357999999999999	0.548522	0.512686	0.448528	0.34968999999999995	0.34275399999999995	0.342176	0.22830999999999999	0.346222	0.309808	0.613258	0.398242	0.5017039999999999	0.38437	0.42829799999999996
61	Callicebus personatus	0.233783	0.624976	0.41101499999999996	0.618563	0.461153	0.44308	0.26118399999999997	0.42908799999999997	0.13992	0.535194	0.229119	0.657041	0.321233	0.662871	0.42908799999999997	0.65879	0.525866	0.532862	0.42558999999999997	0.336974	0.330561	0.334059	0.237281	0.341638	0.293832	0.643049	0.39643999999999996	0.529364	0.339889	0.440165
62	Callicebus personatus	0.27119000000000004	0.638162	0.461023	0.6168130000000001	0.49622000000000005	0.44602100000000006	0.306387	0.429288	0.17483100000000001	0.528532	0.24522500000000003	0.666435	0.36524100000000004	0.6543180000000001	0.465639	0.660088	0.551035	0.531417	0.461023	0.33177500000000004	0.35427800000000004	0.33754500000000004	0.257342	0.350239	0.34389200000000003	0.643355	0.42005600000000004	0.5371870000000001	0.39236000000000004	0.45179100000000005
63	Callicebus personatus	0.24054	0.6247199999999999	0.42236999999999997	0.61161	0.47652	0.41097	0.26789999999999997	0.41895	0.14876999999999999	0.51357	0.22971	0.64866	0.33402	0.6441	0.44516999999999995	0.64752	0.54606	0.50901	0.43035	0.30039	0.31578	0.32888999999999996	0.22572	0.33003	0.32433	0.61902	0.40127999999999997	0.50958	0.3591	0.44744999999999996
64	Callicebus personatus	0.24477899999999997	0.6257419999999999	0.409139	0.588174	0.46959999999999996	0.419705	0.261215	0.39915999999999996	0.132075	0.5018849999999999	0.23832199999999998	0.653918	0.326372	0.6421779999999999	0.419705	0.6439389999999999	0.526539	0.511277	0.42381399999999997	0.32989399999999997	0.326959	0.315806	0.22305999999999998	0.331655	0.29760899999999996	0.61635	0.39329	0.5036459999999999	0.35161299999999995	0.40855199999999997
65	Callicebus personatus	0.239008	0.704704	0.44044	0.68376	0.482944	0.47432	0.259952	0.460768	0.129976	0.58828	0.22545600000000002	0.753984	0.355432	0.741048	0.461384	0.732424	0.552552	0.58828	0.439208	0.37514400000000003	0.346192	0.374528	0.220528	0.389312	0.32648	0.719488	0.428736	0.581504	0.365288	0.485408
66	Callicebus personatus	0.196528	0.696936	0.37431200000000003	0.6759200000000001	0.427136	0.517448	0.22606400000000001	0.49132000000000003	0.12155200000000001	0.594696	0.186872	0.7287440000000001	0.297064	0.717952	0.395896	0.7100000000000001	0.48848	0.591856	0.387944	0.407256	0.282864	0.41804800000000003	0.19936800000000002	0.41407200000000005	0.26980000000000004	0.702616	0.361248	0.581632	0.31580800000000003	0.527672
67	Callicebus personatus	0.218056	0.682268	0.391152	0.647986	0.450724	0.476014	0.23604	0.465898	0.127574	0.582794	0.198386	0.705872	0.307976	0.69407	0.406326	0.687888	0.520412	0.569868	0.4215	0.394524	0.32034	0.395648	0.217494	0.397334	0.279876	0.686764	0.377664	0.55919	0.349564	0.485006
68	Callicebus personatus	0.20929699999999998	0.545105	0.39993799999999996	0.540441	0.468732	0.367873	0.25710299999999997	0.352715	0.12942599999999999	0.440748	0.20871399999999998	0.587081	0.30316	0.591162	0.39993799999999996	0.59466	0.527615	0.461736	0.41334699999999996	0.267014	0.325897	0.283338	0.22154	0.271678	0.275176	0.568425	0.38303099999999995	0.445412	0.359711	0.39119299999999996
69	Callicebus personatus	0.25123599999999996	0.724945	0.44435899999999995	0.7372719999999999	0.500124	0.5329959999999999	0.309349	0.5059939999999999	0.17609999999999998	0.631612	0.24653999999999998	0.7648609999999999	0.349852	0.7695569999999999	0.447881	0.777775	0.571738	0.639243	0.473709	0.434967	0.379202	0.442598	0.277064	0.44729399999999997	0.32167599999999996	0.755469	0.43203199999999997	0.631612	0.38976799999999995	0.552954
70	Callicebus personatus	0.21542899999999998	0.7337499999999999	0.426162	0.7014649999999999	0.487797	0.5200819999999999	0.24947499999999997	0.5059939999999999	0.09802899999999999	0.623394	0.197819	0.755469	0.326372	0.744316	0.43848899999999996	0.746077	0.547084	0.5993269999999999	0.42850999999999995	0.402682	0.30641399999999996	0.419705	0.206037	0.417357	0.286456	0.729054	0.40561699999999995	0.5993269999999999	0.365114	0.528887
0	Aotus azarae	0.15295	0.9579500000000001	0.317975	0.9499000000000001	0.372715	0.7752150000000001	0.185955	0.7526750000000001	0.0805	0.8710100000000001	0.139265	0.994175	0.23103500000000002	0.9949800000000001	0.317975	1.000615	0.42826000000000003	0.868595	0.34776	0.7156450000000001	0.27692	0.7124250000000001	0.17066	0.6995450000000001	0.21976500000000002	0.9708300000000001	0.317975	0.8533000000000001	0.285775	0.74865
1	Aotus azarae	0.19176	0.356354	0.365942	0.34357	0.377128	0.158202	0.200549	0.15181	0.10706600000000001	0.251685	0.182172	0.385917	0.275655	0.389912	0.364344	0.3995	0.449837	0.250087	0.373932	0.10706600000000001	0.288439	0.114257	0.186966	0.097478	0.266067	0.37553000000000003	0.349962	0.249288	0.310811	0.166991
2	Aotus azarae	0.215254	0.55518	0.376938	0.548362	0.394957	0.37012	0.22304600000000002	0.359406	0.138795	0.457293	0.20502700000000001	0.5751470000000001	0.28197300000000003	0.563459	0.374016	0.570277	0.45291000000000003	0.445118	0.37012	0.28733000000000003	0.284895	0.281486	0.187008	0.281486	0.268824	0.548849	0.353075	0.45144900000000004	0.293174	0.347231
3	Aotus azarae	0.18507	0.516615	0.36223500000000003	0.50592	0.37618500000000005	0.345495	0.2139	0.348285	0.121365	0.44454000000000005	0.18228	0.54312	0.27435000000000004	0.54312	0.363165	0.534285	0.442215	0.41431500000000004	0.35061000000000003	0.26784	0.27621	0.26505	0.18321	0.26691000000000004	0.25203000000000003	0.52917	0.34038	0.431985	0.30225	0.329685
4	Aotus nigriceps	0.121105	0.503614	0.269173	0.483049	0.285168	0.310303	0.123847	0.315787	0.058953	0.413585	0.118363	0.518695	0.196053	0.510469	0.276942	0.506356	0.350062	0.396676	0.277856	0.25592	0.203822	0.262318	0.106938	0.26140399999999997	0.181429	0.5004149999999999	0.260947	0.38845	0.209763	0.308018
5	Aotus nigriceps	0.193037	0.556598	0.374099	0.556598	0.38942699999999997	0.387032	0.217466	0.365477	0.120229	0.454092	0.185852	0.582943	0.28213099999999997	0.587733	0.36883	0.587733	0.450739	0.46702499999999997	0.388469	0.315182	0.304165	0.299375	0.194953	0.285005	0.256265	0.5719259999999999	0.346317	0.465109	0.308476	0.367872
6	Aotus nigriceps	0.17825	0.9183749999999999	0.35495	0.905975	0.35805	0.726175	0.1829	0.7068	0.099975	0.81375	0.16042499999999998	0.9361999999999999	0.251875	0.9486	0.3596	0.94395	0.43477499999999997	0.802125	0.3472	0.64325	0.273575	0.65255	0.1674	0.64325	0.237925	0.929225	0.33325	0.7998	0.287525	0.709125
7	Aotus nigriceps	0.19972700000000002	0.866712	0.376607	0.829125	0.393558	0.664037	0.22847	0.6529820000000001	0.119394	0.774587	0.17982800000000002	0.888085	0.281534	0.883663	0.384714	0.86966	0.43483	0.734789	0.363341	0.5999180000000001	0.285956	0.609499	0.192357	0.5999180000000001	0.27342700000000003	0.86966	0.341231	0.768691	0.31691	0.6655110000000001
8	Aotus nigriceps	0.218697	0.359115	0.389781	0.345396	0.380904	0.1614	0.209013	0.17108399999999999	0.109752	0.252591	0.202557	0.39543	0.29859	0.390588	0.394623	0.381711	0.467253	0.250977	0.396237	0.101682	0.31473	0.103296	0.198522	0.101682	0.288099	0.374448	0.366378	0.26631	0.318765	0.163821
9	Aotus nigriceps	0.215175	0.85013	0.379765	0.822195	0.36013500000000004	0.634955	0.20158500000000001	0.654585	0.11476	0.73688	0.20913500000000002	0.870515	0.28841	0.8584350000000001	0.38278500000000004	0.85013	0.41902500000000004	0.72329	0.363155	0.585125	0.27784000000000003	0.585125	0.192525	0.586635	0.27935	0.84711	0.349565	0.72933	0.29143	0.654585
10	Aotus nigriceps	0.161756	0.824803	0.333431	0.807254	0.349454	0.634816	0.19761700000000001	0.63329	0.109872	0.730954	0.163282	0.849982	0.255605	0.848456	0.344876	0.835485	0.421939	0.719509	0.355558	0.591325	0.269339	0.586747	0.16023	0.57225	0.241871	0.836248	0.321223	0.721798	0.278495	0.627186
11	Aotus nigriceps	0.243984	0.783564	0.36754000000000003	0.802332	0.37927	0.6631360000000001	0.248676	0.64515	0.181424	0.713966	0.211922	0.802332	0.28934	0.82501	0.35815600000000003	0.8414320000000001	0.43870200000000004	0.7194400000000001	0.36910400000000004	0.5841540000000001	0.292468	0.588846	0.22678	0.595102	0.283866	0.7968580000000001	0.355028	0.728824	0.330004	0.6560980000000001
12	Aotus nigriceps	0.176596	0.896336	0.32648	0.8904000000000001	0.31535	0.707868	0.158788	0.7212240000000001	0.09275	0.808038	0.160272	0.936404	0.25599	0.933436	0.32796400000000003	0.9267580000000001	0.396228	0.782068	0.31535	0.649992	0.23744	0.6648320000000001	0.15582000000000001	0.666316	0.244118	0.9141440000000001	0.307188	0.7894880000000001	0.24857	0.6930280000000001
13	Aotus trivirgatus	0.171585	0.55227	0.33702	0.559035	0.37268999999999997	0.36039	0.199875	0.34809	0.08979	0.437265	0.162975	0.571335	0.246615	0.577485	0.33702	0.58179	0.41574	0.46002	0.32472	0.27552	0.252765	0.282285	0.171585	0.283515	0.21525	0.56703	0.32717999999999997	0.460635	0.287205	0.343785
15	Aotus trivirgatus	0.158238	0.415773	0.30744900000000003	0.405684	0.308511	0.248508	0.172575	0.255411	0.106731	0.330813	0.149211	0.42745500000000003	0.22567500000000001	0.423207	0.309573	0.422145	0.34780500000000003	0.320724	0.28674	0.19647	0.215055	0.19647	0.148149	0.204966	0.208683	0.41418	0.279837	0.322317	0.236295	0.244791
16	Aotus trivirgatus	0.24058800000000002	0.37687200000000004	0.39114000000000004	0.3567	0.399996	0.19188000000000002	0.23370000000000002	0.187944	0.14022	0.276996	0.225336	0.40836	0.31537200000000004	0.39606	0.397044	0.385236	0.458052	0.27306	0.38720400000000005	0.133332	0.30799200000000004	0.1353	0.200244	0.14022	0.291264	0.38130000000000003	0.36162	0.266664	0.318324	0.178596
17	Aotus trivirgatus	0.232243	0.545369	0.40205	0.535436	0.411983	0.348128	0.237919	0.359953	0.149468	0.434687	0.229405	0.563816	0.317856	0.564762	0.405361	0.559086	0.469216	0.431376	0.386914	0.278124	0.315964	0.286638	0.224202	0.2838	0.291368	0.550572	0.368467	0.416713	0.330627	0.35475
18	Aotus trivirgatus	0.18575999999999998	0.67467	0.356685	0.6675749999999999	0.36571499999999996	0.5076149999999999	0.20381999999999997	0.49794	0.11932499999999999	0.5946899999999999	0.16963499999999998	0.706275	0.266385	0.7088549999999999	0.35474999999999995	0.6985349999999999	0.41344499999999995	0.57792	0.34701	0.454725	0.276705	0.459885	0.183825	0.45020999999999994	0.24703499999999998	0.6914399999999999	0.33410999999999996	0.5946899999999999	0.29283	0.492135
19	Aotus trivirgatus	0.13543	0.45299	0.324098	0.445518	0.32596600000000003	0.268992	0.163917	0.264322	0.08265900000000001	0.365661	0.137298	0.484746	0.229297	0.49035	0.310555	0.47727400000000003	0.38294	0.353519	0.29841300000000004	0.216221	0.228363	0.223693	0.134496	0.21715500000000001	0.20034300000000002	0.478208	0.290474	0.35211800000000004	0.24751	0.26105300000000004
20	Aotus trivirgatus	0.196995	0.478498	0.380286	0.47964	0.409407	0.330609	0.234681	0.307198	0.122194	0.355162	0.190143	0.505335	0.293494	0.501909	0.38257	0.507619	0.461939	0.395132	0.39399	0.23411	0.316905	0.242675	0.208986	0.229542	0.277506	0.487063	0.35973	0.392848	0.339174	0.313479
21	Aotus trivirgatus	0.12296	0.54752	0.29371200000000003	0.559584	0.309024	0.388832	0.145696	0.381408	0.066816	0.474672	0.126672	0.583712	0.210656	0.592992	0.291856	0.592064	0.367952	0.46539200000000003	0.29928	0.329904	0.239424	0.334544	0.130384	0.329904	0.179104	0.576752	0.274688	0.481632	0.24592	0.370736
22	Aotus trivirgatus	0.190944	0.604044	0.36964800000000003	0.597924	0.37944	0.424116	0.20869200000000002	0.424116	0.1071	0.521424	0.187272	0.632808	0.27540000000000003	0.627912	0.380664	0.62424	0.446148	0.494496	0.359244	0.359244	0.27662400000000004	0.359244	0.175032	0.35802	0.24663600000000002	0.6224040000000001	0.340272	0.500004	0.303552	0.410652
23	Aotus trivirgatus	0.191642	0.642366	0.349564	0.636746	0.372606	0.482196	0.216932	0.477138	0.10734199999999999	0.552446	0.17871599999999999	0.665408	0.254024	0.665408	0.352374	0.66316	0.417004	0.549074	0.341696	0.409136	0.270322	0.406888	0.170848	0.401268	0.234354	0.649672	0.320902	0.557504	0.28549599999999997	0.46927
24	Aotus trivirgatus	0.16761600000000001	0.601206	0.33465	0.5843280000000001	0.36084000000000005	0.44232000000000005	0.16878	0.42195000000000005	0.09312000000000001	0.5342760000000001	0.155394	0.639618	0.24502200000000002	0.6431100000000001	0.321846	0.633216	0.40274400000000005	0.510414	0.326502	0.37888200000000005	0.252006	0.38353800000000005	0.151902	0.37422600000000006	0.24502200000000002	0.6250680000000001	0.325338	0.5115780000000001	0.28052400000000005	0.438246
25	Aotus trivirgatus	0.17493299999999998	0.5047349999999999	0.33732599999999996	0.49219499999999994	0.33732599999999996	0.336072	0.183084	0.342342	0.08527199999999999	0.43262999999999996	0.172425	0.538593	0.261459	0.529188	0.33732599999999996	0.517902	0.39563699999999996	0.39312899999999995	0.305349	0.26898299999999997	0.243276	0.271491	0.158631	0.271491	0.23951399999999998	0.516648	0.308484	0.41381999999999997	0.252681	0.330429
26	Aotus trivirgatus	0.17279	0.461863	0.334839	0.435711	0.344179	0.27739800000000003	0.186333	0.284403	0.09900400000000001	0.382006	0.147572	0.49361900000000003	0.245642	0.48754800000000004	0.333905	0.48287800000000003	0.404889	0.356321	0.321296	0.220891	0.24937800000000002	0.226962	0.161115	0.223693	0.236302	0.474472	0.30401700000000004	0.365194	0.251246	0.27086
27	Aotus trivirgatus	0.173712	0.5786640000000001	0.36603600000000003	0.577536	0.372804	0.399876	0.18217200000000003	0.40213200000000004	0.10434	0.49124400000000007	0.170328	0.6017880000000001	0.25944	0.6085560000000001	0.35701200000000005	0.6006600000000001	0.41961600000000004	0.47658000000000006	0.33614400000000005	0.333888	0.256056	0.337272	0.164688	0.323736	0.231804	0.5944560000000001	0.326556	0.48786	0.274104	0.397056
28	Aotus trivirgatus	0.203826	0.677943	0.387396	0.685539	0.408285	0.517794	0.245604	0.51273	0.132297	0.577929	0.204459	0.706428	0.289914	0.701364	0.381066	0.710226	0.45892499999999997	0.585525	0.391194	0.433605	0.303207	0.42411	0.212055	0.42411	0.269658	0.684273	0.363975	0.591222	0.338655	0.507666
29	Aotus trivirgatus	0.24054	0.6811079999999999	0.483612	0.6538889999999999	0.491208	0.434871	0.257631	0.408918	0.14559	0.55071	0.235476	0.724785	0.369039	0.710859	0.476016	0.691236	0.577296	0.5355179999999999	0.456393	0.351948	0.369039	0.345618	0.222183	0.345618	0.341187	0.695034	0.4431	0.538683	0.391194	0.419046
30	Aotus trivirgatus	0.216075	0.56889	0.38183999999999996	0.57792	0.41473499999999996	0.406995	0.24251999999999999	0.39087	0.14448	0.47342999999999996	0.216075	0.596625	0.29799	0.597915	0.39087	0.601785	0.465045	0.48117	0.38055	0.33926999999999996	0.31798499999999996	0.342495	0.21220499999999998	0.33153	0.279285	0.57792	0.37667999999999996	0.48633	0.32249999999999995	0.388935
31	Aotus trivirgatus	0.224802	0.551448	0.37508400000000003	0.569457	0.399303	0.402408	0.23722200000000002	0.39495600000000003	0.15959700000000002	0.489348	0.206793	0.593676	0.283176	0.599886	0.371358	0.603612	0.455193	0.48810600000000004	0.371358	0.334719	0.294975	0.342171	0.217971	0.339687	0.28131300000000004	0.579393	0.364527	0.487485	0.302427	0.393714
32	Aotus trivirgatus	0.207318	0.295444	0.395616	0.292908	0.401322	0.11412	0.232044	0.099538	0.136944	0.204148	0.20605	0.335386	0.300516	0.34236	0.379132	0.334118	0.457114	0.206684	0.369622	0.060864	0.292908	0.071008	0.208586	0.0634	0.2853	0.32080400000000003	0.366452	0.208586	0.306856	0.105244
33	Aotus trivirgatus	0.22425	0.567525	0.3979	0.55545	0.411125	0.3887	0.247825	0.368575	0.155825	0.47725	0.2139	0.59915	0.30245	0.59455	0.38525	0.58765	0.458275	0.4669	0.38295	0.319125	0.319125	0.32487499999999997	0.20929999999999999	0.308775	0.2898	0.5796	0.37145	0.46402499999999997	0.32315	0.376625
34	Aotus trivirgatus	0.225888	0.64584	0.384384	0.638976	0.38688	0.47798399999999996	0.228384	0.479232	0.151008	0.568464	0.204048	0.687648	0.294528	0.6864	0.379392	0.682656	0.443664	0.560976	0.370656	0.406224	0.28704	0.417456	0.200928	0.41496	0.287664	0.6676799999999999	0.351312	0.554736	0.302016	0.471744
0	Ateles belzebuth	0.32403000000000004	1.256002	0.583254	1.2344000000000002	0.6079420000000001	0.94123	0.35489000000000004	0.9474020000000001	0.222192	1.144906	0.31785800000000003	1.320808	0.46907200000000004	1.345496	0.644974	1.3146360000000001	0.706694	1.0801	0.589426	0.8332200000000001	0.44747000000000003	0.8733380000000001	0.31785800000000003	0.8548220000000001	0.410438	1.2621740000000001	0.567824	1.1017020000000002	0.46290000000000003	0.9597460000000001
1	Ateles belzebuth	0.288515	1.075098	0.5982890000000001	1.108505	0.5436230000000001	0.7926570000000001	0.355329	0.762287	0.19740500000000002	0.956655	0.270293	1.160134	0.431254	1.187467	0.580067	1.175319	0.671177	0.9536180000000001	0.555771	0.725843	0.440365	0.707621	0.29155200000000003	0.695473	0.37658800000000003	1.114579	0.534512	0.956655	0.45555	0.7987310000000001
F0	Aotus dindensis	1.1133279999999999	0.991744	1.422056	1.00724	1.511456	0.6794399999999999	1.146704	0.663944	0.973864	0.8165199999999999	1.1133279999999999	1.07876	1.3135839999999999	1.1037919999999999	1.49596	1.094256	1.654496	0.8475119999999999	1.511456	0.57216	1.3386159999999998	0.565008	1.15028	0.565008	1.2647119999999998	1.020352	1.3946399999999999	0.8653919999999999	1.350536	0.6889759999999999
F1	Carlocebus carmenensis	0.836496	1.05975	1.112031	1.042794	1.15866	0.79128	0.860517	0.767259	0.655632	0.911385	0.778563	1.114857	0.96084	1.127574	1.089423	1.109205	1.266048	0.897255	1.100727	0.628785	0.991926	0.634437	0.8167139999999999	0.628785	0.963666	1.082358	1.121922	0.908559	1.007469	0.792693
F2	Dolichocebus gaimanensis	0.20293	0.408313	0.352786	0.39248	0.379769	0.239056	0.20739	0.23794099999999999	0.122873	0.311308	0.164797	0.433512	0.26648499999999997	0.446446	0.372633	0.445554	0.454474	0.314207	0.353901	0.141828	0.268269	0.155877	0.185313	0.162344	0.253328	0.428829	0.355016	0.314207	0.315768	0.225676
F3	Homunculus patagonicus	0.217035	0.54522	0.43407	0.49491	0.51597	0.22932	0.221715	0.22932	0.136305	0.38727	0.211185	0.59202	0.406575	0.5967	0.55809	0.5949450000000001	0.6903	0.369135	0.569205	0.09594	0.412425	0.117	0.268515	0.11232	0.26559	0.578565	0.436995	0.36621000000000004	0.41418	0.272025
F4	Laventiana annectens	0.19178599999999998	0.12318799999999999	0.25853	0.12050999999999999	0.268212	0.065302	0.195082	0.057474	0.161916	0.09373	0.189726	0.145642	0.22557	0.147084	0.263886	0.14399399999999998	0.30075999999999997	0.09167	0.264916	0.033372	0.22495199999999999	0.038728	0.19178599999999998	0.037697999999999995	0.23030799999999998	0.124218	0.25585199999999997	0.09373	0.24205	0.064272
F5	Mohanamico hershkouitzi	0.167314	0.494394	0.343434	0.498168	0.372997	0.340289	0.177378	0.322677	0.067932	0.398786	0.15096	0.531505	0.243423	0.532763	0.349724	0.531505	0.45917	0.40885	0.347208	0.23273	0.258519	0.235875	0.167943	0.239649	0.232101	0.514522	0.331483	0.400673	0.267325	0.308839
F6	Neosaimiri	0.8393839999999999	0.7471439999999999	1.185284	0.712554	1.27983	0.41969199999999995	0.8578319999999999	0.36895999999999995	0.712554	0.574194	0.81863	0.901646	1.076902	0.938542	1.263688	0.906258	1.515042	0.624926	1.365152	0.228294	1.148388	0.232906	0.860138	0.23521199999999998	1.010028	0.8163239999999999	1.2152619999999998	0.558052	1.143776	0.412774
F7	Neosaimiri	0.537266	0.5327	0.7549119999999999	0.506826	0.8568859999999999	0.29679	0.528134	0.278526	0.41093999999999997	0.407896	0.534222	0.6103219999999999	0.729038	0.614888	0.887326	0.599668	1.010608	0.420072	0.846232	0.141546	0.7275159999999999	0.16894199999999998	0.54031	0.165898	0.6407619999999999	0.5737939999999999	0.7701319999999999	0.40332999999999997	0.736648	0.29831199999999997
F8	Neosaimiri	0.547725	0.5628	0.8224250000000001	0.541025	0.862625	0.289775	0.551075	0.268	0.400325	0.430475	0.520925	0.641525	0.7202500000000001	0.654925	0.86765	0.63985	1.020075	0.42712500000000003	0.8860750000000001	0.13567500000000002	0.7504000000000001	0.14405	0.530975	0.1675	0.69345	0.581225	0.7973	0.407025	0.748725	0.29145
F9	Neosaimiri	0.65135	0.705319	0.908168	0.666238	1.030994	0.43919600000000003	0.649489	0.401976	0.493165	0.560161	0.617852	0.796508	0.844894	0.831867	1.066353	0.80023	1.185457	0.6048250000000001	1.06077	0.269845	0.8765310000000001	0.275428	0.627157	0.301482	0.764871	0.722068	0.923056	0.554578	0.906307	0.424308
F10	Nuciruptor	0.252637	0.62339	0.456059	0.603704	0.469183	0.37403400000000003	0.249356	0.367472	0.104992	0.47574500000000003	0.209984	0.666043	0.31497600000000003	0.672605	0.446216	0.662762	0.541365	0.485588	0.419968	0.242794	0.31497600000000003	0.26248	0.193579	0.265761	0.308414	0.639795	0.442935	0.485588	0.347786	0.377315
F11	Soriacebus	0.310254	0.35511	0.51264	0.33855599999999997	0.569778	0.187434	0.37540199999999996	0.18422999999999998	0.236562	0.28302	0.310254	0.40904399999999996	0.417054	0.418122	0.586332	0.41118	0.6717719999999999	0.270204	0.5494859999999999	0.087042	0.422394	0.097188	0.308652	0.10146	0.394626	0.38448	0.5222519999999999	0.26699999999999996	0.48594	0.16714199999999999
F12	Soriacebus	0.42878599999999994	0.436318	0.641296	0.42986199999999997	0.6821839999999999	0.257164	0.499264	0.23134	0.327642	0.34109199999999995	0.42125399999999996	0.49173199999999995	0.554678	0.48957999999999996	0.686488	0.46859799999999996	0.7957019999999999	0.33087	0.6687339999999999	0.165704	0.566514	0.15978599999999998	0.44815399999999994	0.160324	0.527778	0.454072	0.656898	0.34270599999999996	0.6063259999999999	0.23940999999999998
F13	Proteopithecus	0.27922199999999997	0.34431999999999996	0.5831919999999999	0.36584	0.6111679999999999	0.178616	0.308274	0.12911999999999998	0.18883799999999998	0.264158	0.27169	0.46375599999999995	0.44384999999999997	0.461066	0.5848059999999999	0.46214199999999994	0.7106979999999999	0.284064	0.563286	0.023134	0.43147599999999997	0.05272399999999999	0.26093	0.027975999999999997	0.43309	0.39812	0.54338	0.27061399999999997	0.46806	0.1614
F14	Stirtonia	0.276168	0.48018400000000006	0.5299440000000001	0.42296000000000006	0.557312	0.30104800000000004	0.33588	0.24880000000000002	0.16420800000000002	0.34085600000000005	0.278656	0.5299440000000001	0.41549600000000003	0.5125280000000001	0.527456	0.502576	0.641904	0.37071200000000004	0.532432	0.18411200000000003	0.45530400000000004	0.208992	0.306024	0.17167200000000002	0.40056800000000004	0.490136	0.5000880000000001	0.35827200000000003	0.49262400000000006	0.28860800000000003
